# Supplementary material for: Transcriptome Profiling Reveals Candidate Genes Related to Stipe Gradient Elongation of Flammulina filiformis
Source: J Fungi (Basel). 2022 Dec 31;9(1):64. doi: 10.3390/jof9010064 (PMC9862757; doi:10.3390/jof9010064)
Supplement: Supplementary file 1 [file jof-09-00064-s001.zip]

Archive with 13 entries (13 files):
- Figure S1.  Family classification of differently expressed Transcription factors.png
- Figure S2. Gene ontology (GO) classification of upregulated DEGs in SR.png
- Figure S3. Kyoto Encyclopedia of Genes and Genomes (KEGG) classification of upregulated DEGs in SR.png
- Table S1. Primers used in PCR.pdf
- Table S10. FPKM values of genes related to the cell wall synthesis.xlsx
- Table S2. Primers used in qRT-PCR.pdf
- Table S3. Quality statistics of clean sequencing data.xlsx
- Table S4. FPKM values of 13,128 genes.xlsx
- Table S5. Total of 1409 significantly different DEGs among ER, TR, and SR groups.xlsx
- Table S6. Mean FPKM values of clusters 1 and 3 DEGs.xlsx
- Table S7. GO functional classification of DEGs.xlsx
- Table S8. KEGG functional classification of DEGs.xlsx
- Table S9. Pearsoní»s correlation coefficient analysis of expression patterns and stipe elongation rates of five genes.xlsx
