# Supplementary material for: Transcriptome Profiling Reveals Candidate Genes Related to Stipe Gradient Elongation of Flammulina filiformis
Source: J Fungi (Basel). 2022 Dec 31;9(1):64. doi: 10.3390/jof9010064 (PMC9862757; doi:10.3390/jof9010064)
Supplement: Supplementary file 1 [file jof-09-00064-s001.zip › Table S10. FPKM values of genes related to the cell wall synthesis.xlsx]

## Sheet: Sheet1
Glucanase gene ID	ER1	ER2	ER3	TR1	TR2	TR3	SR1	SR2	SR3
g1340	5.29	4.65	3.9	2.99	3.5	3.45	1.12	0.64	0.77
g14713	0.03	0	0	0	0	0.06	0	0	0.03
g14754	0	0.05	0	0.12	0.25	0.14	0	0.08	0
g1820	0.41	0.15	0.26	0.12	0.06	0.11	0.06	0.02	0.03
g254	0.37	0.5	0.96	0.65	0.87	0.26	0.52	0.54	0.52
g7679	0.84	1.99	1.99	0.85	2.91	2.22	0.27	1.28	1.84
g9942	1.42	1.06	0.97	0.84	0.61	0.87	0.65	0.35	0.39
chitinase gene ID	ER1	ER2	ER3	TR1	TR2	TR3	SR1	SR2	SR3
g10505	1.5	0.86	0.66	1.48	0.92	0.29	0.9	0.28	0.4
g10507	48.65	36.61	44.34	48.03	41.8	39.88	175.94	126.63	126.02
g10519	2.63	5.04	4.05	4.46	9.18	6.98	12.05	27.32	23.45
g110	3	1.74	1.78	1.84	2.37	1.72	1.47	1.59	1.49
g111	1.76	1.07	1.07	1.77	1.34	1.39	0.85	1	0.71
g1219	0.69	0.71	1.03	0.76	0.44	0.94	69.28	61.48	63.56
g13992	12.99	12.64	12.57	8.84	9.73	9.4	6.68	6.92	7.36
g4297	6.44	6.65	5.12	4.21	3.9	4	10.56	16.08	13.13
g4853	259.84	271.36	272.37	237.64	244.2	253.66	107.8	167.93	165.51
g5967	0.14	0.17	0.11	0.18	0.12	0.11	0	0.22	0.15
g5968	8.46	8.07	5.95	9.14	11.36	9.03	12.59	17.38	17.36
g6657	3.13	3.26	3.06	1.74	1.51	2.14	0.83	0.42	0.7
g6659	0.83	0.65	1.19	0.85	0.61	0.84	2.42	2.94	2.3
g7291	26.13	22.17	22.63	55.8	47.92	43.11	22.5	30.88	33.37
glucan_synthase gene ID	ER1	ER2	ER3	TR1	TR2	TR3	SR1	SR2	SR3
g714	103.95	106.79	108.08	100.77	85.96	84.79	36.06	43.31	41.03
g10184	115.81	168.6	179.65	113.79	157.29	180.32	76.79	132.53	133.35
chitin_synthase gene ID	ER1	ER2	ER3	TR1	TR2	TR3	SR1	SR2	SR3
g11548	2.47	4.06	3.92	2.92	4.15	4.48	1.1	3.01	3.19
g12466	6.17	4.9	4.72	5.78	4.22	4.27	6.13	3.27	3.53
g3211	79.97	86.17	83.44	83.03	78.91	80.4	47.81	55.63	54.53
g4345	130.53	162.59	171.77	120.27	139.9	154.06	55.48	83.2	85.53
g4472	3.27	2.75	2.6	1.74	1.59	1.67	2.23	2.03	1.45
g5613	54.42	60.31	61.94	57.06	65.05	62.13	52.11	63.04	63.64
g5620	78.79	112.87	119.4	80.97	108.78	113.93	46.76	82.04	84.55
g6267	5.68	6.6	6.8	5.61	7.18	8.13	3.15	4.72	5.55
g6997	276.5	298.67	301.09	295.74	282.39	292.14	212	242.67	248.82
g7568	57.16	80.67	86.97	60.4	84.36	94.19	32.82	60.51	61.39
g9248	133.84	157.99	163.39	144.64	151.52	156.9	80.87	117.92	119.56
