# Supplementary material for: Transcriptome Profiling Reveals Candidate Genes Related to Stipe Gradient Elongation of Flammulina filiformis
Source: J Fungi (Basel). 2022 Dec 31;9(1):64. doi: 10.3390/jof9010064 (PMC9862757; doi:10.3390/jof9010064)
Supplement: Supplementary file 1 [file jof-09-00064-s001.zip › Table S3. Quality statistics of clean sequencing data.xlsx]

## Sheet: Sheet1
Sample	Library	Raw Reads	Clean Reads	Raw Base(G)	Clean Base(G)	Effective Rate(%)	Error Rate(%)	Q20(%)	Q30(%)	GC Content(%)	Reads Mapping Rate (%)
ER1	FRAS190294643-1a	15837199	15612948	4.75	4.68	98.58	0.03	98.17	94.55	53.05	96.3
ER2	FRAS190297717-1a	12950105	12811068	3.89	3.84	98.93	0.02	98.24	94.76	53.14	96.3
ER3	FRAS190297718-1a	12742609	12649477	3.82	3.79	99.27	0.02	98.27	94.78	53.28	96.6
TR1	FRAS190294647-1a	16453795	16216912	4.94	4.87	98.56	0.03	98.11	94.38	53.11	96.2
TR2	FRAS190297721-1a	17845717	17599782	5.35	5.28	98.62	0.03	98.1	94.42	53.08	96
TR3	FRAS190297722-1a	13890120	13733685	4.17	4.12	98.87	0.03	98.15	94.53	53.01	96
SR1	FRAS190294656-1a	12615109	12390785	3.78	3.72	98.22	0.03	97.86	94.03	53.3	95.7
SR2	FRAS190297729-1a	16745547	16545624	5.02	4.96	98.81	0.03	98.06	94.22	53.2	95.5
SR3	FRAS190297730-1a	15038778	14803482	4.51	4.44	98.44	0.03	98.15	94.53	53.18	95.5
