# Supplementary material for: Transcriptome Profiling Reveals Candidate Genes Related to Stipe Gradient Elongation of Flammulina filiformis
Source: J Fungi (Basel). 2022 Dec 31;9(1):64. doi: 10.3390/jof9010064 (PMC9862757; doi:10.3390/jof9010064)
Supplement: Supplementary file 1 [file jof-09-00064-s001.zip › Table S4. FPKM values of 13,128 genes.xlsx]

## Sheet: Sheet1
#ID	ER1	ER2	ER3	TR1	TR2	TR3	SR1	SR2	SR3
g10	0.06	0.03	0.1	0.03	0	0.03	0.07	0	0.03
g100	12.15	13.36	12.13	12.55	11.52	11.54	18.38	16.37	15.1
g1000	94.27	81.17	67.24	88.11	92.73	83.95	147.74	113.84	112.57
g10000	3.57	3.55	2.68	3.54	2.9	2.74	165.83	100.87	131.5
g10001	16.9	12.13	12.88	12.1	8.89	9	8.42	6.65	6.16
g10002	125.91	120.74	99.95	155.73	150.02	166.71	328.87	279.36	279.6
g10003	11.88	11.6	13.59	8.27	6.78	6.42	3.04	4.54	3.64
g10004	76.63	55.33	41.63	58.37	41.9	37.85	41.25	9.84	20.15
g10005	8.49	7.4	7.55	9.32	8.8	8.57	9.82	9.77	9.6
g10007	0.03	0	0	0	0	0.03	0	0	0
g1001	31.44	40.04	38.64	49.8	56.67	56.52	479.58	471.57	420.1
g10010	0.37	0.68	0.55	0.14	0.8	0.56	0.33	0.29	0.52
g10011	0.17	0.05	0	0	0.04	0.14	0.21	0	0
g10012	0	0	0	0	0	0	0	0	0.14
g10014	1.49	1.48	0.88	1.27	1.2	1.4	0.42	0.5	0.53
g10015	1.34	1.03	1.07	1.13	1.02	1.46	1.04	0.47	0.59
g10016	6.2	5.82	6.57	9.99	6.54	7.11	0.54	0.81	0.39
g10017	34.51	26.48	26.78	29.75	20.01	22.24	19.48	20.78	19.99
g10018	1.24	0.75	1.51	1.39	1.23	1.19	15.48	9.97	10.14
g10019	12.57	10.54	10.62	14.14	9.24	8.3	20.31	12.8	12.93
g1002	37.14	42.19	39.42	32.38	36.24	34.61	30.91	32.43	30.14
g10020	2.8	2.28	2.03	2.76	2.53	2.59	4.68	4.23	3.13
g10021	11.27	11.98	10.93	7.05	6.06	6.01	10.98	13.47	13.79
g10022	3.61	2.96	3.07	3.13	1.77	3.94	3.32	3.7	2.41
g10023	11.51	10.39	10.9	10.57	6.94	8.19	7.78	3.76	5.03
g10024	0.87	1.53	0.19	0.53	0.35	0.45	0.4	0.23	0.42
g10025	3.55	7.09	7.1	4.79	7.83	8.66	14.13	15.83	15.24
g10026	0.06	0.15	0.15	0.36	0.11	0.07	0.16	0.35	0.53
g10027	10.65	9.65	8.35	11.16	8.47	7.54	6.24	6.03	6.21
g10028	22.26	23.28	20.65	18.78	28.62	21.19	103.94	96.06	104.3
g10029	24.8	23.38	27.11	18.52	20.48	21.09	16.85	19.64	18.42
g1003	103.84	91.57	56.22	83.73	59.25	62.48	60.97	50.92	50.56
g10030	0.36	0.44	1.07	0.5	0.29	0.18	0.76	0.38	0.39
g10031	3.33	2.55	3.1	2.93	2.56	2.73	4.15	2.43	2.01
g10032	16.58	5.91	7.11	9.89	4.53	3.6	10.58	7.58	6.12
g10033	0.05	0.07	0	0.16	0.14	0	0	0.1	0.06
g10034	9.99	7.2	7.16	8.38	4.78	4.78	6.82	6.47	5.89
g10035	1.04	1.05	0.98	0.67	0.51	0.46	0.07	0.44	0.12
g10037	0.31	0.22	0.5	0.22	0.25	0.21	0.49	0.05	0.17
g10038	0.96	0.79	1	0.73	0.49	0.63	0.7	0.39	0.33
g1004	551.22	560.97	529.92	748.14	800.03	725.18	2442.04	2641.61	2542.58
g10040	40.73	36.96	37.13	45.36	42.12	36.43	132.25	122.71	110.47
g10041	242.4	200.28	186.07	206.94	173.25	183.6	124.16	93.15	99.33
g10042	3.21	3.57	3.77	2.88	3.1	2.25	4.7	4.61	3.95
g10043	0.45	0.55	0.96	0.65	0.75	0.52	0.5	0.37	0.36
g10044	0.16	0.13	0.52	0.36	0.24	0.06	0.2	0.25	0.17
g10045	11.58	12.72	10.31	10.83	11.64	12.58	51.53	49.85	40.78
g10046	126.6	108.79	117.29	105.74	118.72	117.86	257.87	216.92	235.1
g10047	36.61	61.41	58.9	37.93	60.3	65.92	28.24	32.91	37.61
g10048	4.3	2.83	3.74	3.44	2.57	2.99	4.8	5.1	5.58
g10049	1.05	1.4	0.89	0.5	0.09	0.36	0.4	0.1	0
g1005	208.38	208.09	185.26	283.36	291.04	270.13	744.96	562.65	558.83
g10050	15.84	19.74	20.57	14.31	17.41	18.28	19.81	21.58	19.94
g10051	0.19	0	0	0.56	0.17	0.22	0.73	0.18	0.21
g10052	103.23	102.02	97.84	89.03	77.31	78.63	26.58	32.33	30.01
g10053	0.67	0.54	0.81	1.07	0.59	0.64	0.28	0.11	0
g10054	28.07	40.06	37.82	32.01	51.89	52.27	61.5	74.92	75.93
g10055	1.84	5.1	5.74	1.51	2.69	4.82	0.83	0.87	1.4
g10056	11.38	17.14	19.66	14.57	24.38	20.48	49.77	52.57	54.9
g10057	66.3	57.76	55.79	85.04	78.54	63.78	122.65	93.22	97.39
g10058	0.45	0.38	0.21	0.27	0.06	0.28	0.66	0.13	0.55
g10059	0.31	0	0.19	0.1	0.33	0	0	0.2	0.06
g1006	8.26	8.09	6.88	11.88	12.93	10.84	40.46	34.19	33.1
g10060	0.39	0	0.31	0.12	0.12	0.15	0.16	0	0.28
g10061	4.45	8.17	9.59	5.72	9.13	11.57	11.26	12.85	15.57
g10062	28.25	30.05	29.05	32.39	33.17	35.44	29.63	33.51	33.51
g10063	12.34	12.59	12.81	13.35	16.04	11.83	43.88	40.39	36.63
g10064	0.55	0.44	0.45	0.57	0.33	0.32	0.99	0.52	0.44
g10065	6.61	8.22	7	20.19	23.35	20.39	59.86	53.29	53.28
g10066	5.59	5.55	5.45	7.74	7.29	6.71	11.27	8.77	9.06
g10067	1.38	0.69	1.13	1.01	0.64	0.55	0.8	0.54	0.64
g10068	0.56	0.55	0.31	0.63	0.58	0.35	1.8	0.77	1.46
g10069	15.16	13.23	14.91	14.09	9.78	9.77	4.01	3.84	4.46
g1007	67.91	96.27	109.82	85.26	127.72	121.22	125.68	163.93	171.56
g10070	1.12	0.96	1.19	1.13	0.63	0.5	0.35	0.36	0.26
g10071	1.84	1.82	2.24	2.39	1.79	1.18	2.45	1.22	1.83
g10072	1.51	0.82	0.82	0.48	0.45	1.35	0.85	1.6	0.54
g10073	1976.99	1577.99	1137.19	1566.5	1205.55	1322.51	331.09	296.84	277.55
g10074	178.16	168.54	150.51	197.95	168.81	170.07	26.68	24.28	23.1
g10075	7060.89	6425.67	6889.72	6414.11	5793.52	5886.34	949.84	1086.38	1037.73
g10076	131.23	115.67	87.34	137.55	126.79	117.5	128.14	103.77	108.88
g10077	6.95	4.64	3.92	6.78	4.79	4.34	18.57	14.95	14.41
g10078	1.49	1.38	0.64	3.03	4.13	3.21	171.48	284.4	223.87
g10079	15.84	12.63	11.33	15.85	15.24	14.68	33.59	19.21	23.14
g1008	4.82	6.76	8.46	5.05	7.05	7.01	1.77	2.04	3.09
g10080	72.86	67.14	61.68	72.64	73.89	61.11	146.45	159.7	160.53
g10081	702.85	691.43	743	659.23	595.78	619.41	272.15	279.07	273.75
g10082	7.49	6.19	6.32	13.56	13.11	12.19	3.61	3.63	4.03
g10083	1.28	0.83	1.19	1.23	1.48	1.01	0.37	0.84	0.73
g10084	290.27	273.5	294.59	299.14	292.11	272.61	245.68	253.59	254.97
g10085	4.56	4.08	3.77	5.57	3.89	3.86	20.29	12.95	10.16
g10086	6.21	5.68	4.4	6.2	4.52	3.47	8.92	7.41	6.08
g10087	0	0	0	0	0	0	0	0	0.26
g10088	34.93	29.15	27.61	24.9	17.46	17.16	16.11	15.14	14.08
g10089	121.7	138.49	203.36	91.94	61.7	79.64	3.52	1.63	1.34
g1009	40.06	39.73	28.82	32.82	28.61	27.54	32.75	25.62	27.15
g10090	5.09	4.54	5.56	7.49	5.18	4.53	0.92	0.59	0.33
g10091	18.24	19.2	19.23	27.84	25.69	24.43	80.11	84.58	87.61
g10092	4.39	1.94	3.12	1.57	1.46	1.32	3.82	4.53	2.74
g10093	106.34	88.56	84.74	76.55	56.82	58.89	34.98	48.81	44.2
g10094	0	0.11	0	0	0	0	0	0	0
g10095	19.4	17.28	16.31	18.47	12.7	12.53	21.98	19.96	19.84
g10096	0.16	0.07	0.13	0.1	0	0.06	0.28	0.31	0.17
g10097	0.11	0.09	0.36	0.11	0.13	0.21	0.14	0.07	0.12
g10098	1.61	0.81	0.49	1.03	1.07	0.77	0.51	0.25	0.43
g10099	6.36	6.59	6.03	9.19	10.85	9.78	33.26	31.95	34.46
g101	27.62	26.94	30.68	22.29	21.22	21.97	28.99	25.92	25.6
g1010	16.48	14.6	15.95	17.24	17.02	16.67	25.78	26.38	28
g10100	90.98	82.52	65.15	90.15	80.37	84.3	53.14	28.14	35.77
g10101	4.48	5.22	4.91	7.69	6.88	6.25	20.97	18.24	17.53
g10102	0.46	0.68	0.51	0.09	0.54	0.27	0.71	0.44	0.2
g10103	4.69	3.6	4.27	4.38	4.17	3.79	7.86	7.84	6.33
g10104	30.02	25.35	23.03	33.96	26.89	26.81	6.95	5.31	5.27
g10105	361.46	352.04	329.79	338.87	299.31	323.39	285.25	234.07	231.08
g10106	28.14	27.52	25.94	38.05	32.77	30.28	49.18	45.71	43.7
g10107	3898.46	4059.24	4187.12	4642.27	4834.76	4861.93	1445.57	1503.26	1542.73
g10108	2.49	2.28	1.22	2.26	2.3	1.96	1.92	1.57	1.68
g10109	40.28	38.27	38.58	37.11	36.91	44.26	33.98	26.87	26.12
g1011	2.28	2.72	1.95	2.51	2.41	3.03	3.57	2.68	2.93
g10110	25.46	21.93	22.81	23.67	22.58	20.51	41.49	27.83	30.57
g10111	45.11	36.2	31.34	36.84	28.01	27.6	16.16	12.63	12.8
g10113	2.06	1.79	1.91	6.39	12.2	4.69	473.68	250.02	369.55
g10114	46.74	46.44	41.32	52.29	55.93	50.04	85.17	63.4	65.81
g10115	219.02	209.65	206.48	206.04	179.47	181.84	76.62	75.99	76.36
g10116	2.15	1.37	1.56	1.63	1.82	1.35	2.6	1.27	1.69
g10117	0.87	0.55	1.11	0.4	0.51	0.52	0.48	0.36	0.08
g10118	0.4	0.67	1.12	0.57	2.98	2.49	4.9	22.14	21.42
g10119	5.34	3.92	6.24	4.25	3.11	3.74	6.47	5.67	5.08
g1012	0.95	0.53	0.09	0.49	0.65	1	0.65	0.83	0.39
g10120	20.63	24.4	20.2	20.65	21.29	21.62	49.08	42.86	42.1
g10121	49.41	51.24	48.5	54.81	46.23	46.13	10.63	13.74	12.25
g10122	14.55	12.58	10.96	10.65	8.56	8.81	8.94	8.36	7.32
g10123	150.91	127.67	132.58	78.62	63.59	62.43	12.95	10.37	11.21
g10124	9.74	8.41	8.85	6.58	5.55	5.24	4.43	3.53	4.27
g10125	66.29	56.29	63.12	31.68	22.44	26.65	6.38	4.62	4.53
g10126	0.2	0.18	0	0.19	0	0.12	0.13	0	0
g10127	2.25	1.48	1.87	1.79	2.06	1.99	2.77	1.84	2.13
g10128	258.4	223.72	237.88	242.44	187.42	185.84	52.42	57.59	53.25
g10129	4.25	2.97	2.39	3.93	2.95	2.77	1.31	1.04	1.06
g1013	10	9.88	8.39	9.11	6.48	5.41	4.41	3.4	2.18
g10130	0.03	0	0	0	0	0	0	0	0
g10133	42.67	34.11	32.75	38.49	24.41	23.61	26.19	29.12	27.48
g10134	4.07	4.19	4.77	4.48	5.66	5.82	12.96	13.69	13.86
g10135	52.9	40.76	37.09	58.47	43.86	46.03	19.23	14.34	13.58
g10136	37.94	34.2	30.3	63.1	64.83	58.48	157.51	130.66	129.26
g10137	64.3	68.48	56.39	107.75	117.41	110.49	315.61	273.03	265.73
g10138	1.21	0.84	0.63	0.61	1.39	1.06	0.51	0.88	0.99
g10139	0	0	0	0	0	0	0.15	0.23	1.02
g1014	2.18	3.77	3.51	3.33	4.57	3.6	1.5	2.11	1.71
g10140	0	0	0.03	0	0	0	0.03	0	0
g10144	0.02	0	0.03	0.02	0.08	0.03	0.06	0.07	0.1
g10146	11.66	10.93	11.76	9.65	9.45	10.59	12	9.69	10.09
g10147	26.9	30.59	32.18	32.39	35.41	34.71	35.11	39.87	40.28
g10148	596.91	521.24	424.72	506.26	443.44	494.75	209.65	201.08	187.8
g10149	2246.62	2563.22	2570.37	2623.1	3052.19	3075.07	1761.52	1680.47	1715.46
g1015	1.02	0.72	0.31	0.16	0.23	0.39	0.86	0.16	0.18
g10150	11.01	9.74	8.9	10.26	8.86	8.31	9.05	13.02	11.48
g10151	25.69	18.53	17.1	22.95	16.37	16.62	20	16.95	15.14
g10152	18.22	15.27	13.72	18.27	15.08	14.65	12.69	9.16	9.45
g10153	2.7	2.73	2.46	3.17	2.8	2.66	5.42	5.21	3.36
g10154	0.91	0.85	0.68	1.14	1.12	0.72	3.28	2.92	1.94
g10155	0.15	0.14	0.33	0.07	0.14	0.09	1.02	1.54	0.94
g10156	1.03	0.88	0.73	1.89	2.06	1.91	7.88	5.42	2.51
g10157	11.06	11.42	10.96	10.52	11.15	10.35	10.04	12.15	12.39
g10158	6.57	4.83	5.66	8.43	7.05	7.29	8.49	8.11	7.41
g10159	28.27	19.46	18.66	23.42	18.45	18.71	7.97	9.36	12.16
g1016	74.67	80.34	82.06	67.49	73.87	72.46	54.91	70.61	70.41
g10160	145.9	127.59	117.82	106.26	78.57	81.11	48.43	45.84	42.19
g10161	2.99	2.13	3.63	3.09	1.72	1.41	1.34	1.73	2
g10162	0.84	1.14	0.34	0.54	0.42	0.54	0.48	0.62	0.3
g10163	529.33	461.05	287.97	422.67	356.63	430.35	169.79	141.71	145.28
g10164	0.83	1.25	0.67	1.07	0.74	0.64	0.35	0.11	0.34
g10165	8.21	8.4	9.37	5.28	5.23	5.56	1.63	2.21	3.11
g10169	6.71	6.21	6.26	5.67	4.13	4.86	3.23	2.96	2.6
g1017	87.9	69.12	77.39	64.06	45.4	43.36	34.87	43.17	40.64
g10170	20.02	20.26	19.17	32.61	37.15	31	80.34	62.89	69.35
g10171	40.11	65.68	67.47	52.75	97.45	93.11	223.7	256.57	281.63
g10172	0	0	0	0.17	0.16	0	0.11	0	0
g10173	2.35	3.45	2.78	3.32	3.51	5.17	9.09	10.64	10.21
g10174	2.81	4.33	4.03	4.29	6.69	4.68	2.1	2.55	2.45
g10175	1.8	2.92	3.24	3.39	1.91	2.07	0.33	0.98	1.28
g10176	0.29	0.46	0.12	0.91	0.17	0.22	0	0.18	0.1
g10177	54.46	38.47	35.11	63.09	43.46	45.91	96.17	53.25	49.53
g10178	173.16	167.08	168.85	193.19	192.54	202.29	113.26	118.88	126.34
g10179	14.81	37.47	43.39	9.71	37.14	38.88	17.72	23.89	23.33
g1018	2.49	1.9	1.95	4.86	4.97	4.08	9	9.19	9.76
g10180	0.75	3.91	2.75	0.33	2.92	2.59	0.17	0.85	1.75
g10181	52.12	48.26	45.24	56.92	45.55	45.8	67.93	58.99	54.88
g10182	2.24	1.98	2.23	1.67	3.27	1.75	18.51	13.3	12.18
g10183	0.52	0.63	0.86	0.31	0.4	1.26	0.82	1.05	1.38
g10184	115.81	168.6	179.65	113.79	157.29	180.32	76.79	132.53	133.35
g10185	31.61	19.93	17.56	22.17	16.59	17.63	16.84	11.63	9.6
g10186	1.27	1.05	0.65	1.09	0.68	0.58	7.26	4.59	4.78
g10187	70.41	59.48	55.36	57.52	48.74	54.11	47.12	35.29	37.2
g10188	19.56	15.38	14.76	12.06	10.14	8.58	6.26	5.58	4.7
g10189	2.47	1.28	1.57	2.26	2.04	1.55	1.04	0.84	0.31
g1019	3.24	2.07	1.35	3.03	1.9	1.27	2.38	1.95	1.36
g10190	10.93	16.3	15.56	11.46	16.64	17.56	23.95	24.78	22.45
g10191	0.84	1.69	2.2	1.88	2.98	4.64	3.72	3.05	1.78
g10192	2.59	9.24	14.71	4.71	21.05	27.76	15.88	33.54	20.02
g10193	22.42	18.49	18.03	19.43	17.75	19.84	19.66	16.66	15.78
g10194	0.21	0.17	0.25	0.13	0.37	0.16	0.26	0.27	0.22
g10195	42.26	46.7	47.65	47.02	45.47	43.03	36.35	36.6	35.31
g10196	1.52	1.13	0.95	0.71	1.35	1.74	0.56	1.26	0.89
g10197	27.87	35.54	29.14	24.71	34.1	38.54	42.29	44.3	41.66
g10198	34.54	60.61	51.83	27.56	54.3	53.5	61.22	66.27	60.49
g10199	543.22	765.19	762.44	552.18	792.85	834.72	403.89	700.95	663.73
g102	57.88	46.7	44.17	47.82	43.74	36.65	44.71	32.68	29.17
g1020	26.5	22.55	17.72	21.14	17.29	18.67	21.43	11.92	12.96
g10200	134.28	141.4	138.98	134.97	132.5	137.66	107.5	100.39	113.17
g10201	3.37	2.39	2.82	2.51	2.68	3.2	4.79	2.32	2.41
g10202	65.74	61.86	62.2	63.2	57.35	64.64	69.35	65.73	62.36
g10203	3.07	2.45	4.27	6.41	5	5.54	6.02	4.43	4.4
g10204	233.35	214.68	215.47	217.7	186.67	200.24	66.04	50.75	57.57
g10205	6.38	5.78	5.05	5.78	4.71	3.89	4.31	2.15	1.77
g10206	165.34	181.7	182.78	129.1	122.56	116.16	78.2	63.69	59.86
g10207	16.94	15.24	17.61	20.43	18.52	17.47	24.09	16.78	17.24
g10208	31.94	28.27	30.99	11.99	10.45	9.36	2.93	1.71	2.13
g10209	187.16	187.43	196.73	134.78	124.3	133.4	8	11.47	11.78
g1021	83.27	51.08	60.76	40.78	22.38	25.09	25.41	22.49	18.24
g10210	11.58	11.95	10.44	9.86	10.22	11.88	10.44	11.17	10.76
g10211	4.15	4.88	4.13	3.06	4.12	2.89	4.37	3.24	3.86
g10212	2.13	2.84	2.24	1.13	1.45	2.12	0.99	0.81	0.45
g10213	0.78	0.09	0.52	0.82	0.38	0.16	0.36	0.34	0.38
g10214	3.37	3.32	4.09	4.55	3.14	4.11	10.16	7.77	7.36
g10215	26.9	15.64	15.16	16.85	9.74	10.82	11.66	10.15	9.39
g10216	0.2	0.85	0.61	1.83	1.7	0.58	0.64	1.24	1.93
g10217	40.61	41.84	44.98	31.21	29.53	30.37	13.67	19.53	17.63
g10218	11.05	12.06	13.87	8.07	11.27	10.13	6.92	10.45	8.33
g10219	3.43	2.99	1.82	4.33	3.34	3.07	8.16	4.59	7.32
g1022	17.42	12.23	13.66	13.51	10.65	11.28	8.14	7.04	5.41
g10220	2.45	1.62	1.23	2.1	2.28	1.47	7.1	6.8	5.12
g10221	7.22	4.44	4.32	5.91	4.52	4.49	10.32	7.45	8.73
g10224	5.26	4.62	4.9	5.7	5.28	5.01	11.98	7.21	8.48
g10225	1.64	1	2.49	0.92	0.97	0.94	2.08	0.65	1.6
g10226	2.3	2.67	2.67	1.23	1.77	3.17	2.66	2.14	2.13
g10227	4.8	3.58	3.17	3.3	2.81	3.46	4.79	2.87	3.07
g10228	3.74	3.28	3.29	3.47	2.64	3.55	1.64	0.98	1.65
g10229	40.46	36.54	35.48	26.02	27.77	28.09	18.13	18.22	18.02
g1023	3.71	3.08	3.09	3.08	2.85	3.11	2.74	2.11	2.24
g10230	359.97	302.91	288.72	438.54	364.15	344.33	576.89	460.92	457.47
g10231	123.22	121.39	123.5	142.25	126	120.74	154.17	126.72	129.82
g10232	0.53	0.43	0.51	0.95	0.53	0.24	1.12	0.44	0.56
g10233	19.92	30.31	33.3	17.28	33.55	32.63	28.05	39.5	36.81
g10234	11.03	11.29	10.05	11.85	7.95	10.2	10.29	9.21	9.54
g10235	27.64	24.36	20.38	27.62	28.69	25.2	57.3	54.38	50.22
g10236	28.38	24.73	26.11	25.14	20.28	17.53	14.47	14.83	16.95
g10237	41.96	34.85	39.97	15.81	11.53	13.11	2.77	1.99	1.8
g10238	7.64	7.03	6.01	5.45	4.79	4.74	7.55	5.01	3.81
g10239	0.53	0.64	0.44	0.76	0.7	0.49	0.75	0.22	0.32
g1024	2.39	1.87	2.73	2.09	1.43	1.93	2.85	2.34	2.69
g10240	1.97	1.66	0.98	1.62	1.93	1.34	3.47	2.37	1.76
g10241	14.8	14.96	15.44	16.01	15.92	14.57	9.34	11.92	10.24
g10242	27.92	155.83	185.27	36.08	252.59	286.2	47.66	314.54	340.85
g10243	0.42	1.01	1.26	1	0.92	0.48	1.84	0.99	1.33
g10244	6.97	9.75	11.61	5.87	10.43	10.91	14.62	17.73	15.66
g10245	31.1	28.91	34.63	20.78	19.67	24.58	8.73	8.01	10.94
g10246	7.19	4.71	4.48	7.18	7.57	6.94	16.81	13.06	12.11
g10247	80.13	77	75.38	95.06	90.49	86.83	60.73	55.56	57.62
g10248	62.31	55.36	49.23	77.12	69.39	60.91	75.81	68.65	74.54
g10249	7.52	4.96	4.74	8.21	5.9	6.55	5.66	2.3	3.71
g1025	3.57	1.89	3.25	3.96	2.64	1.7	2.64	2.23	1.35
g10250	47.73	52.47	33.29	112.37	99.82	80.41	63.16	55.77	60.2
g10251	67.61	49.7	49.24	39.1	27.82	30.29	53.31	47.25	42.8
g10252	4.44	4.45	3.41	3.48	2.95	2.98	2.59	2.33	2.66
g10253	0.48	0.12	0.46	0.09	0.42	0.11	0.73	0.09	0.61
g10254	2.68	2.26	2.17	3.43	2.83	2.13	2.66	2.33	3.14
g10255	20.43	16.45	18.55	11.09	6.79	8.72	4.91	5.55	4.05
g10256	1.01	1.52	1.27	1.07	0.77	0.84	0.75	0.73	0.78
g10257	67.23	84.33	97.63	73.64	87.35	90.3	110.83	123.63	120.97
g10258	62.77	48.23	55.12	52.44	45.06	41.77	33.01	26.76	29.78
g10259	40.13	39.8	49.52	21.94	19.64	21.62	7.04	4.49	4.83
g1026	15.15	12.29	12.81	12.63	8.04	9.98	14.87	11.16	9.55
g10260	23.38	23.23	23.18	23.69	23.85	21.63	22.96	16.82	19.26
g10261	299.64	285.75	355.98	252.79	208.19	208.9	86.11	77.75	85.6
g10262	396.69	378.28	402.86	199.59	157.63	199.17	9.22	8.13	8.52
g10263	0.46	0.33	0.11	0.26	0.41	0.63	0.93	1.57	0.97
g10266	10.38	8.34	7.98	10.44	6.93	7.53	12.95	9.09	8.78
g10267	2.34	0.79	1.42	4.24	2.77	1.94	31.64	26.71	19.8
g10268	49.16	40.84	46.48	41.17	33.74	37.61	27.16	20.76	19.37
g10269	44.84	44.27	39.98	39	35.12	32.76	25.48	20.94	23.1
g1027	50.82	37.72	41.33	41.2	30.66	33.71	26.33	17.28	17.62
g10270	11.82	12.98	16.7	12.09	12.95	11.06	4.82	5.62	5.05
g10272	0.14	0.03	0.03	0.02	0	0	0.24	0.04	0.02
g10273	0	0.12	0	0.19	0.35	0	0	0.09	0
g10274	4.53	4.08	3.85	7.02	6.09	5.04	16.08	7.88	8.89
g10275	0.1	0	0	0.09	0	0.11	0	0	0
g10276	1.26	0.8	1	0.95	1.17	1.13	4.32	3.24	3.28
g10277	63.61	66.33	69.54	81.95	81.15	75.56	120.66	111.15	116.85
g10278	5.31	5.51	5.59	6.64	7.61	6.09	44.55	51.07	48.9
g10279	0.38	0.57	0.47	0.9	0.8	0.34	2.6	0.65	1.09
g1028	2.17	1.93	1.93	2.12	2	1.91	1.82	1.44	1.32
g10280	39.04	39.26	42.02	41.78	37.95	40.99	23.08	22.96	24.7
g10281	23.8	30.45	28.08	23.77	27.57	27.85	10.17	12.54	12.12
g10282	88.88	121.88	144.56	48.4	69.96	81.9	2.88	2.03	1.76
g10283	0	0.3	0	0.08	0.36	0	0.31	0.23	0.26
g10284	3.16	2.59	1.06	1.82	1.69	1.36	1.81	1.36	0.84
g10285	5.31	4.26	4.35	3.93	2.8	2.88	2.91	1.36	2.37
g10286	6.14	4.57	3.31	7.24	5.34	5.6	2.3	1.66	0.89
g10287	233.3	235.73	230.54	275.02	249.87	252.86	187.76	185.72	174.62
g10288	23.81	22.25	21.09	21.39	21.04	20.06	11.55	8.66	9.41
g10289	66.25	61.56	56.54	61.66	60.12	63.8	49.77	46.9	48.63
g1029	10.98	8.53	8.36	11.23	10.21	10.9	12.77	12.9	14.29
g10290	7204.11	6694	6616.87	6685.57	5877.47	6337.96	5051.06	4440.11	4474.59
g10291	8.69	5.2	6.07	7.09	5.24	5.46	7.4	6.74	5.52
g10292	219.34	169.8	160.15	158.5	122.77	135.24	47.25	31.57	36.34
g10293	51.06	55.1	55.27	43.04	46.24	49.64	38.08	42.83	43.67
g10294	51.06	39.38	33.76	26.36	23.15	22.67	112.74	142.57	113.25
g10295	0.44	0.05	0.37	0.04	0.08	0.2	0.28	0	0.05
g10296	9.79	5.7	6.49	2.78	1.57	1.58	0.44	0.29	0.46
g10297	35.47	182.65	196.86	40.9	216.54	232.59	65.47	241.61	257.04
g10298	50.9	46.79	53.62	32.68	34.64	35.85	32.97	29.09	30.07
g10299	36.29	35.43	31.98	29.95	26.72	33.6	17	15.76	15.67
g103	28.99	25.65	20.48	27.15	21.23	18.08	26.37	20.13	17.1
g1030	20.46	21.27	20.71	20.22	19.66	19.36	20.06	22.17	21.2
g10300	0.37	0.18	0.54	0.28	0.33	0.68	0.09	0.42	0.39
g10301	19.57	14.49	14.32	16.74	10.6	10.59	8.59	8.44	8.21
g10302	2002.53	1753.08	1751.09	2011.19	1788.78	1730.67	1623.67	1313.71	1344.12
g10303	226.92	223.47	208.67	189.33	193.78	192.38	151.51	158.92	166.29
g10304	0	0	0.16	0	0.12	0	0.67	0.75	0
g10305	101.51	87.12	84.25	110.84	84.8	77.97	135.95	97.3	97.99
g10306	13.53	13.9	13.57	11.26	13.32	11.31	8.15	7.67	6.19
g10307	0.4	0.29	0.73	0.31	0.39	0.37	1.01	0.53	0.47
g10308	7.58	6.51	5.58	7.06	5.17	5.47	14.69	9.37	8.29
g10309	167.21	152.58	155.94	105.71	95.31	105.21	47.86	63.29	53.76
g1031	7.94	6.73	8.38	4.29	4.13	4.36	2.47	4.48	4.25
g10310	522.78	479.2	470.72	488.11	445.46	436.46	316.56	279.96	287.08
g10311	1.96	1.42	1.9	1.51	1.17	1.72	0.67	0.42	0.56
g10312	10.24	7.79	7.9	7.42	7.02	7.06	21.35	17.01	16.09
g10313	38.8	40.2	38.91	42.42	44.88	41.27	75.01	87.69	74.84
g10314	0.34	0.42	0.73	0.41	0.84	0.39	1.3	1.55	1.64
g10315	133.32	194.26	212.48	121.08	202.97	233.7	59.8	150.42	147.79
g10316	10.95	10.07	10.14	8.9	7.99	9.85	9.43	10.61	12
g10317	6.28	6.34	5.44	7.41	7.91	6.13	23.04	15.69	18.23
g10318	67.59	69.81	59.88	64.15	53.69	55.03	42.95	39.52	42.38
g10319	371.65	374.68	413.2	313.74	259.86	285.54	33.52	31.05	35.8
g1032	1.14	1.06	0.73	1.58	1.79	1.88	3.83	4.12	4.25
g10320	1.88	1.62	1.01	2.71	3.24	1.66	8.01	7.56	4.81
g10321	10.05	11.8	9.51	11.89	12.13	8.49	15.57	16.82	14.32
g10322	2.74	3.84	3.1	4.27	2.49	3.35	8.64	6.02	5.9
g10323	9.59	8.8	8.81	7.52	6.1	6.83	22.04	19.36	17.14
g10324	0.29	0.56	0.35	0.17	0.26	0	0.44	0.22	0.25
g10325	0.64	0.34	0.19	0.54	0.18	0.27	0.25	0.11	0.08
g10326	84.34	66.96	69.07	94.65	74.48	70.75	73.29	76.12	78.13
g10327	565.67	742.09	636.08	543.6	863.88	856.49	3643.38	3575.04	3216.08
g10328	328.96	323.44	383.05	229.73	212.8	226.4	62.18	75.25	76.43
g10329	24.45	21.98	20.18	23.13	16.11	17.2	9.22	8.36	8.05
g1033	272.88	258.87	255.77	315.85	269.67	265.08	69.55	75.39	80.56
g10330	1.94	2.21	1.38	1.97	1.52	1.18	11.72	6.95	5.11
g10331	0.52	1.1	1.1	0.75	0.12	0	8.87	2.83	3.45
g10332	66.77	69.41	72.21	67.99	71.78	72.13	85.01	99.27	106.28
g10333	0.56	0.34	1.24	1.52	0.58	1.07	1.89	1.06	0.79
g10334	1.79	1.45	1.09	2.09	1.52	1.27	2.49	2.03	2.41
g10335	14.81	17.61	17.7	15.53	17.03	17.14	20.93	22.73	19.24
g10336	325.17	309.51	290.91	365.98	350.02	342.65	293.57	256.34	297.01
g10337	9.7	11.22	10.6	10.38	12.38	12.82	18.54	22.55	21.79
g10338	8.59	13.66	14.8	13.12	18.32	19.25	16.9	18.7	20.5
g10339	1.91	1.28	1.12	2.91	2.46	1.51	1	1.44	2.11
g1034	61.84	48.83	51.31	57.68	42.41	37.75	67.21	46.59	44.32
g10340	15.12	12.08	15.05	15.18	10.21	10.19	4.69	5.61	5.19
g10341	0.49	0.52	0.52	0.99	1.14	0.63	0.77	0.81	0.52
g10342	63.53	57.45	54.06	55	45.84	44.42	34.95	32.97	29.75
g10343	0.89	1.43	1.08	2.39	3.34	2.56	16.04	25.6	24.45
g10344	30.72	31.04	27.01	47.35	68.27	54.83	103.11	97.45	94.49
g10345	2.62	3.39	2.9	9.83	9.06	7.73	7.51	7.38	6.14
g10346	0.12	0	0.1	0.08	0.15	0	0.21	0	0.22
g10347	31.5	25.26	24.47	35.07	28.21	27.49	42.9	42.16	39.09
g10348	136.76	90.29	92.52	79.58	50.39	52.04	45.53	46.43	43.06
g10349	39.5	28.37	24.26	41.36	25.23	25.01	50.84	49.75	51.55
g1035	40.2	27.98	26.78	25.2	16.19	16.5	14.58	13.7	12.41
g10350	0.34	0.28	0.49	0.32	0.33	0.19	0.64	0.35	0.68
g10351	1.63	1.29	2.08	1.9	1.15	1.44	1.54	0.47	0.89
g10352	9.53	5.27	5.13	7.15	5.9	4.61	40.8	8.72	8.96
g10353	3.4	3.2	2.41	4.37	5.23	4.34	9.79	10.26	10.27
g10354	14.65	18.01	16.42	21.63	24.41	24.48	25.02	31.64	29.7
g10355	12.03	8.27	7.44	7.89	6.25	6.22	10.08	9.38	10
g10356	4.6	5.95	5.35	4.53	5.49	4.53	5.4	9.56	9.32
g10357	7.8	7.6	8.72	10.13	9.78	13.49	13.96	12.95	13.04
g10358	35.3	40.89	37.1	33.91	41.9	46.2	30.1	34.66	36.04
g1036	13.84	12.69	13.33	16.82	16.32	14.21	67.4	57.15	56.64
g10362	71.92	51.66	58.1	55.22	56.95	54.93	90.27	68.93	76.94
g10363	72.75	73.36	65.91	72.05	81.23	75.17	75.81	80.25	80.49
g10364	260.11	260.41	268.26	241.52	233.37	243.15	112.85	130.67	125.16
g10365	30.63	26.53	30.34	32.04	29.12	30.36	50.6	52.96	51.32
g10366	98.25	78.71	79.44	74.63	55.45	61.34	71.38	56.79	52.15
g10367	0.97	0.63	0.45	1.08	0.93	0.26	9.96	6.97	7.57
g10368	0	0	0	0	0	0	0	0.15	0
g10369	0.74	1.54	2.19	0.32	2.02	1.99	0.25	0.7	1
g1037	116.68	107.88	110.42	106.47	87.34	85.75	100.24	97.58	91.82
g10370	164.11	143.82	146.91	154.87	117.22	116.01	138.82	138.49	134.77
g10371	0.33	0.26	0.16	0.21	0.15	0.17	0.44	0.47	0.21
g10372	0.1	0.12	0.23	0.14	0.09	0	0.37	0.32	0.67
g10373	126.92	125.8	119.55	96.39	111.3	108.42	75.07	81.56	94.91
g10374	47.58	91.29	110.72	41	74.57	85.33	11.97	56.07	54.49
g10375	250.81	210.52	186.82	193.42	179.85	208.08	141.36	118.44	116.75
g10376	90.4	87.12	96.98	78.33	63.81	69.62	62.58	67.26	70.93
g10377	35.96	29.63	30.41	41.77	28.71	31.77	30.45	29.46	27.66
g10378	8.89	10.98	8.73	27.68	25.28	21.18	31.62	24.88	23.22
g10379	675.67	584.29	174.49	1017.17	789.3	843.45	1599.44	737.15	732.56
g1038	0	0.1	0	0.45	0	0	0.2	0.3	0.17
g10380	521.13	503.42	522.74	439.2	407.51	420.62	142.28	171.83	166.2
g10381	31.1	20.33	14.93	32.08	48.63	20.6	13.76	12.85	14.2
g10382	294.16	251.15	262.41	249.05	187.37	185.48	349.24	398.19	385.17
g10383	26.84	19.51	20.49	16.14	11.46	11.75	4.63	11.72	14.44
g10384	2.33	2.46	3.08	1.95	1.35	0.58	2.44	1.16	1.62
g10385	0.14	0	0	0.04	0.04	0.1	0.06	0.13	0
g10386	10.64	10.16	13.11	9.79	11.94	9.34	7.47	8.76	6.76
g10387	19.45	16.08	19.07	9.99	7.17	6.7	5.91	7.35	5.7
g10388	20.69	18.84	17.97	27.33	24.5	24.91	38.67	36.21	35.74
g10389	0.47	0.38	0.47	0.37	0.21	0.36	0.39	0.37	0.5
g1039	25.95	23.41	23.55	27.43	22.14	22.23	16.9	13.45	12.66
g10390	90.35	75.59	71.66	84.92	64.52	74.56	23.96	18.44	20
g10391	31.66	31.95	32.94	33.55	32.69	33.67	44.45	55.9	52.5
g10392	0.23	0.37	0.28	0.4	0.3	0.26	0.48	0.33	0.28
g10393	1.96	2.49	2.49	1.97	0.87	0.82	1.02	0.51	1.05
g10394	74.28	48	50.39	47.41	28.86	36.25	20.6	15.55	12.67
g10395	21.79	13.79	16.84	15.93	11.55	9.17	46.73	22	15.96
g10396	4.67	12.52	16.83	5.44	10.94	13.29	6.82	11.17	13.12
g10397	3.14	5.79	7.04	1.97	4.12	5.63	5.8	4.42	6.11
g10398	6.38	7.64	5.26	16.13	15.66	18.37	44.89	36.93	45.9
g10399	257.8	290.77	318.48	263.13	282.78	290.46	160.55	225.74	225.33
g104	28.01	51.88	56.93	30.52	87.9	58.58	125.97	102.16	84.2
g1040	0.53	1.29	0.43	0.76	0.63	0.2	2.02	3.2	2.83
g10400	33.39	27.13	27.9	18.28	12.98	15.34	2.98	2.71	2.8
g10401	20.05	21.98	20.32	33.12	36.47	30.32	143.96	119.71	113.54
g10403	158.93	143.59	139.06	175.72	160.67	159.53	271.62	208.2	205.01
g10404	39.97	57.15	59.31	46.69	60.52	60.88	79.67	89.26	85.91
g10405	936.39	896.2	828.54	1011.27	1082.32	1116.18	317.07	364.44	391.53
g10406	38.38	40.14	46.05	50.3	58.75	57.59	111.38	82.11	78.59
g10407	45.95	47.07	46.36	54.5	59.2	52.27	33.23	28.28	30.58
g10408	4.43	3.51	4.64	5.18	5.86	5.59	3.17	2.38	2.21
g10409	17.06	23.56	23.13	26.53	28.41	27.84	38.19	43.07	37.27
g1041	0.35	0.71	0.87	0.37	1.12	0.72	1.95	2.66	2.12
g10410	1.69	1.3	1.45	1.7	1.25	1.32	1.41	1.02	1.41
g10411	1.03	0.44	0.62	1.2	0.91	0.67	5.31	2.03	2.43
g10412	6.61	5.02	5.73	8.72	10.72	6.91	98.78	73.62	76.82
g10413	61.61	56.59	59.29	72.81	55.21	49.78	106.05	66.01	70.58
g10414	6.24	3.97	2.63	7.15	8.23	4.32	641.94	373.35	392.57
g10415	5.34	5.6	5.49	6.61	6.68	6.74	45.45	33.5	29.13
g10416	70.67	79.7	85.17	53.9	73.86	78.7	38.46	69.44	71.47
g10417	1.79	1.03	1.14	1.38	1.47	1.08	1.82	1.24	1.48
g10418	0.45	0.71	0.55	0.87	0.56	0.57	2.41	1.8	1.73
g10419	0.17	11.01	10.61	0.08	29.61	42.69	0.76	18.66	20.81
g1042	32.31	53.13	52.62	33.6	57.09	64.93	53.96	83.09	81.95
g10420	2.08	2.76	2.53	2.76	1.76	1.48	1.89	1.51	1.48
g10421	26.8	24.01	26.63	24.8	19.6	20.68	25.17	20.13	19.49
g10422	48.93	60.16	66.62	38.98	69.72	72.46	732.59	818.11	749.35
g10423	38.54	285.94	309.8	96.73	551.49	537.6	1340.91	1523.18	1605.76
g10424	47.48	43.49	43.38	42.71	36.68	35.24	15.13	18.48	19.82
g10425	40.43	40.81	38.54	45.49	37.27	37.36	22.82	27.1	24.21
g10426	574.23	556.76	544.41	596.68	614.18	610.66	361.31	275.43	287.57
g10427	1708.03	1572.23	1306.44	1512.23	1703.47	1591.69	3936.49	3216.79	2930.77
g10428	405.37	275.24	264.94	339.42	214.07	225.55	164.08	101.88	99.43
g10429	19.47	15.13	13.45	15.97	9.95	7.7	7.03	5.59	5.01
g1043	18.91	30	29.9	30.4	50.75	53.03	76.04	115.91	102.45
g10430	6.33	6.91	6.74	6.04	5.59	5.22	4.46	3.45	3.94
g10431	6.95	6.77	7.18	6.24	5.4	5.73	4.2	5.97	6.65
g10432	162.53	140.36	123.82	143.96	124.45	115.08	63.72	56.34	59.12
g10433	22.17	13.96	14.51	16.23	10.73	9.91	14.18	10.02	10.5
g10434	69.86	66.72	69.37	42.07	34.97	38.55	23.24	32.81	28.24
g10435	3.2	4.72	3.54	3.07	1.61	3.34	2.12	0.79	0.59
g10436	15.69	11.85	16.91	13.22	11.17	15.44	4.47	2.38	3.09
g10437	16.38	16.36	15.72	12.71	10.79	11.18	7.81	6.47	5.53
g10438	40.56	29.13	27.69	36.57	21.05	23.95	13.25	10.48	10.14
g10439	21.84	19.74	19.16	17.09	13.79	14.65	14.39	13.62	11.3
g1044	32.14	27.53	26.76	32.64	27.75	27.26	60.02	60.02	54.47
g10440	19.68	16.82	16.55	16.34	11.92	9.96	8.93	9.08	8.91
g10441	5.31	4.77	5.85	3.49	1.83	2.82	3.12	0.65	1.47
g10442	7.52	6.22	6.56	5.38	5.22	4.8	4.22	2.61	2.09
g10443	37.06	35.31	36.74	30.44	26.35	28.43	18.03	18.06	18.76
g10444	6.48	6.27	5.59	7.24	5.8	5.57	17.39	13.97	11.07
g10445	2.39	2.23	1.95	1.84	2.23	2.24	1.89	1.49	1.79
g10446	244.18	240.1	239.09	219.28	189.08	200.76	143.76	128.16	141.03
g10447	8.49	13.18	13.12	7.57	15.8	16.88	5.32	14.65	14.94
g10448	69.28	63.7	58.33	54.19	51.35	54	13.01	14.91	14.82
g10449	4.56	3.06	3.14	3.48	2.93	3.02	3.2	1.99	2.28
g1045	56.69	51.17	52.15	56.13	41.35	43.22	27.62	25.4	26.33
g10450	5.04	4.78	4.42	6.94	6.85	5.63	24.94	16.63	18.24
g10451	1.08	0.92	1.9	1.27	0.93	1.15	0.96	0.95	1.24
g10452	0.5	1.33	1.33	1.01	1.5	1.64	1.76	1.36	1.48
g10453	3.28	3.13	2.13	2.03	2.4	1.75	2.53	1.67	2.12
g10454	24.39	21.7	19.27	19.61	13.74	14	15.3	13.7	13.99
g10455	0.53	0.22	0.65	0.34	0	0	0	0.51	0.19
g10456	4.41	4.38	4.92	2.71	2.57	3.64	4.95	3.16	3
g10457	1.19	1.13	0.31	0.41	0.23	0.58	0.86	0.89	0.63
g10458	18.83	17.01	19.83	13.81	10.65	10.95	5.42	5.38	5.36
g10459	5.18	5.57	4.22	4.79	7.23	6.69	8.41	7.8	6.78
g1046	2.98	2.84	2.27	2.29	3.56	2.88	6.21	3.56	3.81
g10460	7.68	6.38	7.07	8.62	6.41	5.79	9.96	8.21	7.18
g10461	8.9	6.09	6.19	7.09	6.7	6.98	18.15	13.98	13.47
g10462	4.92	3.56	4.28	3.71	2.25	3.12	11.55	16.25	13.43
g10463	96.27	90.18	103.35	98.57	80.7	82.87	89.24	74.11	78.9
g10464	1.91	1.7	0.79	1.63	1.46	1.75	21.46	22.51	17.68
g10465	58.6	59.48	71.63	35.79	30.16	35.61	15.19	15.96	16.76
g10466	8.77	11.68	11.63	8.01	9.5	10.81	11.05	15.49	14.85
g10467	31.7	42.9	48.95	21.77	35.33	36.74	25.49	46.74	50.73
g10468	0.74	1.67	2.31	0.53	2.18	3.25	1.33	1.23	0.79
g10469	5.39	8.25	8.59	5.63	10.66	12.2	61.47	56.63	53.67
g1047	728.07	626.35	555.18	957.47	776.25	712.48	369.07	322.02	300.84
g10470	4.72	5.11	6.41	5.48	5.75	5.85	4.53	5.99	5.31
g10471	21.37	17.64	17.67	16.4	11.88	14.21	25.8	17.66	21.44
g10472	1.81	1.2	1.4	0.84	1.02	0.94	3.2	1.67	1.46
g10473	14.86	12.3	11.98	10.7	9.16	9.4	6.58	7.09	5.87
g10474	7.02	5.86	5.56	7.53	7.51	6.82	30.33	26.63	29.34
g10475	5.53	5.15	4.97	3.27	2.2	3.1	3.77	2.91	3.3
g10476	1.58	0.44	2.07	1.29	1.41	0.7	0.77	0.58	0.52
g10477	2.52	1.8	2.7	2.35	2.11	2.04	1.69	1.13	1.27
g10478	1.38	1.38	1.32	1.47	1.58	1.41	4.35	3.57	3.05
g10479	142.51	113.07	104.13	124.14	91.97	85.77	36.91	35.92	37.13
g1048	30.9	25.55	30.68	28.06	24.96	28.05	11.15	11.29	10.79
g10480	3.74	2.58	2.08	2.67	2.01	0.85	1.58	1.06	1.13
g10481	9.05	8.01	6.14	12.14	11.98	12.35	69.98	70.86	60.61
g10482	10.93	10.03	8.98	11.62	14.02	9.44	19.25	20.14	18.53
g10483	0.64	0.95	0.63	0.42	0.67	0.2	1.36	1.49	1.36
g10484	1.1	0.79	0.56	0.33	0.61	0.48	1.11	0.98	0.81
g10485	118.94	92.11	87.28	100.38	83.01	79.59	65.64	66.86	74.5
g10486	9.62	9.11	9.6	8.31	7.37	7.81	11.56	10.97	11.04
g10487	2.73	1.37	1.23	3.54	1.19	1.23	2.21	2.24	2.23
g10488	8.98	5.61	6.64	9.65	8.38	7.49	13.08	9.48	9.48
g10489	33.58	26.7	26.2	12.07	10.48	10.96	13.54	11.11	10.79
g1049	2.13	3.49	2.82	3.3	2.89	3.62	2.71	1.94	4.35
g10490	11.56	11.4	10.78	9.99	8.93	9.64	8.59	6.5	6.6
g10491	28.83	22.95	20.82	25.35	17.42	17.19	18.77	18.31	15.72
g10492	4.13	3.02	2.42	3.1	1.48	1.25	2.36	1.48	1.14
g10493	6.11	3.71	5.2	4.99	2.85	2.1	5.82	4.22	2.93
g10494	35.51	34.38	33.04	39.26	31.42	36.13	9.08	8.94	9.49
g10495	77.22	68.32	61.5	42.14	35.59	43.92	42.12	53.01	49.39
g10496	1673.71	1485.6	1572.25	1298.86	1126.49	1179.51	463.57	414.48	421.93
g10497	175.08	181.06	181.13	117.48	101.82	97.39	60.36	26.69	29.55
g10498	0.45	0	0	0	0	0	57.75	26.92	40.95
g10499	165.92	163.16	188.95	90.57	81.49	94.7	5.26	5.72	6.4
g105	0	0	0.27	0	0.4	0	0	0.21	0
g1050	8.74	6.22	7.57	6.69	2.28	5.53	3.1	4.13	5.6
g10500	0.12	0	0.05	0.53	0.28	0.04	0.05	0.04	0.17
g10501	40.3	44.96	47.54	52.27	54.54	55.83	83.19	80.51	83.22
g10502	9.83	9.19	9.51	10.63	8.5	7.76	11.37	10.57	9.63
g10503	10.48	7.41	6.81	18.05	19.68	15.78	85.92	76.5	73.58
g10504	9.17	7.07	7.16	8.05	7.04	7.58	14.54	10.03	8.31
g10505	1.5	0.86	0.66	1.48	0.92	0.29	0.9	0.28	0.4
g10506	0.09	0.11	0	0	0	0.15	0	0.04	0
g10507	48.65	36.61	44.34	48.03	41.8	39.88	175.94	126.63	126.02
g10508	4.74	13.89	17.1	4.41	22.3	24.49	36.45	45.19	49.99
g10509	50.55	49.1	39.89	39.77	38.23	43.58	23.04	26.2	29.32
g1051	2.49	1.92	0.92	1.3	1.27	1.04	0.48	0.29	0.16
g10510	266.92	264.18	252.76	351.06	323.45	332.77	166.31	151.15	172.65
g10511	59.71	65.18	49.92	74.96	63.27	72.23	71.82	67.67	69.61
g10512	31.36	17.5	23.72	34.2	23.15	19.65	18.58	10.22	12.84
g10513	94.66	70.44	50.68	122.73	81.95	82.74	68.2	34.94	33.56
g10514	56.32	48.91	53.65	31.93	33.67	36.19	42.41	46.97	38.89
g10515	2.44	2.79	1.52	2.15	4.45	3.7	9.52	10.59	9.55
g10516	5.24	3.29	3.64	4.58	2.99	3.86	1.9	2.05	1.7
g10517	30.78	33.07	32.2	30.6	24.38	26.98	20.2	16.24	14.46
g10518	8.22	8.38	9.91	7.07	6.95	6.66	3.2	3.38	2.89
g10519	2.63	5.04	4.05	4.46	9.18	6.98	12.05	27.32	23.45
g1052	22.01	22.99	22.42	48.04	41.44	38.12	65.18	53.86	49.52
g10520	0.23	0.18	0.05	0.39	0.34	0.19	0.51	0.4	0.61
g10521	31.51	24.5	30.21	40.38	29.25	28.17	30.36	39.24	32.59
g10522	0.07	0.08	0.49	0.06	0.18	0.15	0.08	0.38	0.21
g10523	34.11	34.19	31.99	33.31	30.95	31.11	66.76	44.26	52.14
g10524	1.08	1.06	1.39	0.65	0.3	1.08	0.43	0.51	0.5
g10525	1.43	1.26	1.22	0.94	0.75	0.93	2.76	1.98	1.45
g10526	1.52	0.94	1.02	1.61	1.21	1.26	1.72	1.08	1
g10527	5.82	4.45	7.21	7.88	6.42	6.31	281.47	287.96	242.52
g10528	32.7	22.66	26.28	24.71	20.37	21.59	28.4	26.07	27.17
g10529	0.79	0.89	1.03	0.49	0.75	0.9	5.65	4.99	3.36
g1053	13.04	10.26	10.08	18.33	14.11	13.14	19.67	12.6	12.65
g10530	0.38	0.23	0.23	0.55	0.28	0.43	0.4	0.18	0.67
g10531	0.6	0.27	0.5	0.65	0.5	0.56	0.85	0.64	0.52
g10532	15.22	11.22	11.16	13.03	9.37	9.4	16.13	12.33	12.5
g10533	2.87	2.87	2.8	2.67	2.58	2.48	4.09	4.03	3.31
g10534	29.62	22.24	25.52	22.05	17.67	14.07	14.38	10.54	11.45
g10535	2.05	1.59	1.72	1.76	1.4	2.17	1.46	0.6	0.62
g10536	0.05	0.42	0.36	0.09	0.22	0.11	0.56	1.3	0.63
g10537	75.45	79	87.07	88.61	99.65	97.49	115.93	121.32	124.24
g10538	61.8	55.33	46.9	42.61	34.99	35.61	35.31	34.7	34.05
g10539	14.02	15.21	13.05	11.69	11.2	9.94	4.77	5.87	4.36
g1054	7.16	4.5	4.99	7.51	13.55	10.63	43.38	69.13	73.48
g10540	0.3	0	0.12	0	0.09	0.06	0.19	0.09	0.11
g10541	3.35	3.8	3.96	2.87	3.17	3.98	3.16	2.94	2.7
g10542	0.83	0.54	0.75	0.28	0.05	0.14	0.26	0.14	0.28
g10543	0.4	0.59	0.38	0.4	0.35	0.33	0.42	0.32	0.35
g10544	30.32	21.5	22.49	29.14	16.42	16.69	18.86	18.26	17.7
g10545	77.71	76.77	64.52	71.76	60.27	61.63	44.46	43.92	47.83
g10546	96.86	89.23	94.16	88.44	91.85	91.5	99.22	106.48	111.21
g10548	4.1	3.88	3.97	2.98	2.17	2.09	6.51	6.42	4.73
g10549	6.61	3.64	3.76	6.08	3.21	2.85	3.69	2.54	3.8
g1055	48.95	40.5	40.06	48.39	40.7	38.88	53.98	47.87	39.36
g10550	75.55	77.19	75.39	77.67	71.1	68.8	109.71	112.63	109.57
g10551	318.58	285.94	258.29	199.15	171.16	199.82	20.12	21.8	22.44
g10552	23.04	17.38	18.73	16.47	33.49	16.56	11.89	14.27	13.07
g10553	4.95	5.04	4.35	3.38	4.21	3.62	1.82	1.64	1.53
g10554	283.81	303.25	306.82	295.86	343.37	294.81	539.83	296.74	286.85
g10555	80.29	79.58	79.36	99.15	94.87	92.48	89.92	44.23	50.56
g10556	74.68	82.4	79.29	66.43	69.57	78.14	46.4	55.83	57.25
g10557	1.26	0.48	0.72	0.42	0.21	0.27	0.45	0.49	0.25
g10558	2.65	2.52	3.45	2.41	2.52	2.28	1.38	0.72	1.01
g10559	23.02	23.37	28.93	27.63	34.12	38.48	3.46	2.82	2.83
g1056	16.69	10.27	10.02	11.23	8.43	6.86	5.68	5.87	5.07
g10560	1.71	1.11	0.86	1.68	1.22	0.76	0.37	0.4	0.22
g10561	3.24	3.32	3.37	4.07	3.73	3.13	42.37	48.65	62.75
g10562	3.72	3.1	2.78	4.56	4.07	4.38	14.8	13.59	12.55
g10563	5	5.75	6.59	7.45	6.97	5.23	5.46	4.51	5.69
g10564	27.26	19.46	19.83	24.55	44.34	24.68	18.91	17.21	16.3
g10565	140.33	149.72	151.02	183.13	194.01	198.65	320	355.24	370.54
g10566	83.52	65.77	73.78	86.34	68.83	67.5	101.54	63.3	64.41
g10567	0.78	0.63	1.27	0.63	0.93	1.64	0.99	2.23	0.14
g10568	4.39	1.94	1.78	2.11	1.95	2.37	4.05	2.22	2.63
g10569	2.73	1.42	1.58	1.5	1.73	1.34	0.82	1.48	1.25
g1057	20.41	20.48	13.62	23.9	22.23	21.14	40.89	28.98	32.61
g10570	23.23	20.99	22.36	40.33	44.7	34.15	48.82	37.66	40.62
g10571	1.4	1.11	1.25	1.84	2.2	1.27	6.76	5.83	4.77
g10572	5.41	5.19	4.43	4.11	1.79	6.2	2.23	1.56	1.34
g10573	20.4	21.65	18.99	28.45	26.65	22.32	59.03	44.16	50.5
g10574	0.75	0.53	0.98	0.9	1.05	0.71	0.95	1.19	1.59
g10575	0.96	0.29	0.29	0	0	0.27	0	0.91	0.51
g10576	0.05	0.06	0.06	0.05	0.05	0.06	0	0.05	0.06
g10577	1.16	0.73	1.3	0.67	0.37	0.85	0.41	0.4	0.4
g10578	49.37	43.29	41.85	46.11	34.15	35.58	23.68	21.89	21.92
g10579	0.18	0.21	0.21	0.11	0.1	0.07	0	0.11	0.44
g1058	18.8	17.04	15.78	23.71	25.93	22.41	123.78	82.94	103.42
g10580	0.29	0.18	0.24	0.19	0.39	0	0.37	0	0.1
g10581	20.61	19.01	18.15	16.73	21.16	18.3	16.75	14.92	11.76
g10582	2.04	0.93	1.59	1.25	1.25	1.53	1.37	0.76	0.85
g10583	5.39	5.12	4.81	4.97	4.37	3.45	4.02	3.97	4
g10584	1.45	1.83	1.58	2.24	2.87	2.61	3.38	2.14	2.68
g10585	18.71	25.25	22.36	12.97	21.81	26.11	13.05	19.77	17.65
g10586	1.49	2	1.31	1.39	0.96	0.89	1.05	1.72	1.59
g10587	3.14	3.98	3.03	3.99	5.87	6.83	3.8	4.26	4.46
g10588	6.89	7.31	6.31	11.64	13.53	9.69	10.7	7.73	9.49
g10589	7.75	6.54	6.71	8.7	9.07	8.61	14.58	15.83	15.26
g1059	8.45	6.82	5.88	14.54	10.2	9.69	18	12.23	11.72
g10590	19.35	24.25	25.52	17.68	21.08	21.33	42.26	34.35	35.74
g10591	149.13	171.74	169.06	166.51	193.25	187.14	199.29	161.52	171.76
g10592	109.38	79.85	86.09	54.48	34.3	36.27	26.16	29.89	26.87
g10593	2.03	1.74	2.35	0.95	1.98	0.97	2.39	1.79	1.85
g10594	1.04	0.89	1.04	0.47	0.33	1.19	0.46	0.64	0.46
g10595	2.02	1.98	1.79	1.31	1.07	1.44	3.32	2.65	2.09
g10596	2.38	1.71	1.56	2.47	1.79	1.82	4.11	2.56	1.63
g10597	38.16	48.57	44.86	73.84	87.32	86.69	69.61	67.77	69.43
g10598	79.19	77.04	66.07	77.75	69.01	72.45	20.79	18.55	19.22
g10599	31.67	27.77	25.73	32.92	30.51	29.47	38.92	31.14	30.7
g106	25.9	22.9	25.95	25.21	19.75	21.68	12.19	12.23	11.15
g1060	0.66	0.08	0.24	0.13	0.12	0.84	0.76	0.25	0.14
g10600	103.51	61.26	55.09	92.74	54.1	48.67	68.33	80.2	66.04
g10601	38.02	29.08	30.07	30.48	23.68	29.26	16.19	12.41	12.31
g10602	132.88	87.33	73.82	131.79	64.17	63.57	1.63	0.98	0.64
g10603	488.44	444.76	331.83	317.11	275	304.27	3.2	4.03	6.02
g10604	10.37	9.4	7.79	11.52	8.63	9.21	14.15	14.86	12.13
g10605	1.46	1.43	1.09	1.78	0.95	0.9	1	0.53	0.66
g10606	13.54	20.03	14.24	17.45	28.19	21.77	91.97	66.33	64.61
g10607	1.23	1.09	1.14	1.18	0.8	0.98	0.57	0.39	0.7
g10608	6.45	4.27	6.39	8.06	4.9	5.12	7.36	4.49	4.97
g10609	0.86	0.13	0.26	0.52	0.53	0.62	1.09	0.51	0.52
g1061	5.92	4.89	5.06	5.86	3.47	6.48	10.18	10.75	9.75
g10610	1.3	0.61	0.44	1.11	1.35	0.5	1.83	0.89	0.77
g10612	0.45	0.22	0.11	0.17	0.4	0.62	0.57	0.09	0.1
g10613	3.66	3.67	3.95	6.29	6.26	3.93	3.43	3.18	2.65
g10614	0.56	0.39	0.29	0.31	0.29	0.46	1.12	0.92	0.51
g10615	68.27	63.93	48.14	201.6	168.87	130.91	295.61	205.81	195.17
g10616	3.2	4.1	2.88	3.12	2.07	2.88	2.09	2.04	1.56
g10617	1.62	1.35	1.01	1.8	1.41	1.41	1.76	1.24	1.28
g10618	2.09	1.69	1.52	2.44	2.18	2.01	3.43	2.68	2.56
g10619	2.11	0.93	1.34	1.93	2.55	1.81	2.86	1.87	1.68
g1062	360.77	444	439.86	564.44	604.95	583.42	221.5	250.42	251.29
g10620	0.49	0.1	0.3	0.16	0.22	0.19	0.31	0.08	0.17
g10621	0.35	0.59	0.97	0.25	0.79	0.51	1.35	2.27	2.68
g10622	0.06	0.07	0	0	0	0	0	0	0
g10623	0.4	0.3	0.3	0.43	0.49	0.34	0.44	0.62	0.53
g1063	23.39	23.94	25.92	28.43	24.45	24.05	15.27	10.97	11.67
g10639	0	0	0	0	0.06	0.08	0.09	0.06	0
g1064	33.58	28.86	31.16	30.75	29.74	25.84	17.32	17.69	17.88
g10640	0	0	0	0	0	0	0.03	0	0
g10646	1.04	0.92	0.34	1	0.5	1.19	0.12	0.36	0
g10647	2.48	2.37	4.36	2.94	3.94	4.05	3.41	3.01	4.11
g10648	0	0	0.08	0	0	0	0	0	0.07
g10649	0	0.09	0	0.07	0	0.09	0	0	0
g1065	18.64	16.48	18.42	18.39	13.55	13.87	11.25	7.1	7.95
g10650	0.86	0.44	0.44	0.82	0.68	0.83	0.51	0.56	0.34
g10651	1.27	1.53	1.37	1.49	1.37	0.81	2.5	1.07	1.5
g10652	0.39	0.23	0	0.74	0	0	1.23	0.37	0.41
g10657	0	0	0	0.06	0.06	0	0	0	0
g10658	5.18	4.18	3.36	4.78	3.74	3.37	14.85	13	13.52
g10659	6.52	5.92	5.89	8.84	6.53	7.15	6.43	5	5.6
g1066	0.65	2.14	2.71	0.71	9.91	10.23	2.59	50.24	48.25
g10660	149.3	166.86	166.61	192.02	213.03	208.47	81.57	101.03	108.54
g10661	2.5	2.22	1.78	1.54	1.6	1.57	89.19	112.86	101.77
g10662	0.24	0.22	0	0.06	0.32	0.14	5.11	3.1	2.97
g10663	1.14	1.11	1.25	0.44	1.62	1.83	1.01	1.09	1.09
g10664	0.72	0.81	1.05	0.55	1.83	0.66	3.28	12.94	8.88
g10665	3.93	3.16	2.92	4	2.28	2.2	1.83	1.37	0.98
g10666	0.57	0.16	0.09	0.22	0.41	0.15	0.23	0.15	0.17
g10667	1.61	2.41	2.73	1.72	4.31	3.95	1.72	3.76	4.24
g10668	0.69	0.42	0.47	0.25	0.11	0.35	0.05	0.25	0.18
g10669	0.06	0.07	0	0.17	0.11	0.07	0.08	0	0
g1067	0.72	1.2	0.44	0.17	0.32	0.41	0.34	0.26	0.29
g10670	8.38	6.18	6.87	8.11	6.25	6.25	3.09	2.68	2.56
g10671	0	0	0	0.08	0	0	0	0	0
g10672	1.52	0.31	1.65	0.98	0.98	0.97	1.4	0.73	0.27
g10673	0.52	0.42	0.49	0.61	0.46	0.6	0.66	0.27	0.25
g10674	7.12	5.04	4.33	5.13	3.27	3.54	2.71	1.7	2.53
g10675	0.28	0.1	0.2	0.66	0.25	0.09	0.87	0.84	0.39
g10676	3.8	2.17	3.31	2.76	2.42	1.89	4	2.32	2.45
g10677	4.51	4.54	3.61	3.97	2.35	2.52	3.7	2.62	3.46
g10678	1.68	1.09	0.95	2.1	1.65	1.86	3.49	2.46	2.27
g10679	0.23	0.84	0.42	0.33	0.82	0.53	0.73	1.65	2.83
g1068	1.46	0.78	1.97	2.18	0.58	0.37	0.41	1.23	0
g10680	0	0	0	0	0	0	0.14	0	0
g10681	0.96	0.63	0.88	0.83	0.55	0.39	0.52	0.13	0.29
g10682	0.04	0	0	0.02	0	0.02	0.15	0.02	0.04
g10684	0.22	0	0.14	0	0.3	0	0.28	0.11	0
g10685	1.8	1.76	1.34	1.26	1.29	1.5	2.98	1.12	1.03
g10686	0	0	0	0	0	0.17	0.1	0.21	0.16
g10687	6.16	3.26	2.84	4.15	1.2	1.22	3.14	1.68	1.96
g10688	0.27	0.57	0.32	1.03	1.01	0.61	1.61	0.76	0.43
g10689	4.12	2.95	1.41	4.77	3.57	2.18	4.56	2.71	2.93
g1069	38.91	31.84	18.56	28.1	25.76	26.17	15.49	11.28	12.36
g10690	0.53	0.48	0.52	0.35	0.18	0.57	0.08	0.03	0.11
g10691	6.36	6.09	6.38	6.44	7.6	5.99	1.36	0.84	0.44
g10692	2.57	1.87	2.08	1.65	2.44	0.59	3.48	1.63	0.91
g10694	0.36	0	0	0.12	0.11	0	0	0.23	0
g10695	0	0.15	0	0	0	0	0	0	0
g10696	1.19	1.02	1.53	0.67	1	1.2	0.27	0.27	0.15
g10697	7.42	6.09	5.37	7.31	5.1	4.64	6.75	3.64	3.48
g10698	0.7	1.58	0.67	0.63	0.53	0.69	0	0.33	0.11
g10699	0	0	0	0	0	0	0.19	0	0
g107	44.62	43.43	46.49	37.16	37.48	37.73	36.8	37.04	39.58
g1070	84.57	74.77	70.98	104.66	110.9	94.78	965.8	1008.7	916.88
g10700	1.2	1.3	1.65	1.76	1.52	1.4	2.25	1.35	1.28
g10701	5.06	4.3	4.52	6.39	5.2	4.57	4.61	5.32	4.07
g10702	14.6	11.12	10.08	15.57	11.27	9.75	17.01	11.03	8.85
g10703	0.36	0.98	0.38	0.86	0.56	0.77	0.63	0.39	0.38
g10704	0.06	0.2	0.2	0.16	0	0.06	0	0.11	0.12
g10705	0.11	0.13	0.32	0.26	0.24	0.55	2.03	2.03	1.02
g10706	0.36	0.14	0.24	0.27	0.07	0.27	1.36	1.14	1.14
g10707	5.67	8.12	8.13	6.9	8.79	7.86	22.27	30.48	22.46
g10708	0.05	0.06	0.06	0.05	0.04	0.06	0.13	0	0
g10709	9.29	10.34	7.6	5.28	7.25	8.69	8.18	4.87	5.05
g1071	639.82	523.11	471.17	592.95	462.43	481.32	229.43	167	174.51
g10712	54.92	62.54	61.23	52.94	56.29	63.8	29.23	29.74	31.52
g10713	8.29	6.83	7.23	4.7	6.33	6.58	9.98	5.66	6.23
g10714	0.03	0.14	0.11	0	0.21	0.14	0.07	0.03	0
g10715	0.07	0	0.09	0	0	0.08	0	0	0
g10716	0.26	0.45	0.29	0.25	0.28	0.42	0.2	0.15	0.08
g10717	6.35	5.94	4.46	4.28	5.15	4.47	8.76	4.13	3.68
g10718	0.83	0.36	0.46	0.29	0.07	0.34	0.48	0.14	0.08
g10719	0.21	0.07	0.04	0.14	0.13	0.14	0.19	0.23	0.25
g1072	20.12	24.72	24.08	27.36	29.69	26.45	241.92	246.84	218.22
g10720	0.67	0.7	0.87	0.55	0.77	0.49	1.82	0.5	1.07
g10721	0.16	0.2	0.05	0.31	0.14	0.09	0.31	0.38	0.3
g10722	2.88	1.47	2.68	2.94	1.87	2.53	2.71	2.1	2.09
g10723	20.76	13.77	17.73	19.17	15.93	14.31	41.86	29.71	25.93
g10724	8.66	4.57	5.32	9.4	4.35	3.39	6.08	3.88	2.82
g10725	0.76	0.71	0.33	1.29	1.16	0.99	1.88	1.31	1.58
g10726	5.37	3.44	3.71	5.6	5.15	4.84	10.06	8.6	8.48
g10727	0.43	0.26	0.13	0.1	0.19	0.25	0.61	0.26	0.11
g10728	2.78	1.06	0.87	1.11	1.13	1	0.3	0.68	0.55
g10729	0.29	0.3	0.35	0.04	0.11	0.33	0.1	0.16	0.04
g1073	12.08	9.53	7.92	8.35	5.34	6.74	7.86	5.6	4.02
g10730	25.14	20.17	20.86	34.42	24.74	25.88	18.26	14.25	14.66
g10731	8.1	4.86	5.52	4.25	3.64	3.8	4.46	2.88	2.36
g10732	2.55	0.77	0.94	2.8	1.05	1.15	0.29	0.17	0
g10733	1.33	1.38	1.34	0.97	1.32	1.74	1.32	1.17	1.18
g10734	2.15	1.45	0.87	3.1	2.34	2.6	1.06	0.8	0.51
g10735	5.46	6.48	5.35	13.38	13.16	13.53	0.52	0.06	0.13
g10736	3.36	2.23	4.61	6.14	5.59	5.96	5.77	2.78	4.16
g10737	20.55	18.41	18.9	25.8	28.11	26.94	34.13	31.29	29.91
g10738	0.39	0.29	0.7	0.46	0.51	0.22	0.31	0.18	0.15
g10739	0.49	0.6	0.34	0.31	0.28	0.53	0.27	0.2	0.23
g1074	10.12	7.35	7.07	9.3	8.22	7.51	13.28	10.98	11.83
g10740	0.97	0.81	1.09	0.57	0.86	1.03	1.89	0.92	1.03
g10741	0.7	0.85	0.64	0.96	1.25	0.87	1.56	1	0.5
g10742	0.45	0.39	0.08	0.31	0.45	0.58	0.16	0.12	0.2
g10743	1.36	1.45	1.24	1.64	1.16	0.78	1.22	0.92	1.03
g10744	0.3	0.36	0.18	0.14	0	0	0.19	0	0.16
g10745	3.32	3.7	3.11	4.24	3	3.75	6.78	4.36	3.6
g10746	5.5	5.42	4.07	6.03	5.42	6.8	7.74	5.64	8.06
g10747	23.99	22.71	19.17	21.11	17.41	17.74	25.85	18.9	15.75
g10748	23.02	17.92	19.16	20.82	16.64	14.08	21.73	14.71	15.32
g10749	0	0.1	0	0	0	0.09	0	0.08	0.25
g1075	0.35	0.06	0.18	0.02	0.11	0.14	0.16	0.07	0.11
g10750	3.43	1.73	2.6	3.06	2.62	2.41	2.67	2.52	1.66
g10751	1.54	1.1	0.46	1.01	1.04	1.21	1.72	1.08	0.64
g10753	15.35	11.02	9.54	19.22	12.1	14.34	4.23	2.69	2.19
g10754	398.96	390.41	350.17	414.9	382.39	391.65	198.99	202.86	206.67
g10755	0.16	0	0.1	0.08	0	0.19	0.31	0.16	0.26
g10756	2.7	2.4	2.7	2.31	2.64	2.12	3.05	1.96	2.4
g10757	24.64	23.96	25.2	31.06	28.37	32.12	65.65	59.09	56.58
g10758	2.45	3.71	3.84	2.35	3.08	4.09	0.78	0.39	1.31
g10759	0.23	0.37	0.28	0.22	0.34	0	0.29	0	0
g1076	0.68	0.37	0.45	0.36	0.33	0.49	1.09	0.47	0.39
g10760	48.34	40.52	43.89	37.41	31.28	31.38	23.29	18.2	17.67
g10761	4.27	3.13	2.55	3.72	3.08	2.59	6.14	3.07	4.04
g10762	364.76	320.58	318.08	373.36	265.62	280.25	96.59	95.72	96.46
g10763	25.16	22.54	16.07	23.86	21.58	22.32	9.16	9.13	10.18
g10764	45.22	63.67	65.53	46.67	62.04	65.36	70.08	92.3	93.46
g10765	9.34	7.87	8.5	11.16	8.59	10.76	6.27	4.86	5.96
g10766	28.78	41.15	43.97	19.4	37.28	41.63	11.62	13.87	16.11
g10767	35.34	33.2	33.58	29.33	24.67	25.74	21.21	25.72	27.45
g10768	95.44	87.32	96.54	95.48	82.02	85.22	61.33	47.94	56.26
g10769	14.89	9.53	12.58	8.97	7.56	7.63	7.15	8.01	6.9
g1077	4.08	5.09	6.25	5.21	8.27	9.12	27.97	40.34	43.42
g10770	28.8	28.4	31.2	27.04	24.9	26.81	23.61	27.74	26.68
g10771	0.51	0.67	0.67	0.87	0.42	0.59	0.25	0.15	0.29
g10772	0.91	1.05	0.53	0.54	0.43	0.45	1.82	1.41	0.79
g10773	20.22	17.86	16.31	18.71	18.37	15.16	30.21	19.77	22.62
g10774	111.51	85.45	80.82	72.28	56.81	69.12	34.09	26.18	23.23
g10775	11.17	10.59	11.43	11.21	10.17	10.75	10.15	9.86	10.57
g10776	9.01	16.85	16.87	31.99	43.69	50.5	32.18	22.75	27.4
g10777	8.42	7.4	6.52	8.33	6.29	7.02	6.41	5.02	4.74
g10778	3.04	2.38	2.29	3.31	3.16	3.57	2.58	1.16	0.87
g10779	153.39	199.64	213.77	215.01	251.88	256.98	165.87	131.25	139.16
g1078	48.36	40.01	37.25	61.31	68.03	57.66	247.61	219.86	230.34
g10780	4.48	8.14	6.75	5.37	7.45	7.82	2.78	3.54	2.57
g10781	61.13	51.8	54.41	44.25	37.12	37.97	16.44	19.5	19.69
g10782	0.53	0.38	0.43	0.61	0.41	0.56	0.18	0.27	0.49
g10783	48.57	32.79	30.79	50.86	32.67	28.6	48.59	32.33	27.85
g10784	24.58	24.23	21.34	25.3	22.47	24.37	19.86	24.29	25.29
g10785	0.33	0.32	0.32	0.75	0.29	0.15	0.17	0	0.14
g10786	110.73	110.99	107.57	137.71	127.95	124.97	88.32	81.42	73.81
g10787	34.9	37.48	38.97	32.67	32.62	35.31	13.48	16.85	15.47
g10788	18.96	14.89	16.78	15.4	9.71	13.35	10.31	7.48	7.56
g10789	178.7	179.1	172.3	208.87	207.98	211.29	240.11	183.3	208.98
g1079	120.11	168.32	166.95	146.59	214.49	213.17	185.78	238.36	239.74
g10790	5.65	5.03	5.6	7.36	5.84	4.36	14.03	9.7	8.97
g10791	10.08	10.21	8.14	11.89	8	7.46	5.5	4.37	4.35
g10792	23.35	20.33	17.76	31.1	27.6	26.61	20.94	14.2	16.32
g10793	81.6	72.89	60.48	84.08	70.78	71.27	86.51	76.36	78.85
g10794	23.03	18.05	19.04	17.07	14.16	15.51	20.51	15.1	14.69
g10795	30.99	29.51	23.34	21.62	13.3	15.16	10.53	11.4	10.6
g10796	7.3	5.9	6.68	6.4	4.51	3.64	3.89	3.52	3.38
g10797	5.79	4.61	3.06	4.29	3.02	2.43	4.15	2.61	1.79
g10798	2.1	1.5	2.25	1.19	0.99	1.98	0	0.12	0.66
g10799	68.84	65.45	62.87	70.56	59.08	58.72	33.6	33.04	30.61
g108	39.43	37.44	32.45	34.8	32.72	30.96	58.81	50.67	42.62
g1080	17.89	22.94	16.02	12.68	19.03	16.47	8.37	10.46	12.35
g10800	8.06	6.57	6.74	8.74	7.11	6.36	16.44	12.4	11.55
g10801	1124.51	1081.12	968.53	1510.1	1523.28	1324.66	3806.39	3141.81	3348.93
g10802	9.83	12.45	10.1	11.52	11.52	10.52	23.98	15.32	16.24
g10803	32.04	40.17	36.97	29.94	32.58	30.73	8.13	10.43	7.25
g10804	16.96	21.21	22.96	13.99	30.03	22.36	17.12	31.48	24.79
g10805	68.86	62.14	60.87	76.21	63	67.68	84.4	67.3	80.61
g10806	18.59	13.73	10.52	16.92	9.32	12.82	6.38	3.86	3.58
g10807	2.13	1.42	1.67	1.94	1.72	1.78	2.6	3.2	1.96
g10808	0.23	0.61	0.19	0.37	0.1	0.27	0.39	0.3	0.37
g10809	34.49	25.27	25.44	26.56	20.4	18.37	18.23	20.37	17.72
g1081	95.87	84.6	93.25	84.5	74.87	78.22	73.57	72.49	75.02
g10810	7.87	10.05	7.73	18.54	31.41	18.69	639.34	445.63	467.22
g10811	64.66	53.76	56.74	52.26	38.4	36.21	44	31.94	32.63
g10812	3.76	1.99	1.99	2.15	1.99	1.29	3.15	2.02	1.92
g10813	0.18	0.14	0	0.11	0	0	0	0.06	0
g10814	129.63	124.83	109.51	109.93	116.95	120.19	55.09	60.51	74.98
g10815	0.16	0.57	0.38	0.4	0.84	0.78	1.06	1.59	0.72
g10816	0.11	0.14	0	0.11	0	0.13	0	0.44	0.12
g10817	1.29	1.56	2.01	0.53	1.04	0.77	1.48	0.93	0.79
g10818	0.65	0.42	0.74	0.8	0.43	0.3	1.38	0.62	0.56
g10819	1.24	1.95	1.5	1.25	0.88	0.64	1.02	0.47	0.86
g1082	20.57	18.17	23.02	14.82	15.28	13.64	4.47	5.03	4.85
g10820	7.88	8.98	8.18	7.97	9.28	8.95	11.64	12.19	11.84
g10821	20.34	21.85	16.71	24.51	22.95	21.07	57.12	51.82	50
g10822	116.83	96.25	96.12	134.44	113.9	109.24	468.15	411.7	393.24
g10823	4.33	4.57	4.02	4.85	5.03	4.96	11.57	7.22	8.2
g10824	2022.74	1675.79	1641.76	1470.2	1142.11	1172.29	416.79	320.48	361.91
g10825	8.49	6.48	7.24	8.42	4.93	6.04	7.3	4.43	3.94
g10826	0.24	1.48	2.23	1.88	0.76	1.4	4.19	5.82	6.39
g10827	9.19	11.06	9.18	8.62	8.77	10.03	8.28	5.93	7.9
g10828	0.62	1.07	0.62	0.65	0.38	0.52	0.58	0.4	0.48
g10829	19.47	14.69	16.11	13.34	11.88	12.09	14.77	13.42	13.13
g1083	129.78	264.59	267.51	138.05	354.46	334.74	411.45	800.16	853.18
g10830	52.27	44.12	43.7	45.03	38.29	38.11	31.71	28.81	28.56
g10831	2.39	2.31	1.97	4.45	3.05	3.17	4.42	4.9	6
g10832	3.32	4.48	3.92	2.35	3.04	2.54	2.11	2.9	2.51
g10833	17.04	17.88	17.91	18.07	17.67	16.99	22.42	21.67	22.35
g10834	5.34	3.48	5.32	4.31	4.66	5.14	6.52	6.57	5.42
g10835	0.88	0.11	0.68	0.58	0.45	0.43	0.88	1.06	0.69
g10836	30.41	23.39	23.61	39.31	30.22	28.6	188.73	142.13	127.07
g10837	214.21	191.11	172.06	198.64	178.21	176.85	109.34	81.45	83.44
g10838	25.74	35.03	41.1	22.91	30.03	34.55	20.31	30.92	31.74
g10839	0.61	0.74	0.41	0.27	0.45	0.13	2.48	0.96	1.96
g1084	11.46	35.63	33.65	11.65	53.75	54.02	144.68	210.03	217.89
g10840	272.91	204.71	194.96	225.21	189.19	169.43	228.81	193.65	221.54
g10841	8.58	6.68	8.56	7.29	6.67	6.84	5.04	3.53	2.6
g10842	13.93	14.27	14.36	13.78	14.21	14.43	14.63	9.75	9.92
g10843	29.67	24.96	22.53	28.75	19.76	19.76	33.5	19.67	22.98
g10844	36.63	35.98	34.14	30.39	29.74	33.54	31.81	26.82	26.3
g10845	150.12	147.36	166.23	126.57	119.16	122.77	105.92	96.63	98.82
g10846	1.08	1.01	0.5	1.28	0.44	1.05	1.48	1.98	1.95
g10847	5.13	3.92	3.6	3.74	2.12	2.13	3.76	2.61	1.7
g10848	0.54	0.65	0.59	0.67	0.55	0.44	1.33	0.9	0.55
g10849	0.17	0.16	0.31	0.21	0.34	0.1	0.92	0.45	0.59
g1085	0.35	0.23	0.26	0.23	0.12	0.18	0.03	0.15	0.11
g10850	0.86	0.81	0.35	1.2	0.85	0.99	1.58	1.09	1.74
g10851	5.51	6.87	6.11	7.38	8.28	7.83	43.79	50.79	41.76
g10852	112.6	100.49	99.8	116.98	99.37	94.19	56.11	61.02	59.78
g10853	12.61	10.11	10.29	11.54	9.84	9.79	8.12	5.27	7.18
g10854	3	2.52	1.96	5.54	3.82	3.96	14.96	13.56	12.33
g10855	8.7	6.85	6.23	9.92	8.55	7.22	12.03	7.54	7.55
g10856	264.77	343.73	349.14	279.03	366.35	398.13	250.49	370.43	398.46
g10857	9.19	7.11	5.65	6.49	5.9	6.6	20.71	13.85	14.75
g10858	24.06	21.13	23.04	15.62	11.11	12.8	6.38	6.42	5.95
g10859	35.97	28.5	28.79	45.75	42.97	38.75	705.13	488.5	447.2
g1086	4.26	3.92	4.62	4.72	3.81	4.57	4.45	4.08	4.25
g10860	6.87	5.63	5.02	4.22	4.24	4.67	4.28	2.06	4.14
g10861	3.31	4.5	4.39	4.15	4.55	3.22	3.69	3.72	3.85
g10862	2.64	2.15	2.63	2.57	2.38	1.89	8.24	5.17	5.58
g10863	13.26	12.06	10.57	12.2	11.75	13.41	46.4	48.87	45
g10864	13.62	13.27	13.13	15.1	13.48	14.52	13.59	14.95	11.91
g10865	15.49	9.28	10.22	9.61	5.89	6.69	15.24	14.72	12.91
g10866	8.79	6.7	6.62	8.51	7.29	7.21	6.43	6.94	8.55
g10867	26.5	28.25	29.78	26.55	25.65	25	24.63	21.44	19.74
g10868	195.17	221.32	222.24	188.89	247.66	254.03	164.64	230.29	245.44
g10869	26.3	24.61	24.83	26.09	20.18	20.4	22.23	14.11	13.38
g1087	17.53	15.32	15.52	15.69	13	16.76	12.07	13.65	11.65
g10870	7.04	5.82	5.96	6.77	8.86	8.31	10.46	11.02	9.45
g10871	30.5	59.27	68.17	24.01	59.61	59.28	41.2	71.47	74.67
g10877	0.48	1.1	1.45	0.5	1.18	1.24	0.69	0.97	0.86
g10878	4.51	4.54	4.09	4.45	3.72	3.35	5.31	3.85	3.22
g10879	15.66	14.15	8.95	16.62	13.19	17.48	153.57	151.54	169.97
g1088	12.57	11.28	12.58	10	8.27	8.78	6.29	6.7	5.4
g10880	17.51	12.11	13.05	13.73	10.01	9.85	9.24	7.31	8.7
g10881	3.25	52.13	25.59	2.58	72.28	66.46	15.61	137.41	157.39
g10882	1.11	2.32	2.14	1.54	1.83	1.21	1.34	1.39	0.86
g10883	54.51	58.94	63.72	39.59	52.44	57.07	3.98	8.4	7.01
g10884	76.2	65.52	59.66	67.79	62.28	64.11	30.22	22.67	23.63
g10885	12.38	12.54	15.51	10.14	9.34	10.11	3.53	2.44	2.45
g10886	0.22	0	0.47	0.37	0.05	0.19	0.07	0.21	0.3
g10887	81.67	77.71	79.19	74.38	76.13	78.61	111.34	129.41	111.5
g10888	14.01	12.6	12.86	17.21	16.41	13.88	15.53	14.63	15.35
g10889	12.33	12.02	11.74	11.04	11.77	12.07	14.86	12.3	11.65
g1089	0.42	0.26	0.26	0.32	0.32	0.42	1.27	1.93	2.13
g10890	2.28	1.56	1.63	1.67	1.19	1.54	4.34	2.83	2.01
g10891	1.65	1.91	1.33	0.99	2.07	1.81	6.09	5.35	5.12
g10892	5.58	3.56	2.84	5.01	4.37	3.85	12.17	7.48	5.56
g10893	24.47	15.13	12.18	22.07	10.04	10.32	29.94	17.43	17.25
g10894	58.08	48.17	44.21	54.78	42.35	41.78	60.31	62.95	56
g10895	7.57	8.3	7.18	8.79	8.78	7.52	24.5	25.92	20.2
g10896	34.17	41.63	43.91	36.29	42.01	44.17	44.59	52.79	51.06
g10897	29.97	25.08	26.94	25.23	21.84	21.43	21.29	20.97	23.92
g10898	567.73	483.79	636.48	464.47	339.42	396.39	58.14	59.51	59.66
g10899	146.3	154.73	159.14	138.27	136.76	146.08	122.39	147.2	149.38
g109	22.99	60.03	66.42	26.63	72.51	75.54	72.91	93.42	91.21
g1090	8.53	6.12	6.13	5.49	4.52	4.19	3.34	3.27	3.51
g10900	13.44	12.52	12.67	13.98	15.31	14.54	19.55	19.04	19.04
g10901	104.52	103.26	95.1	77.4	86.75	102.08	44.28	42.32	45.17
g10902	6.08	7.64	8.81	6.06	7.82	9.72	9.03	6.3	8.17
g10903	13.55	12.15	11.29	14.37	10.57	10.25	13.74	12.87	12.36
g10904	5.1	5.76	4.5	4.23	2.99	4.78	3.67	3.75	2.47
g10905	119.52	108.84	113.04	121.11	115.15	113.7	19.53	24.95	22.88
g10906	32.6	59.42	58.16	30.92	61.77	64.49	49.17	52.5	52.68
g10907	48.53	149.5	139.22	39.56	209.72	208.55	217.89	929.34	961.13
g10908	142.95	145.29	147.34	84.52	95.07	98.5	109.12	97.02	94.49
g10909	40.96	71.43	77.85	26.61	56.52	61.1	132.86	160.44	153.38
g1091	47.37	43.02	46.16	42.53	40.93	38.71	23.91	22.03	18.81
g10910	13.88	38.91	37.77	9.41	40.57	39.49	17.71	41.18	40.9
g10912	2.6	5.47	4.39	2.15	4.51	6.11	2.5	5.43	6.11
g10913	4.64	4.89	4.73	3.71	3.37	3.69	2.54	2.48	1.81
g10914	0	0	0.14	0	0	0.13	0	0.43	0.12
g10915	13.28	9.66	12.45	12.46	10.87	12.25	25.07	20.34	18.24
g10916	29.08	29.48	36.5	23.71	25.31	27.31	14.88	13.37	17.45
g10917	2.65	2.71	2.41	4.85	5.29	6.16	10.28	9.52	9.25
g10918	9.47	9.26	9.61	10.38	8.83	8.01	9.1	9.89	8.58
g10919	19.99	17.62	14.08	14.6	15.17	15.43	38.55	35.39	35.38
g1092	43.01	37.78	45.74	40.21	34.72	35.35	78.06	59.15	49.57
g10920	24.13	22.08	25.54	20.3	21.93	24.63	27.49	26.6	25.82
g10921	22.76	16.32	18.31	17.76	13.04	14.83	20.3	17.7	15.58
g10922	7.11	7.33	10.22	3.76	5.59	6.11	5.56	9.36	9.6
g10923	44.77	34.09	38.9	39.07	31.9	34.33	29.6	31.71	31.53
g10924	14.82	15.82	14.66	19.94	17.87	17.73	47.45	46.57	41.31
g10925	161.65	147.89	143.94	153.92	138.47	139.07	233.94	233.12	208.54
g10926	22.63	21.71	25.72	17.71	23.91	22.96	17.11	16.82	15.43
g10927	9.62	14.63	15.14	9.51	13.98	18.02	9.11	11.48	9.54
g10928	12.25	11.73	14.45	13.05	14.72	14.22	12.71	15.54	14.06
g10929	2.53	1.96	2.15	1.26	1.26	0.99	2.57	0.96	1.51
g1093	28.84	27.52	26.58	24.47	20.83	21.91	16.08	18.05	18.03
g10930	18.65	18.45	16.23	20.05	18.13	17.61	64.94	57.01	56.59
g10931	6.16	5.57	5.94	5.46	5.21	5.75	3.76	4.43	3.22
g10932	0.9	1.55	1.68	1.53	1.13	1.77	24.76	20.29	24.83
g10933	1.4	1.13	1.86	1.49	1.34	1.49	3.95	2.24	3.18
g10934	0.26	0	0.78	0.25	0.34	0.15	0.49	0.12	1.24
g10935	2.95	1.02	0.51	1.62	0.56	0.97	0.8	0.8	0
g10936	42.92	44.08	39.04	42.64	38.42	42.01	28.96	29.9	29.4
g10937	14.36	8.93	9.19	8.19	4.96	4.64	4.03	3.22	2.8
g10938	17.74	12.61	13.9	16.31	12.35	12.1	21.13	21.21	21.65
g10939	30.74	29.23	28.77	23.67	24.9	25.46	22.39	20.63	19.26
g1094	13.88	10.49	10.8	9.36	4.65	5.01	7.06	4.75	4.66
g10940	40.27	59.84	68.32	36.58	53.31	58.55	17.94	26.11	26.3
g10941	21.1	21.96	25.49	24.22	25.31	22.09	54.52	54.72	56.27
g10942	0.74	0.63	0.81	0.67	0.97	0.48	0.5	0.52	0.53
g10943	3.31	2.96	2.65	3.25	3.34	3.02	9.16	10.81	8.98
g10944	11.53	18.49	20.68	13.61	25.12	26.7	56.01	86.42	91.39
g10945	0.82	0.84	0.99	0.55	0.73	1.15	0.58	0.69	0.45
g10946	9.17	20.69	22.27	10.04	25.59	26.14	32.16	47.58	45.05
g10947	29.53	26.5	28.66	41.79	38.48	42.09	181.11	149.5	146.77
g10948	172.07	158.77	157.15	122.37	103.08	117.23	26.85	32.61	32.72
g10949	58.16	37.12	33.46	43.6	22.94	22.32	19.78	23.11	23.56
g1095	19.41	20.31	21.03	22.43	22.57	20.58	40.27	44.6	35.65
g10950	46.87	46.53	46.14	37.32	30.26	32.46	18.77	21.86	20.71
g10951	14.08	14.24	17.55	11.96	12.42	12.27	8.04	6.59	6.91
g10952	0.44	0.12	0.36	0.14	0.13	0	0	0	0.21
g10953	70.5	58.78	61.02	50.45	38.11	38.63	22.35	23.59	20.79
g10954	40.39	35.34	33.29	46.85	37.44	34.06	49.12	31.8	34.51
g10955	25.76	24.17	16.98	26.24	20.02	20.47	20.53	20.33	17.66
g10956	443.39	470.11	515.39	528.17	550	530.92	65.22	102.17	94.46
g10957	21.95	19.23	17.51	20.91	16.84	16.59	15.26	17.65	15.6
g10958	19.76	18.15	16	16.94	15.24	18.28	17.33	12.74	11.89
g10959	25.59	23.98	24.02	24.82	23.1	24.98	28.47	19.67	21.77
g1096	0.79	0.73	0.73	0.76	0.74	0.64	0.41	0.53	0.2
g10960	623.48	625.24	617.44	583.93	595.63	656.36	307.04	354.08	375.11
g10961	30.5	48.41	55.87	29.71	50.38	52.63	31.72	41.48	45.67
g10962	0	0	0	0	0.07	0	1.34	0.72	0.16
g10963	2.64	1.27	1.27	2.3	1.42	1.41	2.34	2.46	2.23
g10964	0.9	0.37	1.19	0.72	0.74	0.43	0.96	0.14	0.16
g10965	24.76	24.23	25.4	36.23	34.39	35.67	31.01	29.79	29.79
g10966	12.28	9.89	5.69	30.85	21.05	17.97	17.54	8.66	10.51
g10967	6.85	6.64	6.42	11.69	6.95	8.42	16.46	13.28	13.67
g10968	90.19	74.65	68.19	70.83	63.57	63.21	33.51	24.61	26.86
g10969	47.05	40.83	43.02	52.06	45.43	38.59	71.31	68.11	68.46
g1097	0.59	0.27	0.45	0.57	0.26	0.39	0.34	0.28	0.13
g10970	4.82	4.26	5.06	4.63	2.78	3.88	5.12	2.6	1.8
g10971	37.19	31.09	28.85	31.13	25.63	29.28	29.31	27.35	25.13
g10972	5.1	5.32	5.06	6.07	5.67	5.32	8.39	6.97	6.25
g10973	93.86	77.73	97.9	72.16	54.16	54	25.33	19.71	22.08
g10974	11.54	10.58	13.68	10.69	9.22	10	10.54	6.34	6.96
g10975	5.71	5.68	5.6	8.86	8.65	9.14	6.96	5.15	5.15
g10976	0	0.22	0	0.09	0.16	0.51	0.23	0.17	0
g10977	617.61	501.81	438.01	375.75	313.7	330.14	207.12	204.04	194.1
g10978	16.8	19.21	21.07	14.5	20.5	25.64	29.42	17.98	17.28
g10979	33.19	27.09	25.08	32.35	26.64	29.29	45.77	31.74	35.04
g1098	0.77	0.57	0.43	0.48	0.21	0.51	0.49	0.17	0.28
g10980	50.04	51.23	46.61	57.01	52.29	49.06	61.82	60	57.79
g10981	30.54	27.52	25.25	25.17	20.4	20.47	18.9	18.83	18.27
g10982	16.74	12.66	14.52	13.25	11.24	14.4	12.15	7.09	7.02
g10983	37.53	36.5	35.21	36.2	29.3	29.81	20.71	20.49	19.78
g10984	7.98	4.48	4.17	4.88	4.16	3.33	5.52	5.09	5.42
g10985	11.61	10.89	9.89	10.21	9.67	7.94	18.52	13.99	11.96
g10986	16.95	18.24	15	14.56	12.47	14.41	38.87	35.15	29.8
g10987	28.39	24.33	21.45	21.32	17.83	18.64	15.3	12.62	13.5
g10988	4.05	3.93	6.04	2.23	3.89	3.04	8.91	20.02	22.46
g10989	0.16	0.56	0	0	0.14	0.36	0	0.44	0
g1099	37.91	32.56	39	31.55	28.06	24.33	31.99	17.44	16.25
g10990	18.61	13.54	13.19	11.64	8.54	8.29	6.94	6.87	5.56
g10991	0.04	0.26	0.13	0.14	0.19	0	0.27	0.13	0.15
g10992	61.38	75.38	76.06	63.78	77.32	79	47.71	61.09	56.45
g10993	54.85	151.69	152.32	95.29	261.88	231.5	903.63	929.8	999.89
g10994	10.25	8.89	6.33	9.17	10.6	9.93	11.66	13.62	17.43
g10995	0.89	0.31	0.46	0.86	0.79	0.29	0.65	0.61	0.54
g10996	2.77	1.68	0.84	0.78	1.33	2.25	1.47	0.88	1.11
g10997	1.88	1.33	2.12	0.93	0.75	0.44	0.66	0.37	0.83
g10998	1.31	0.69	0.35	1.43	0.61	0.39	1.81	1.25	0.97
g10999	1.31	1.12	0.67	0.73	0.43	0.16	0.44	0.36	0.33
g11	0	0	0.08	0	0.06	0.15	0.56	0.24	0.07
g110	3	1.74	1.78	1.84	2.37	1.72	1.47	1.59	1.49
g1100	71.37	74.59	74.38	58.85	56.81	54.54	64.5	66.59	72.68
g11000	1.72	8.84	6.52	1.32	9.75	13.09	9.2	22.39	22.95
g11001	6.01	8.17	12.72	6.79	10.75	13.58	26.67	29.36	30.55
g11002	3.79	17.32	18.37	4.55	28.47	30.41	8.28	35.58	42.04
g11003	11.46	11.32	12.5	9.53	11.13	10.34	14.2	9.75	8.71
g11004	25.4	24.76	26.98	25.37	23.83	25.91	13.73	14.48	13.53
g11005	81.04	76.41	76.65	83.83	74.31	72.22	41.4	39.71	43.06
g11006	77.64	86.48	78.26	110.86	116.2	105.13	81.56	70.5	72.47
g11007	28.32	28.21	34.14	29.04	26.02	28.17	29.04	27.46	25.98
g11008	58.66	58	65.38	45.76	47.47	49.99	67.17	82.3	73.8
g11009	273.2	264.03	300.24	167.26	175.07	176.45	88.49	91	91.26
g1101	29.28	21.48	21.41	21.59	14.73	17.11	8.32	5.93	8.74
g11010	246.62	218.2	193.34	220.59	175.63	185.95	114.89	91.22	89.77
g11011	132.7	112.31	96.49	92.64	82.2	82.51	82.78	61.13	62.55
g11012	26.5	23.05	19.05	19.17	15.19	17.38	16.12	13.39	14
g11013	7.98	7.75	4.98	8.03	5.05	7.51	7.97	6.34	7.16
g11014	273.29	284.79	268.91	252.99	316.92	298.72	253.37	521.21	501.51
g11015	7.7	5.41	5.69	5.14	6.05	6.39	2.55	5.41	3.81
g11016	8.25	6	6.29	9	7.88	7.43	21.18	21.84	17.75
g11017	21.86	15.52	15.23	14.81	10.3	12.58	8.95	8.04	10.12
g11018	2.18	2.28	1.37	1.88	2.48	1.73	2.1	3.73	3.45
g11019	24.87	26.09	31.22	24.81	23.23	24.01	15.36	15.02	15.65
g1102	12.21	12.6	10.99	11.2	10.99	10.51	7.37	5.6	6.28
g11020	50.9	55.43	53.39	47.48	53.91	53.17	35.79	31.23	34.89
g11021	46.36	36.77	33.35	39.16	35.56	32.68	834.61	403.28	502.77
g11022	12.8	11.51	10.36	13.52	15.51	15.69	13.17	13.64	16.29
g11023	20.47	21.09	22.01	19.24	17.74	18.81	13.16	12.5	11.19
g11024	0	0	0.1	0	0.08	0	0	0	0.09
g11025	19.25	19.39	20.43	12	11.72	11.78	6.23	6.2	5.78
g11026	52.2	51.78	43.62	78.34	74.94	73.75	96.54	79.5	75.83
g11027	31.98	39.49	34.72	72.07	68.15	61.51	30.88	26.95	23.86
g11028	134.3	138.46	139.77	149.78	143.51	145.59	129.82	117.33	128.51
g11029	29.31	25.23	18.08	26.56	24.84	28.55	34.49	22.84	27.36
g1103	33.69	35.96	31.34	36.22	31.64	32.96	42.84	42.23	44.13
g11030	11.63	34.1	50.8	11.08	28.91	37.92	5.7	9.49	8.57
g11031	21.17	18.49	19.27	16.99	14.25	16.98	8.77	10.5	8.91
g11032	3.86	6.47	6.48	4.99	4.22	5.69	5.64	5.72	5.14
g11033	22.61	18.67	20.82	17.44	14.49	15.57	12.15	11.7	10.88
g11034	10.91	10.01	10.6	7.74	8.46	8.21	7.68	8.31	7.73
g11035	5.65	3.93	3.3	6.01	4.29	4.92	6.98	3.52	3.86
g11036	27.2	21.14	21.17	27.61	20.61	21.52	20.41	17.14	16.95
g11037	2.72	4.09	2.99	3.36	3.46	4.16	8.22	6.54	7.74
g11038	220.98	239.74	234.66	276.86	299.82	303.68	287.54	280.33	300.27
g11039	0.7	0.46	0.25	0.76	0.7	0.4	35.56	31.94	26.41
g1104	250.95	426.02	420.94	1031	1539.43	1448.52	4634.19	4849.15	4831.86
g11040	6.42	5.52	4.31	6.11	6.92	5.7	10.84	8.05	9.27
g11041	268.32	266.02	284.68	251.32	239.13	242.56	340.32	287.01	291.96
g11042	44.97	41.49	32.85	37.18	42.76	38.3	38.29	23.44	23.4
g11043	11.01	11.9	9.56	11.13	13.54	13.73	15.06	15.15	15.02
g11044	7.08	6.02	5.83	4.96	3.25	4.66	3.41	3.1	2.39
g11045	75.71	123.34	136.83	95.87	139.82	137.84	37.43	54.67	54.29
g11046	1.97	2.13	1.96	2.03	2.1	2.51	2.05	1.19	0.99
g11047	0.19	0.46	0.34	0.72	0.33	0.97	0.71	0.54	0.9
g11048	56.92	54.19	60.7	65.26	67.53	67.13	105.26	94.15	99.01
g11049	38.85	39.35	39.53	47.64	53.9	43.17	199.11	189.57	175.92
g1105	13.79	16.36	15.79	14.78	13.73	12.94	15.18	13.01	13.27
g11050	0.02	0.19	0.22	0.02	0.04	0.02	0.3	0.23	0.25
g11051	14.95	20.2	20.67	8.73	7.58	9.7	18.63	14.88	19.48
g11052	21.93	19.92	23.07	20.07	15.49	14.07	15.51	11.89	9.9
g11053	2.24	1.52	1.98	2.41	2.02	2.14	5.6	2.39	2.82
g11054	25.92	24.3	22.37	26.22	20.9	19.47	27.02	21.62	20.68
g11055	1.26	1	0.95	1.04	1.2	0.5	0.61	1.36	0.88
g11056	0.46	0.35	0.83	0.49	0.2	0.2	0.58	0.49	0.12
g11057	3.09	2.16	2.57	2.47	2.81	1.92	6.46	4.53	4.2
g11058	75.34	59.42	57.94	67.29	46.9	48.8	53.55	45.19	45.98
g11059	4.03	3.9	2.91	6.96	6.86	6.97	28.47	22.92	18.94
g11061	0.79	0.67	0.76	1.66	1.05	0.81	4.59	3.74	4.61
g11062	60.15	51.88	65.85	57.96	48.42	46.9	88.98	69.82	74.51
g11063	147.58	143.81	159.57	151.06	142.28	138.91	137.54	205.34	193.86
g11064	4.38	3.6	2.8	8.19	7.26	6.8	26.47	20.67	18.84
g11065	91.59	113.94	108.77	133.34	155.35	152.05	162.96	159.72	166.26
g11066	76.83	71.32	69.84	94.51	75.05	66.65	95.74	73.8	74.49
g11067	0.09	0	0	0	0	0	0.11	0.08	0
g11068	7.48	6.66	8.12	7.46	6.09	7.14	1.8	1.56	2.84
g11069	3.55	2.48	4.56	3.61	2.97	4.22	3.38	3.44	2.62
g1107	2.84	3.1	2.59	2.73	3.03	1.95	2.16	2.23	2.95
g11070	21.29	20.93	21.49	21.65	19.79	19.04	16.37	16.58	16.28
g11071	38.37	35.26	34.84	38.09	33.27	32.48	27.98	28.88	27.65
g11072	6.8	5.8	5.86	5.36	4.29	5.82	5.27	5.07	3.98
g11073	62.93	65.63	54.64	63.91	61.74	61.41	46.19	57.3	54.57
g11074	29.68	31.01	26.54	25.73	30.3	28.59	34.04	33.13	32.52
g11075	1.16	0.94	0.47	0.83	0.21	0.17	0.3	0.06	0.03
g11076	78.76	63.91	63.4	81.81	56.1	51.85	59.11	43.57	44.08
g11077	369.37	282.44	240.59	399.43	328.45	268.75	208.22	145.87	157.03
g11078	143.08	113.6	111.06	127.72	116.64	108.82	114.2	116.69	114.68
g11079	7.01	6.71	5.82	6.63	4.26	5.14	8.63	3.61	3.76
g1108	10.5	11.59	9.39	7.5	4.67	6.77	5.83	4.58	6.14
g11080	14.13	16.23	17.47	15.36	17.34	19.67	11.79	13.85	14.41
g11081	41.41	39.4	43.69	38.58	42.56	48.25	89.97	74.9	72.13
g11082	279.78	236.87	216.94	224.8	227.14	240.79	121.67	107.73	119.02
g11083	28.37	26.33	29.87	27.45	27.5	24.35	49.56	40.15	41.44
g11084	1.02	1.66	2.28	1.97	1.82	1.76	3.25	1.62	1.82
g11085	308.71	187.63	173.76	420.34	273.78	211.7	381.77	222.78	237.25
g11086	72.07	67.41	64.28	62.41	64.89	59.67	47.99	47.84	45.81
g11087	40.44	41.14	42.75	42.02	40.34	42.51	36.62	42.87	44.38
g11088	21.6	19.62	19.14	14.85	9.99	10.07	8.06	7.97	7.41
g11089	536.51	474.35	409.07	412.55	351.62	362.82	128.3	115.29	115.65
g1109	12.13	10.1	9.76	11.31	7.97	7.57	11.56	11.82	11.02
g11090	18.3	17.05	14.97	19.01	17.54	17.93	17.71	21.46	20.6
g11091	2.03	1.9	1.57	4.96	5.32	3.48	7.71	6.84	7.07
g11092	0.93	0.61	0.87	0.73	0.86	0.29	1.05	0.65	0.8
g11093	0.23	0.11	0.17	0.31	0.04	0.11	0.47	0.26	0.39
g11094	29.93	30.53	30.48	35.32	37.66	39.15	40.41	37.33	41.81
g11095	30.28	27.85	25.35	32.17	27.77	26.83	27.32	20.42	22.92
g11096	114.71	112.28	105.5	166.28	176.74	149.27	207.96	186.52	174.51
g11097	121.67	163.99	168.75	180.8	268.79	268.69	55.97	55.18	56.87
g11098	199.27	199.54	159.28	298.65	338.28	285.79	622.7	525.89	488.31
g11099	86.19	94.99	86.59	97.81	97.9	99.49	78.17	74.83	76.91
g111	1.76	1.07	1.07	1.77	1.34	1.39	0.85	1	0.71
g1110	0.31	0.25	0.37	0.44	0.55	0.47	0.39	0.44	0.22
g11100	1.11	0.99	1.29	1.06	0.77	0.83	0.92	1.47	1.34
g11101	121.11	104.15	92.7	85.95	86.38	89.07	71.85	61.36	70.45
g11102	13.75	10.61	12.35	12.04	9.83	8.95	10.58	9.85	8.48
g11103	1.78	0.76	1.51	1.37	0.95	2.14	1.36	0.85	0.28
g11104	272.34	205.87	182.12	235.94	160.67	175.56	63.95	48.19	58.28
g11105	58.97	65.56	72.62	78.56	109.67	98.57	519.65	499.99	434.82
g11106	3.04	1.69	2.16	1.95	0.79	1.82	0.97	1.15	0.61
g11107	4.88	7.42	5.4	4.95	6.06	7.97	23.33	22.19	21.76
g11108	0.32	0.26	0.13	0.36	0.19	0.25	0.34	0	0.11
g11109	24.11	21.69	21.42	20.56	19.84	17.95	17.76	15.02	14.99
g1111	11.13	13.62	12.6	11.31	13.92	12.13	16.17	11.21	9.1
g11110	3.69	2.19	2.29	3.4	3.98	3.6	9.67	5.83	7.21
g11111	10.07	7.22	5.75	11.28	12.3	11.35	66.68	41.69	46.32
g11112	8.47	6.99	5.89	9.02	6.93	7.18	39.54	31.57	32.55
g11113	158.07	154.81	161.27	129.63	127.5	142.52	72.16	73.55	76.52
g11114	5.09	5.03	4.42	3.98	4.27	4.42	11.35	8.23	11.01
g11115	6.83	6.54	6.84	5.42	4.32	4.66	3.96	4.66	5.08
g11116	7.66	7.12	8.42	7.44	6.89	6.82	11.28	11.02	10.34
g11117	98	122.44	126.7	110.33	140.52	146.1	240.14	214.68	205.96
g11118	0.12	0.22	0.96	0.35	0.65	0.07	0.39	0.23	0.65
g11119	1.51	1.17	1.35	1.79	2.39	2.38	3.59	2.9	4.13
g1112	53.05	46.93	49.59	47.42	40.27	41.08	35.3	27.92	26.59
g11120	25.49	21.78	21.94	38.54	39.96	27.98	115.82	73.59	73.72
g11121	16.37	10.8	15.39	11.48	11.91	10.79	43.64	23.71	23.01
g11122	20.7	20.22	17.53	35.76	33.04	25.35	87.73	56.37	55.81
g11123	0.8	0.75	0.35	0.39	0.19	0.63	0.28	0.07	0.12
g11124	14.83	21.02	20.83	12.86	16.78	19.44	9.59	13.93	14.55
g11125	119.43	156.92	158.99	148.81	216.32	215.19	732.11	933.95	1025.02
g11126	4.71	5.22	4.37	2.69	3.55	2.49	1.46	1.06	0.9
g11127	2.83	1.75	2.66	2.67	2.09	1.65	1.49	0.86	0.97
g11128	4.64	3.86	5.3	4.9	2.79	3.65	7.78	6.13	5.43
g11129	23.5	19.15	21.59	18.21	14.78	13.81	43.81	28.87	35.03
g1113	1.61	1.45	1.3	1.73	2.1	1.88	5.6	4.71	3.6
g11130	4.34	3	3.45	5.51	5.68	4.54	19.81	15.44	13.27
g11131	516.1	601.08	523.17	528.09	612.9	583.59	394.22	489.81	502.36
g11132	20.53	15.14	14.49	20.16	15.84	13.99	16.83	12.23	11.03
g11133	4.29	2.71	2.5	3.52	3.34	3.28	2.38	2.89	1.71
g11134	5.72	8.72	7.97	7.92	8.35	6.92	5.19	3.9	4.2
g11135	10.32	9.63	9.27	10.67	6.83	7.56	8.14	6.48	7.77
g11136	12.52	11.15	10.34	10.54	11.25	9.08	9.41	6.93	6.65
g11137	28.49	25.44	21.58	22.66	19.05	23.47	13.91	12.53	13.77
g11138	0.56	0.51	1.07	0.58	1.03	0.75	0.12	0.71	0.79
g11139	0.32	0.38	0.92	0.36	1.29	1.89	0	0.48	0.34
g1114	3.93	2.47	3.48	2.66	1.94	1.84	6.65	5.22	4.45
g11140	24.95	24.87	23.06	25.62	25.53	23.18	32.37	28.83	28.58
g11141	119.95	106.36	100.23	78.82	74.26	82.15	21.19	24.33	20.48
g11142	73.63	65.75	59.78	87.09	91.2	89.93	86.5	88.29	82.51
g11143	0.82	1.34	1.29	1.02	0.73	0.88	0.18	0.09	0.05
g11144	17.89	13.11	12.32	13.79	7.93	8.38	3.13	2.65	2.51
g11145	22.08	21.41	28.24	10.43	7.72	7.33	6.85	5.89	5.95
g11146	23.76	23.09	24.07	17.39	13.37	18.07	7.82	9.14	7.75
g11147	128.44	126.03	114.94	150.66	143.06	125.94	232.95	190.99	186.94
g11148	13.2	9.81	9.62	13.51	10	10.19	27.15	15.07	16.94
g11149	3.53	3.35	3.36	4.97	7.28	6.19	88.2	78.77	84.43
g1115	1.64	1.43	1.43	0.76	0.68	0.57	0.97	0.73	0.96
g11150	4.63	4.62	4.56	5.07	3.48	4.43	5.94	3.21	2.78
g11151	6.58	5.6	5.45	7.14	6.95	5.83	15.94	11.23	12.98
g11152	30.66	23.03	20.85	25.52	16.9	17.44	14.85	12.4	11.24
g11153	62.68	50.83	52.41	48.2	33.43	32.63	18.24	19.9	20.6
g11154	0.89	0.43	0.58	0.8	0.63	0.88	2.71	1.47	1.46
g11155	1.95	2.12	1.31	1.58	2.7	1.24	5.41	5.38	3.51
g11156	0.38	0.38	0.3	0.34	0.34	0.44	0.27	0.33	0.37
g11157	28.8	26.51	28.37	26.7	24.5	24.68	21.66	20.68	21.33
g11158	50.6	58.28	52.82	60.25	58.9	58.74	82.86	92.93	85.55
g11159	6.46	11.05	7.32	7.34	12.67	14.99	13.6	16.08	17.23
g1116	3.43	3.64	2.82	5.06	7.07	8.63	62.57	59.58	57.47
g11160	26.21	23.35	28.45	23.2	26.56	26.02	20.33	24.2	22.19
g11161	4.03	3.35	3.2	3.47	1.89	2.88	1.58	0.95	1.49
g11162	34.85	32.42	31.11	39.44	37.84	40.21	18.77	22.94	16.54
g11163	9.52	9.18	12.35	7.9	19.04	10.91	11.53	6.8	10.38
g11164	93.65	124.39	125.35	111.79	129.03	137.97	76.53	93.49	93.97
g11165	1.16	2.1	2.06	0.75	1.95	2.37	1.05	0.9	1.06
g11166	224.01	202.74	201.43	262.32	232.49	223.88	495.41	370.94	380.45
g11167	7.53	6.57	4.98	4.71	4	4.16	3.69	2.81	3.61
g11168	334.49	368.75	351.98	455.26	448.86	469.48	304.34	256.32	259.63
g11169	32.29	41.89	46.67	46.52	55.2	63.07	24.83	19.16	16.46
g1117	31.52	34.34	34.84	31.25	29.5	32.16	26.21	26.42	27.42
g11170	2.73	4.42	6.87	3.19	3.99	7.08	3.3	2.66	3.19
g11171	20.31	24.7	27.88	16.72	22.87	26.38	19	19.05	21.19
g11172	1.03	1.25	0.67	1.71	1.65	1.34	1.04	1.11	0.88
g11173	2.74	1.18	1.52	1.7	1.37	0.85	3.91	2.44	1.4
g11174	4.66	2.21	3.87	2.73	1.52	1.04	4.18	1.73	3.27
g11175	3.5	2.73	3.14	0.96	1.56	2.29	0.74	1.35	0.53
g11176	6.57	4.21	5.7	4.42	2.34	3.34	2.62	2.41	1.8
g11177	68.39	54.15	43.94	55.16	47.5	39.31	57.57	32.24	33.67
g11178	6.43	5.2	7.7	6.81	6.37	6.23	15.36	8.55	8.61
g11179	1.43	1.59	1.46	1.3	1	0.75	0.98	0.44	0.16
g1118	226.64	165.97	164.47	195.01	139.09	144.18	39.22	36.48	37.7
g11180	1.01	1.28	0.49	0.87	1.07	1.38	1.6	0.86	1.23
g11181	0.25	0.19	0.23	0.21	0.08	0.14	0.2	0.18	0.1
g11182	41.36	39.85	31.6	28.29	21.38	22.81	14.07	11.94	11.6
g11183	6.17	5.75	4.62	7.16	6.89	5.38	10.71	6.72	7.84
g11184	3680.8	4028.05	4045.69	4278.78	4663.88	4291.69	2797.62	1988.38	2157.74
g11185	75.81	65.3	57.49	58.53	66.8	56.41	20.72	20.16	16.47
g11186	18.62	15.78	15.21	16.42	9.08	9.09	10.96	10.68	10.29
g11187	0.44	0.44	0.44	0.65	0.58	0.48	0.86	0.62	0.41
g11188	5.03	3.67	3.41	3.5	1.82	2.49	7.05	6.59	6.89
g11189	14.94	19.7	16.12	8.89	9.43	8.92	6.63	4.28	4.18
g1119	17.72	17.31	17.08	21.32	17.1	16.55	32.99	32.16	28.91
g11190	14.9	13.08	15.31	12.42	11.24	11.58	11.77	12.37	11.42
g11191	13.95	13.77	14.5	7.5	8.93	9.26	5.24	9.78	8.32
g11192	22.04	36.76	40.64	13.81	42.28	43.46	2	1	0.91
g11193	0.93	1.21	1.66	1.19	1.82	1.78	4.57	4.91	3.91
g11194	25.61	25.62	24.4	22.37	24.53	22.14	47.81	53.68	51.12
g11195	37.34	41.79	36.55	38.41	44.59	43.65	52.2	58.41	56.07
g11196	62.94	53.55	58.39	45.02	36.91	38.14	14.59	12.88	14.59
g11197	0	0.06	0	0	0	0	0	0	0
g11198	3.78	2.67	3.51	3.06	2.6	2.52	6.01	3.79	3.68
g11199	47.73	41.39	38.56	43.38	31.67	38.21	47.83	37.96	34.27
g112	6.33	5.67	6.06	5.81	6.16	6.24	8.68	6.6	8
g1120	6.08	4.68	5.17	7.3	5.27	5.19	3.58	2.12	2.71
g11200	183.9	176.85	170.86	180.18	158.11	161.01	144.69	138.49	147.46
g11201	41.7	42.54	41.13	48.23	40.22	44.91	73.62	56.21	54.9
g11202	0.38	0.23	0.19	0.09	0.14	0.18	0.2	0.09	0.2
g11203	1.13	1.73	1	1.16	0.67	1.12	1.53	1.86	1.76
g11204	4.91	3.79	4.55	3.52	1.51	1.94	0.45	0.08	0.1
g11205	0.14	0.5	0.67	0	0.12	0	0.09	0.13	0
g11206	6.87	8.53	8.55	6.25	8.26	9.28	20	18.64	16.07
g11207	4.08	4.11	3.28	2.65	2.07	2.95	1.59	1.43	1.87
g11208	18.4	13.85	12.79	12.46	8.67	8.01	8.72	6.75	7.09
g11209	0.87	0.45	0.45	0.18	0.11	0.35	0.55	0.47	0.26
g1121	51.81	39.79	37.42	64.63	65.96	55.86	50.29	40.56	40.95
g11210	0.77	0.39	0.39	0.12	0.52	0	0.49	0.31	0.34
g11211	2.23	3.3	3.54	1.73	2.83	3.98	3.39	3.98	4.32
g11212	23.63	31.28	29.23	20.7	30.87	31.34	16.77	23.42	23.04
g11213	7.02	2.42	5.47	2.16	1.93	2.48	3.74	3.13	4.16
g11214	2.15	1.7	2.13	1.64	1.47	1.38	1.52	0.86	1.01
g11215	54.04	41.57	36.6	50.93	42.36	40.42	79.91	67.59	65.99
g11216	0.13	0.37	0.27	0.29	0.04	0.25	0.39	0.21	0.09
g11217	1.66	1.49	1.17	0.97	0.86	0.75	2.33	1.04	1.12
g11218	14.09	11.24	11.66	14.72	11.27	11.6	17.76	10.76	12.3
g11219	7.48	5.25	5.38	4.92	3.5	3.61	2.12	1.31	1.89
g1122	695.93	929.42	850.97	631.88	1027.48	990.36	604.7	1294.4	1437.21
g11220	54.98	46.4	34.93	40.23	32.94	35.73	19.01	17.19	16.4
g11221	118.58	102.26	109.89	76.66	51.84	58.63	17.44	17.28	16.16
g11222	11.61	12.15	10.36	12.49	14.55	12.28	48.08	35.6	35.44
g11223	2.24	2.38	1.66	1.53	1.34	1.36	0.23	0.22	0.24
g11224	10.24	11.67	13.66	8.72	7.86	7.38	7.28	5.91	4.88
g11225	120.61	96.15	111.96	122.54	96.34	88.47	83.01	64.87	64.92
g11226	20.54	13.15	14.08	6.78	4.34	5.2	6.77	7.32	6.85
g11227	0.49	0.59	0.93	0.33	0.86	0.48	0.35	1.06	1.11
g11228	30.53	28.53	26.65	28.09	27.36	27.79	20.55	21.67	22.86
g11229	12.33	12.93	13.23	11.13	12.03	11.89	17.38	11.29	10.27
g1123	50.4	50.63	41.34	63.61	51.66	54.75	79.2	73.2	67.96
g11230	17.11	11.75	9.29	11.42	9.35	7.38	15.46	12.68	10.98
g11231	0.27	0.19	0.13	0.1	0.05	0.12	0.34	0.15	0.23
g11232	0.19	0	0	0.28	0.17	0	0	0	0
g11233	0.24	0.35	0.41	0.28	0.13	0.11	0.55	0	0.1
g11234	2.05	2.44	2.1	2.68	2.61	1.54	2.38	1.99	1.66
g11235	53.99	42.73	41.03	42.89	31.41	32.63	32.83	29.78	30.3
g11236	18.33	16.71	16.03	15.93	13.61	11.77	7.26	7.07	5.91
g11237	24.05	31.65	32.43	40.34	52.99	49.55	75.56	97.79	88.12
g11238	3.11	5	3.3	1.73	1.21	2.06	0.61	0.33	0.33
g11239	7.61	7.4	7.99	8.16	7.42	8.72	4.66	4.16	4.08
g1124	5.76	7.71	7.99	5.49	8.57	9.43	7.54	7.65	8.93
g11240	4292.76	5104.68	5360.01	3611.92	4209.17	4664.98	523.51	438.04	492.32
g11241	139.94	116	83.02	134.65	131.45	109.41	132.16	130.87	140.02
g11242	6163.4	4494.79	3819.98	7062.02	5047.59	4722.92	138.01	92.8	116.59
g11243	148.8	125.64	111.81	315.46	237.52	200.11	38.99	39.2	36.43
g11244	41.89	36.6	35.25	34.92	27.48	31.51	31.26	28.1	27.5
g11245	240.72	196.05	212.89	205.48	157.9	157.68	58.24	57.99	53.59
g11246	28.69	27.89	27.06	39.45	27.64	27.11	41.92	31.7	29.69
g11247	0.41	0.22	0.07	0.11	0.47	0.27	0.75	0.79	0.57
g11248	99.13	78.66	83.61	98.78	72.62	68.52	91.67	63.13	58.71
g11249	21.4	34.8	35.03	25.4	46.64	47.85	32.83	54.1	51.74
g1125	0.66	0.66	0.59	0.35	0.75	0.62	1.07	2.13	0.9
g11250	242.15	280.37	300.45	189.86	221.3	228.88	93.33	151.94	152.74
g11251	72.92	62.4	58.89	51.74	40.44	42.67	20.19	16.79	17.11
g11252	2.29	3.22	4.11	1.06	1.34	1.47	0.29	0.91	0.78
g11253	9.69	7.28	5.88	9.26	8.14	6.44	32.38	27.2	23.86
g11254	0.62	0.76	0.62	0.38	0.3	0.39	0.07	0.05	0.18
g11255	49.67	58.89	62.29	46.42	51.97	55.7	21.79	31.57	30.7
g11256	122.67	118.36	118.54	139.48	131.28	129.12	249.99	224	225.93
g11257	19.09	11.69	13.24	15.84	9.47	9.88	10.46	7.54	6.62
g11258	5.58	8.23	6.85	8.84	7.98	6.39	9.41	5.97	6.07
g11259	760.78	720.93	705.2	522.2	473.6	478.88	159.43	186.28	177.27
g1126	131.87	267.78	273.28	107.07	267.44	284.8	87.08	161.26	170.46
g11260	8.65	6.57	4.93	7.01	5.48	3.71	6.97	7.52	4.81
g11261	2.33	1.24	1.82	2.05	1.48	1.24	1.21	0.88	1.46
g11262	0.71	0.48	0.64	0.25	1.1	0.71	1.01	0.84	1.32
g11263	27.95	26.05	28.68	16.37	18.94	17.87	14.87	19.51	19.08
g11264	8.14	6.45	4.4	6.37	6.98	5.93	8.41	6.36	6.77
g11265	44.96	36.14	36.05	25.88	20.64	17.77	27.28	21.01	20.79
g11266	0.45	0.09	0.09	0.29	0.13	0.09	0	0.07	0.08
g11267	2.02	1.82	1.35	2.21	1.62	1.62	2.39	2.39	2.2
g11268	1	1.07	0.96	0.93	0.83	0.73	2.19	1.07	1.39
g11269	6.45	4.66	3.79	3.41	1.55	3.24	3.59	2.9	2.32
g11270	2.65	2.01	2.31	1.98	1.64	1.47	6.85	5.57	5.36
g11271	23.76	35.99	35.83	29.64	41.68	44.78	21.37	31.44	31.47
g11272	0.59	0.1	0.1	0.24	0.3	0	0	0	0
g11273	0.84	0.62	0.84	0.7	0.42	0.25	1.94	0.69	0.89
g11274	4.16	2.06	2.77	4.21	2.15	2	2.78	1.49	1.29
g11275	10.93	9.26	8.97	9.33	9.16	8.21	8.71	8.11	8
g11276	1.8	2.19	0.89	1.61	1.43	1.15	6.53	4.64	3.13
g11277	0.11	0	0.14	0	0	0	0.28	0	0.12
g11278	41.38	36.89	42.84	25.45	22.95	21.89	12.8	16.52	15.5
g11279	68.16	71.48	66.62	70.62	63.2	65.12	50.7	56.87	54.59
g1128	0.42	0.27	0.21	0.19	0.29	0.34	0.82	0.61	0.66
g11280	0.14	1.85	1.18	0.13	1.31	2.33	0.64	0.7	0.98
g11287	1.62	6.14	6.48	1.52	9.52	9.95	6.42	12	13.36
g11288	2.42	1.39	1.86	0.86	0.91	2.34	0.48	1.45	0.41
g11289	5.6	6.5	4.73	4.91	4.33	6.42	3.24	5.1	3.5
g11290	39.73	41.11	41.55	42.21	42.02	44.38	104.84	84.87	92.5
g11291	3.95	4.78	6.34	7.09	10.92	8.39	36.24	33	31.41
g11292	0.91	3.42	2.14	1.19	4.58	3.39	3.69	8.81	7.99
g11293	1.54	1.34	0.97	0.89	0.82	1.34	0.7	0.41	0.13
g11294	0.22	0.13	0.4	0.21	0.78	0	0.55	0.94	0.93
g11295	5.05	9.03	9.52	6.42	6.97	7.88	5.4	11.29	10.95
g11296	3.69	3.13	3.43	2.72	3.06	3.56	3.35	3.57	4.19
g11297	0.77	0.27	0.44	0.5	0.46	0.39	1.64	0.62	0.41
g11298	0.03	0	0.11	0	0.03	0	2.36	0.7	2.8
g11299	0.21	0.32	0.06	0.41	0.33	0.33	1.14	0.63	0.51
g113	41.08	60.44	69	23.79	48.72	64.31	70.29	72.9	76.47
g11303	0	0.03	0	0	0.08	0	0	0	0
g11305	0	0	0	0	0	0	0.07	0	0
g11309	0.01	0	0	0.03	0	0	0.04	0	0
g11324	0	0.05	0	0.04	0.03	0	0.3	0	0
g11325	0	0	0	0	0	0.04	0.35	0.17	0.15
g11326	0.5	1.6	1.61	0.91	2.85	1.01	4.63	5.03	5.5
g11327	0.88	0.9	0.85	1.61	1.78	0.85	2.83	1.72	1.53
g11328	245.43	213.43	160.81	250.2	217.69	243.85	184.14	179.45	170.69
g11329	52.24	53.79	46.25	50.01	44.1	49.78	41.83	34.39	34.38
g11330	1.61	1.31	0.33	2.84	1.44	1.54	0.34	2.56	1.43
g11331	6.77	9.53	9.99	6.8	7.91	8.59	6.8	7.04	7.16
g11332	0.64	0.49	0.6	0.96	0.59	0.46	0.3	0.27	0.28
g11333	62.91	61.79	59.12	63.5	55.15	55.72	45.41	42.55	41.3
g11334	0.21	0	0.45	0.35	0.09	0.18	0	0.4	0.17
g11335	6.68	4.24	4.35	5.43	2.83	5.02	16.05	20.52	19.34
g11336	11.84	9.73	12.23	12.76	11.81	12.31	27.45	24.07	20.12
g11337	7.41	8.64	8.79	10.06	14.65	13.21	27.55	22.37	25.41
g11338	31.53	37.2	41.5	33.72	48.09	53.46	63.52	78.92	79.12
g11339	19.25	12.57	15	10.87	8.02	8.66	1.53	1.97	1.84
g11340	5.29	7.57	14.1	3.46	6.27	12.88	5.03	2.52	3.37
g11341	1.07	3.15	4.94	0.77	2.79	4.59	1.27	0.95	1.21
g11342	1.69	1.46	0.88	1.31	1	0.92	2.24	1.61	0.86
g11343	19.35	13.43	13.74	5.99	6.78	6.67	2.7	3.43	4.2
g11344	242.63	222.37	218.75	104.54	84.03	101.34	14.31	16.1	16.46
g11345	6	8.4	8.81	4.48	7.35	7.71	11.62	11.49	11.36
g11346	39.68	34.34	36.67	28.66	26.84	23.63	21.16	15.26	17.24
g11347	150.44	166.13	148.97	183.79	203.25	192.84	208.01	202.5	209.23
g11349	216.04	204.26	230.25	204.9	159.6	169.28	60.39	62.35	55.07
g11350	18.2	15.89	14.61	15.66	12.38	11.41	8.12	3.84	5.37
g11351	12.96	10.65	12.11	10.72	9.41	8.98	11.32	8.86	8.15
g11352	1.75	1.59	1.16	1.68	0.95	1.45	2.11	1.74	2.03
g11353	66.68	55.84	49.51	61.47	46.5	52.08	70.1	55.98	58.13
g11354	14.76	11.16	14.01	13.84	11.1	9.8	10.01	4.78	6.82
g11355	7.08	5.37	5.43	5.95	4.52	4.9	4.52	4.05	4.54
g11356	0.09	0.11	0	0	0	0	0.46	0	0
g11357	0.96	0.39	0.94	0.93	0.57	0.37	0.9	0.37	0.27
g11358	1.59	0.23	0.57	0.54	0.5	1.18	0.83	0.18	0.1
g11359	5.4	4.2	5.94	5.3	5.91	4.23	4.76	4.71	4.79
g11360	1.59	1.73	1.66	2.07	1.83	1.86	2.58	2.69	2.17
g11361	8.4	7.15	8.1	8.76	8.1	7.92	7.71	9.01	8.64
g11362	28.99	22.99	22.44	24	19.49	18.78	14.58	11.97	10.83
g11371	0	0.1	0	0.25	0	0	0	0	0.09
g11372	0.52	0.26	0.41	0.65	0.57	0.21	1.12	0.99	1.17
g11373	0	0	0	0	0	0.06	0.14	0.05	0.17
g11374	4.61	4.87	3.71	2.2	1.8	2.13	3.66	3.66	3.93
g11375	89.02	102.89	118.55	113.42	154.31	143.86	287.93	243	260.28
g11376	1.99	2.49	2.88	2.53	3.76	2.65	43.21	46.94	37.88
g11377	6.12	5.78	4.78	7.57	8.02	4.99	11.31	10.56	9.5
g11378	0.66	0.36	0.4	0.6	0.62	0.64	0.46	0.35	0.42
g11379	2.26	2.43	1.93	7.24	7.34	7.46	8.59	8.39	7.05
g11380	11.91	12.62	14.66	12.59	11.28	11.7	20.63	19.82	18.22
g11382	58.54	52.41	62.66	53.3	46.3	50.09	30.16	26.05	23.18
g11383	40.96	37.82	35.53	41.65	37.76	40.12	47.57	36.03	37.32
g11384	25.82	40.45	34.17	102.14	113.7	108.14	284.61	225.67	243.89
g11385	74.4	61.6	57.28	83.42	55.57	59.89	29.94	22.01	22.86
g11386	1.17	1.89	1.9	3	2.6	0.9	1.24	0.37	0.62
g11387	11.72	8.99	8.69	13.39	6.36	7.26	9.4	7.05	6.96
g11388	12.77	8.6	9.25	12.95	7.71	7.12	11.97	7.36	6.31
g11389	10.95	9.12	7.59	16.1	8.85	6.59	11.65	7.05	5.78
g11390	3.81	3.38	2.34	4.51	3.63	2.69	5.11	5.04	3.83
g11391	1.21	1.37	1.37	1.08	0.58	0.75	0.5	0.5	0.55
g11392	1.75	2.27	2.04	1.98	1.39	0.86	2.77	2.02	2.46
g11393	23.66	12.46	10.85	16.1	5.95	6.98	8.32	4.44	5.02
g11394	0.4	0.65	0.43	0.38	0.28	0.46	0.4	0.34	0.38
g11395	4.93	4.36	4.06	4.49	4.78	4.34	3.75	2.76	3.02
g11396	0.57	0.36	0.45	0.62	0.35	0.29	0.61	0.57	0.51
g11397	865.88	1251.45	691.51	2779	4430.89	3192.57	26646	22283.6	23030.4
g11398	66.92	112.48	74.09	277.59	518.73	335.39	4354.98	2836.47	2817.7
g11399	45.58	63.15	42.53	201.09	315.26	216.43	1579.74	1659.02	1565.19
g114	0.49	0.24	0.51	0.44	0.26	0.33	0.25	0.12	0.1
g11400	30.67	27.47	26.34	26.85	20.85	21.66	37.69	38.78	33.25
g11401	3.37	2.64	3.7	4.39	4.15	4.11	31.85	26.58	21.32
g11402	11.44	10.77	10.21	18.13	18.33	14.66	313.16	254.87	270.38
g11403	1.87	0.81	2.59	3.84	2.25	2.14	5.24	3.68	2.84
g11404	1.84	1.31	1.81	2.74	1.84	1.85	4.25	3.34	2.23
g11405	9.15	7.88	7.41	7.35	6.27	6.27	2.26	1.43	1.44
g11406	74.08	53.77	54.89	50.95	36.78	41.02	21.03	21.66	22.93
g11407	129.38	114.68	117.54	102.33	83.33	88.07	77.32	82.79	80.39
g11408	0.32	0.11	0.55	0.17	0.12	0.05	0.12	0.35	0.24
g11409	0.32	0.31	0.16	0.15	0.31	0.18	0.08	0.24	0.24
g11410	12.93	14.03	13.63	14.62	14.77	13.45	18.18	15.15	15.78
g11411	38.55	34.52	39.08	33.9	28.31	30.85	38.22	30.36	27.52
g11412	0.63	1.06	0.77	1.68	1.42	1.21	2.06	2.06	2.02
g11413	0.86	1.48	2.1	2.63	3.01	2.48	55.88	158.66	116.95
g11431	0.2	0.24	0.36	0.38	0	0.34	0.37	1.12	0.83
g11432	0.07	0.17	0.17	0.27	0.13	0.16	0.18	0.14	0
g11433	1.17	1.07	1.31	0.94	0.78	0.9	0.99	4.19	2.19
g11434	2.01	1.42	1.42	2.13	0.89	1.73	1.17	0.48	0.49
g11435	1.43	0.17	1.04	1.1	0.51	0.49	0.91	0.41	0
g11436	2.82	0.68	2.06	0.9	0.84	0.22	0.48	0	0.6
g11437	0.66	0.23	0.46	0.36	0.17	0.11	0.12	0.45	0.2
g11438	0.54	0.51	0.33	0.37	0.37	0.27	0.53	0.17	0.1
g11439	46	46.18	39.86	37.73	34.76	38.55	18.64	20.04	24.24
g1144	0	0	0	0	0	0	0.1	0	0
g11440	46.47	38.16	44.56	35.22	29.68	30.42	18.13	13.64	12.83
g11441	0.21	0.11	0.11	0.34	0.03	0.07	0.15	0.03	0.03
g11442	0.08	0.34	0.44	0.27	0.18	0.09	0.2	0.04	0.04
g11443	0.31	0	0.31	0.3	0.27	0	1.11	0.98	1.21
g11444	0.04	0.1	0	0.12	0.23	0.15	1.91	1.52	1.88
g11445	30.43	25.3	28.84	24.33	21.81	20.43	17.77	13.47	13.13
g11446	1.97	2.23	1.12	2.15	1.28	1.51	0.33	0.12	0.42
g11447	28.77	30.36	30.84	34.25	33.52	31.97	30.9	54.34	50.91
g11448	34.67	28.15	25.73	24.01	14.49	14.96	22.66	23.13	21.97
g11449	2.15	1.22	1.27	1.66	1.19	1.34	1.45	0.5	0.97
g11450	0.18	0.14	0.04	0.14	0.21	0.24	0.48	0.87	0.66
g11451	1.48	2.39	2.73	2.64	3.06	1.61	2.86	1.14	2.03
g11452	20.24	21.38	18.27	23.69	24.4	23.9	30.2	29.22	28.82
g11453	0.34	0.41	0.34	0.43	0.4	0.23	0.5	0.21	0.21
g11454	130.05	107.68	98.8	123.63	102.96	97.49	125.06	98.93	104.36
g11455	20.97	17.97	15.94	18.53	14.17	14.75	13.25	11.79	11.18
g11456	0.76	1.17	1	1.39	1.22	1.5	1.75	1.96	1.76
g11457	0.42	0.44	0.24	0.57	0.29	0.34	0.99	0.62	0.45
g11458	3.61	2.24	3.46	3.88	2.07	2.34	3.85	2.26	2.18
g11459	2.88	2.31	2.8	3.16	3.74	3.63	2.12	1.54	1.41
g11460	34.11	52.02	54.48	35.6	53.69	61.84	88.1	107.9	108.03
g11461	146.81	147.17	147.42	223.37	228.67	207.39	161.71	171.66	166.91
g11462	4.03	4.44	3.46	2.85	3.62	4.1	1.34	1.59	1.6
g11463	13.44	12.32	12.77	12.2	10.84	10.85	9.57	11.49	11.11
g11464	2.98	2.88	4.41	3.49	3.63	3.82	3.2	3.41	3.6
g11465	1.89	1.53	2.47	2.49	4.11	3.29	4.18	4.87	5.08
g11466	0.72	1.08	0.88	0.73	0.83	0.58	1.29	1.21	1.22
g11467	0.42	0	0.81	0.16	0.45	0	0.11	0.16	0.09
g11468	41.48	31.59	34.9	34.09	26.89	25.53	23.56	23.52	22.02
g11469	20.28	16.35	14.06	24.75	19.31	16.01	52.16	34.8	33.02
g11470	1.05	0.58	0.4	0.38	0.24	0.17	0	0.09	0
g11471	51.2	38.54	34.67	44.92	31.14	30.33	24.89	25.4	24.55
g11472	2.23	1.74	2.41	2.3	1.74	1.41	1.56	1.3	1.13
g11473	0.05	0.37	0.5	0.2	0.23	0.12	0.06	0.1	0.05
g11474	0	0	0	0	0	0.01	0	0	0
g11483	0.09	0.06	0.06	0.09	0	0	0	0.09	0
g11484	7.48	6.8	7.03	7.77	5.23	5.83	11.65	9.69	7.75
g11486	0.29	0.35	0.07	0.11	0.41	0.13	0.22	0	0.12
g11487	1.18	1.82	1.63	3.05	3.15	3.57	87.38	128.2	117.08
g11488	1.51	1.49	1.77	1.37	1.76	2.19	0.86	0.65	0.96
g11489	4.26	2.77	4.06	3.94	3.58	4.53	3.18	2.17	2.67
g11490	0.92	1.11	0.74	0.59	0.38	0.63	0	0.52	0.59
g11491	4.23	2.96	3.38	4.62	2.86	3.07	2.14	1.96	1.48
g11492	4.95	5.44	3.76	9.01	8.66	6.85	7.26	5.2	5.88
g11493	1.32	0.96	0.8	1.02	0.24	1.06	2.69	1.51	0.71
g11495	4.33	4.94	4.85	3.51	4.53	4.67	1.62	4.53	2.99
g11496	1.76	1.35	1.1	1.31	0.88	0.99	0.93	0.72	0.51
g11497	0.1	0.17	0.12	0.51	0.21	0.66	0.24	0.23	1.02
g11498	1.59	2.12	0.58	1.38	1.27	1.46	2.83	0.3	2.38
g11499	3.34	2.15	2.81	4.06	2.42	4.06	3.89	2.98	2.54
g115	2.61	1.81	1.59	2.11	1.41	1.55	2.19	1.2	1.09
g11500	1.67	1.6	0.94	1.03	0.75	0.6	0.38	0.41	0.34
g11501	28.92	26.83	29.08	20.59	20.42	22.87	11.81	11.46	11.57
g11502	3.52	4.07	3.62	3.69	3.71	3.41	3.91	2.94	2.89
g11503	8.4	7.55	6.15	7.95	6.61	5.96	12.29	9.1	8.55
g11504	1.65	1.41	1.37	1.34	1.7	1.38	1.81	1.65	1.48
g11505	0.09	0	0.1	0.16	0	0	0.33	0.16	0.27
g11506	1.21	0.97	0.75	0.95	0.94	1.34	0.7	0.59	1.17
g11507	276.47	251.63	243.87	334.19	285.7	260.61	242.65	176.09	177.36
g11508	4.45	3.3	3.55	6.19	2.3	3.2	19.79	7.65	7.71
g11509	5.75	4.53	6.02	5.32	4.6	3.95	4.47	4.1	5.05
g11510	8.43	7.43	9.25	9.08	7.48	6.8	4.76	2.7	3.19
g11511	3.43	2.75	2.68	4.41	1.81	2.53	6.26	3.1	1.49
g11512	3.52	2.1	2.29	3.53	2.38	1.7	4.65	2.36	2.17
g11513	122.46	116.67	110.45	152.95	132.43	123.92	111.86	87.86	82.23
g11514	4.16	3.34	1.88	3.74	1.73	1.85	2.21	1.47	1.22
g11515	0	0.14	0	0.27	0.2	0.59	0.87	0.97	0.48
g11516	37.38	37.72	35.8	57.35	57.05	55.67	99.39	78.83	82.2
g11517	1.47	1.19	0.84	1.54	1.27	1.19	2.92	1.73	2.4
g11518	0.11	0.05	0.08	0.1	0.11	0.22	0.46	0.34	0.32
g11519	1.91	1.4	1.86	1.5	1.3	1.37	2.5	4.83	5.55
g11520	9.07	6.56	6.59	9.97	5.89	5.76	8.92	6.36	6.66
g11521	0.37	0.29	0.29	0.33	0.21	0.49	0.3	0.2	0.28
g11522	5.31	3.67	5.64	5.6	3.54	2.71	2.71	2.6	2.83
g11523	3.71	2.99	3.44	3.01	2.84	2.65	2.85	1.91	2.56
g11524	5.64	5.35	3.6	7.57	5.66	5.02	7.47	6.18	5.61
g11525	0.35	0.22	0.22	0.17	0	0.2	0.23	0	0
g11526	2.05	1.97	1.84	1.87	1.57	2.02	1.83	2.06	1.15
g11527	8.89	8.66	7.18	5.56	4.99	6.64	10.91	6.9	7.42
g11528	3.28	2.59	2.75	4.44	2.45	2.82	6.42	3.75	3.03
g11529	3.21	4.54	2.78	3.16	4.48	3.5	8.73	4.36	4.64
g11530	4.56	5.64	7.17	3.91	4.18	5.13	2.41	2.84	3.09
g11531	0.3	0.22	0.59	0.29	0.11	0	0	0	0
g11546	0	0	0	0	0.03	0.04	0	0	0
g11547	9.23	15.89	15.94	10.3	16.43	17.2	5.78	12.21	12.03
g11548	2.47	4.06	3.92	2.92	4.15	4.48	1.1	3.01	3.19
g11551	2.73	2.8	3.01	3.29	3.04	2.82	3.59	3.58	3.08
g11552	0.12	0	0	0.06	0.11	0.2	0	0.17	0.06
g11553	4.84	3.8	3.26	5.51	7.02	6.06	34.69	26.95	22.4
g11554	27.34	21.96	22.87	31.72	23.15	20.46	12.45	9.82	10.77
g11555	0	0.22	0	0	0	0	0	0	0
g11556	1.44	1.66	1.47	1.66	1.65	2.16	1.83	1.35	1.51
g11557	168.25	144.77	152.12	120.35	106.4	103.06	53.22	73.96	67.9
g11558	4.21	5.86	5.37	3.55	6.31	5.65	4.4	5.5	5.72
g11559	4.74	4.61	5.82	4.98	4.46	4.74	1.26	1.21	1.35
g11560	1061.76	888.82	837.54	945.95	845.7	894.64	608.03	576.64	560.34
g11561	3.66	3.81	3.73	3.16	2.96	2.67	2.25	1.86	2.09
g11562	323.96	273.2	247.95	404.7	299.61	290.09	350.04	200.26	195.64
g11563	195.77	328.16	367.35	209.41	334.04	358.12	125.39	221.3	223.99
g11564	0	0	0.12	0	0.18	0	0	0	0
g11565	19.03	14.65	16.41	18.04	14.26	12.06	23.15	16.44	18.14
g11566	0	0	0	0.15	0.14	0.18	0.2	0	0.33
g11567	0	0.02	0	0	0	0	0	0	0
g11568	4.65	3.01	3.2	5.18	3.96	5.15	13.52	6.72	6.08
g11569	1823.48	1639.94	1701.98	1402.76	1197.54	1206.47	311.48	298.57	304.24
g11570	11.04	8.93	6.77	14.15	14.33	13.23	51.62	35.13	34.47
g11571	7.34	6.91	6.52	7.3	5.51	6.1	4.91	4.87	4.35
g11572	0.55	0.26	0.3	0.5	0.43	0.63	1.43	0.87	1.14
g11573	0.93	0.71	0.61	0.57	0.64	0.48	1.55	0.72	0.54
g11574	2.46	1.81	1.31	2.22	1.51	2.41	2.87	2	1.42
g11575	10.38	9.59	9.08	15.57	14.93	14.2	14.04	12.07	12.71
g11576	31.32	32.03	28.41	54.34	45.33	45.2	14.96	13.69	13.17
g11577	0.23	0.65	0.46	0.29	0.27	0.09	1.83	0.58	0.41
g11578	1	1.36	0.99	1.44	1.28	0.5	2.06	1.49	1.4
g11579	71.36	53.23	49.07	56.76	40.32	38.86	68.83	67.56	63.59
g11580	9.82	8.99	7.05	11.53	9.1	8.11	14.62	8.93	9.17
g11581	18.37	18.8	16.06	39.12	26	27.22	10.32	7.91	6.67
g11582	104.53	90.16	83.66	93.56	99.61	104.01	48.29	54.47	55.77
g11583	22.96	19.86	22.66	22.36	18.75	19.13	9.86	6.96	8.07
g11584	7.08	5.94	5.45	6.86	7.29	6.7	5.99	6.4	7.49
g11585	0.27	0.08	0.92	0.66	0.73	0.16	1.39	0.52	0.59
g11586	4.58	5.18	3.86	6	6.29	4.18	15.39	14.52	12.71
g11587	14.62	49.74	50.09	14.77	51.8	58.71	14.46	47.74	50.44
g11588	14.44	45.74	50.56	12.91	55.9	59.06	13.92	46.7	49.55
g11589	1.46	1.69	1.69	0.87	1.8	1.76	4.42	2.99	4.46
g1159	0	0	0	0	0.02	0	0	0	0
g11590	29.59	23.01	20.99	26.56	23.67	23.87	30.94	25.31	26.04
g11591	13.18	9.98	9.07	10.69	9.68	8.99	14.3	16.17	13.72
g11592	18	19.37	19.23	23.43	22.21	20.54	25.03	31.53	29.53
g11593	0.58	0.32	0.45	0.61	0.94	0.97	1.87	2.11	2.64
g11594	0.63	1.11	1.36	1.55	1.56	0.8	7.21	7.34	7.1
g11595	3.23	2.97	4.15	4.03	3.67	2.96	3.11	3.62	3.92
g11596	4.25	4.52	5.9	4.22	4.11	4	3.71	7.01	4.68
g11597	5.93	11.17	10.16	5.64	11.58	11.87	8.21	9.19	9.66
g11598	36.48	24.9	27	29.85	17.95	20.19	11.85	12.02	12.39
g11599	4.68	3.86	4.54	6.83	4.45	4.32	13.43	9.55	9.94
g116	5.24	4.47	3.87	3.43	2.91	1.94	3.31	3.23	2.93
g11617	55.57	55.93	33.02	48.24	56.43	60.25	29.1	29.18	32.53
g11618	289.55	279.67	269.02	205.42	191.99	201.43	76.36	92.51	88.14
g11619	6.96	5.97	5.79	5.41	5.28	4.75	2.18	2.01	3.5
g11620	14.25	12.22	10.2	14.92	9.86	12.25	7.84	6.72	6.16
g11621	115.12	103.88	116.9	106	95.94	90.12	50.71	55.92	53.2
g11622	6.45	4.53	7.01	12.08	6.19	6.81	0	0	0
g11628	2.37	1.29	1.44	1.67	0.81	1.53	0.26	0.65	0.54
g11629	0.13	0.27	0.27	0.26	0.32	0.25	0.45	0.46	0.33
g1163	0	0	0	0	0	0.02	0	0	0.01
g11630	0.05	0.16	0.03	0.13	0.05	0.12	0	0	0.03
g11632	0.56	0.78	1.04	0.95	0.42	0.64	0.65	0.29	0.27
g11633	29.28	86.71	88.62	33.29	87.73	101.32	57.29	115.98	115.15
g11634	227.92	571.54	559.98	263.04	771.29	807.91	239.19	570.32	598.28
g11635	3.16	2.96	3.11	4	4.49	4.13	4.62	5.45	5.46
g11636	0.58	0.4	0.3	0.6	0.52	0.33	75.17	43.27	63.03
g11638	0.05	0	0.18	0	0.04	0.06	0	0	0
g11639	1.41	1.85	1.25	0.94	0.92	1.18	0.14	0.26	0.52
g11640	50.33	60.16	55.04	55.78	55.24	52.78	28.45	28.06	28.83
g11641	98.29	97.96	87.7	95.31	82.67	84.67	42.04	39.83	38.93
g11642	0.89	1.78	0.93	2.39	2.04	1.24	0.08	0.67	0.2
g11643	0	0	0	0.09	0	0	0	0	0
g11645	0	0.15	0	0.06	0	0.07	0	0	0
g11646	24.33	20.25	16.52	20.82	14.46	17.82	5.66	4.45	5.29
g11647	15.73	14	15.61	17.96	15.55	12.71	12.17	9.36	9.78
g11648	25.18	23.08	21.75	17.21	14.56	13.76	4.26	4.75	4.34
g11649	4.16	5.72	4.69	2.46	4.25	4.43	0.75	1.47	1.47
g1165	0	0	0	0	0	0	0.03	0	0
g11650	18.14	15.46	10.33	14.77	9.51	11.13	7.19	3.98	4.46
g11651	97.17	73.29	69.69	80.45	68.63	63.52	45.59	43.36	44.31
g11652	37.76	35.08	38.17	37.36	35.24	36.32	24.47	25.1	25.13
g11653	3.18	2.34	2.22	1.76	2.27	1.05	1.41	0.73	0.82
g11654	284.55	1089.34	1317.43	185.1	996.05	1195.54	166.69	510.45	595.18
g11655	146.32	613.75	723.73	108.92	545.45	777.54	88.25	162.66	227.37
g11656	5.67	4.84	6.3	4.1	3.36	4.06	1.7	1.21	1.14
g11657	11.91	9.19	8.66	7.02	4.69	5.59	2.32	2.72	2.76
g11658	0.96	0.48	0.68	0.6	0.45	0.45	0.29	0.11	0.36
g11659	0.16	0.25	0.06	0.1	0	0.36	0.2	0	0.06
g11660	0.91	0.59	0.44	0.53	1.03	0.42	1.46	0.58	1.49
g11661	2.44	1.13	1.39	0.9	1.29	1.55	0.86	0.69	0.89
g11662	40.42	37.29	42.45	33.01	31.1	36.33	21.04	26.43	26.09
g11663	0.57	0.87	0.78	1.44	3.36	2.21	6.79	6.59	7.22
g11664	0.22	0.95	0.41	0.11	0.9	1.03	1	0.64	0.84
g11665	1.14	0.58	0.81	1	0.51	0	1.32	1.17	0.3
g11666	47.19	41.88	44.4	45.17	44.14	38.73	64.49	60.26	57.52
g11667	0.06	0.27	0.13	0.21	0.2	0.19	0.28	0.05	0.06
g11668	27.46	27.61	26.44	35.07	31.13	30.78	13.87	15.14	15.47
g11669	11.76	162.77	231.54	22.61	405.96	521.8	218.58	1446.73	1278.39
g11670	3.22	2.49	2.24	4.92	3.8	4.17	2.14	2.76	3.77
g11671	62.04	93.1	88.65	120.5	169.88	187.43	40.16	39.86	50.43
g11672	46.63	33.2	30.82	49.11	29.89	30.36	20.29	17.4	18.58
g11673	0.91	0.33	1.44	1.57	1.05	0.73	1.39	0.87	0.58
g11674	0.18	0.32	0.21	0	0.24	0.1	0.45	0.17	0.38
g11675	13.27	10.53	9.51	11.19	9.52	7.32	19.74	11.94	11.32
g11676	31.34	51.92	41.81	30.52	62.03	55.83	27.99	51.53	46.4
g11677	69.42	74.96	74.81	49.42	48.49	54.73	31.93	40.57	40.04
g11678	10.21	13.44	10.89	8.13	8.52	10.27	12.48	33.53	31.46
g11679	8.37	5.2	6.34	8.68	5.41	5.55	10.37	7.25	8.05
g11680	3.42	2.92	3.86	3.49	2.95	2.04	2.48	2.16	1.19
g11681	0.81	0.37	0.44	0.41	0.21	0.24	0.46	0.57	0.42
g11682	0.5	0.61	0.34	0.38	0.25	0.45	0.35	0.11	0.24
g11683	66.15	68.95	67.33	57.96	59.16	57.48	82.15	102.33	92.91
g11684	29.19	24.91	31.25	25.43	22.14	26	19.9	31.31	32.04
g11685	99.82	95.51	86.47	85.07	75.96	71.41	75.27	61.12	64.86
g11686	2.36	1.98	1.46	2.39	1.03	1.08	1.85	1.06	1.37
g11687	2.84	4.05	2.16	2.25	2.9	3.82	1.44	1.55	1.89
g11688	4.97	4.34	4.75	4.54	4.18	3.89	7.73	6.29	6.07
g11689	2042.47	1963.38	1900.86	1900.35	1582.57	1651.66	1774.42	1773.19	2044.08
g11690	5.24	4.23	1.96	5.03	6.92	6.62	3756.15	2437.05	2960.14
g11691	17634	18150.3	18114.9	23114.6	24093.9	23462.2	1493.59	1153.74	1815.4
g11692	147.52	130	130.08	144.07	133.88	129.01	46.08	57.14	57.95
g11693	3.02	3.6	1.94	2.14	2.28	3.07	1.88	1.68	1.46
g11696	1.56	2.04	1.34	1.5	1.56	2.3	2.22	0.93	0.9
g11697	86.14	85.71	84.28	67.8	81.63	72.88	85.97	77.88	72.12
g11698	6.41	6.64	6.17	7.29	7.71	7.88	12.69	8.56	8.67
g11699	3.12	5.9	3.34	2.2	5.79	5.89	4.07	4.89	4.99
g117	16.86	13.11	11.63	6.2	4.51	5.29	2.13	1.62	1.91
g11700	1.45	3.22	0.29	0.93	1.5	2.21	0.61	0.69	1.8
g11701	1.37	1.2	0.92	0.64	1.3	2.44	0.72	1.26	1.76
g11702	92.85	87.25	84.91	93.46	78.89	81.87	64.09	53.43	58.36
g11703	139.93	137.39	142.25	140.59	119.29	122.07	70.94	63.25	65.72
g11704	0.52	0.56	0.25	0.4	0.32	0.41	1.18	0.44	0.72
g11705	1.25	0.28	1.11	1.53	0.51	0.39	1.01	1.74	0.61
g11706	3.04	4.6	3.43	3.05	2.08	2.37	2.52	2.35	2.3
g11707	8.23	7.94	6.13	6.11	6.98	5.58	2.14	2.14	2.79
g11708	15.18	14.56	13.29	14.92	12.87	10.12	11.42	11.42	8.66
g11709	18.28	14.86	16.23	14.6	12.88	13.54	13.64	11.68	11.9
g11710	1.72	2.04	1.89	1.98	1.65	2.12	3.89	2.16	3
g11711	8.21	9.11	7.61	8.59	8.28	8.82	17.02	13.15	14.73
g11712	1.69	1.58	2.11	2.32	2.27	2.27	6.36	6.06	4.57
g11713	19.11	13.72	16.9	24.16	26.9	25.17	38.39	61.91	43.16
g11714	1.66	4.24	2.46	2.48	1.8	1.69	1.87	1.75	1.37
g11715	3.5	4.4	3.87	3.55	4.02	4.09	4.28	4.55	2.44
g11716	7.59	5.91	7.08	7.55	7.09	7.91	8.17	7.3	8.63
g11717	7.94	8.01	7.34	6.84	5.69	6.57	7.15	4.14	3.88
g11718	4.2	3.11	4.01	3.04	3.59	4.28	8.63	7.77	7.82
g11719	2.39	0.83	1.04	1.15	1.06	0.59	2.38	0.81	0.91
g11720	1.37	1.17	0.83	1.16	0.68	0.37	3.12	1.8	0.9
g11721	12.68	17.12	22.53	11.97	17.45	16.96	14.83	13.41	13.03
g11726	0	0	0	0	0	0.06	0	0.1	0
g11730	0.17	0.13	0.13	0.16	0.2	0.06	0.21	0.11	0.47
g11731	0.48	0.06	0.13	0.21	0.29	0.31	0.27	0.15	0.17
g11732	2.71	1.68	1.9	1.27	1.34	1.79	1.3	1.32	1.41
g11733	46.9	39.05	42.38	49.42	42.37	39.88	74.94	72.75	65.56
g11734	13.1	5.24	5.51	9.13	5.06	4.13	25.57	15.21	16.11
g11735	0	0	0	0	0	0.03	0	0	0
g11739	0	0	0	0	0.06	0	0	0	0
g11740	87.39	82.89	87.35	118.29	131.18	120.77	714.15	655.34	607.23
g11741	4.03	4.74	5.04	3.4	2.64	2.56	4.54	2.98	1.78
g11742	0.18	0.04	0	0.03	0	0.12	0	0.14	0.04
g11743	54.19	89.27	72.99	56.33	106.46	125.16	50.39	96.9	103.66
g11744	4.99	4.93	5.83	4.33	3.42	5	4.17	5.06	4.45
g11745	68.63	62.28	75.74	86.23	88.11	81.58	270.16	188.61	196.34
g11746	1.72	1.34	0.74	1.49	1.08	1.14	1.19	0.32	0.77
g11747	333.98	418.81	461.77	465.34	535.73	477.51	815.42	903.02	897.75
g11748	406.05	450.88	413.36	538.94	630.03	578.77	1093.58	1086.48	1140.33
g11749	31.58	28.82	30.79	57.22	61	54.16	118.85	95.56	98.6
g11750	24.74	27.69	25.42	17.92	15.65	13.2	6.04	2.72	5.17
g11751	0	0.39	0.2	0.15	0.29	0.18	0	0.31	0
g11752	1.48	2.7	2.42	2.01	2.16	2.44	2.48	2.57	2.66
g11753	16.22	14.59	15.68	19.29	15.86	15.41	3.34	2.64	2.38
g11754	50.24	53.19	54.76	60.92	67.42	61.5	80.73	83.79	87.78
g11755	0	0.16	0.16	0	0.12	0.15	0.34	0.13	0.85
g11756	3.9	3.95	4.3	4.7	5.23	6.82	5.21	6	4.31
g11757	0	0	0	0	0	0.2	0	0	0
g11758	2.61	2.52	3.43	2.77	3.41	4.03	88.22	75.12	66.24
g11759	5.86	6.87	5.93	6.38	6.07	8.06	20.8	12.63	11.03
g11760	23.85	22.44	18.98	30.43	25.78	28.68	45.39	47.89	50.86
g11761	33.4	38.27	37.08	46.76	42.73	43.43	76.32	79.85	76.26
g11762	0.06	0.07	0.13	0.16	0	0.06	0.42	0.26	0.23
g11763	1.46	0.59	1.38	1.25	1.08	0.65	0	0.15	0.35
g11764	25.94	24.93	22.19	24.88	23.55	23.6	12.57	13.74	12.72
g11765	7.49	5.02	7.4	7.67	7.47	5.73	6.49	3.6	4.16
g11766	5.27	4.2	2.4	3.8	3.08	6.23	10.87	7.68	5.09
g11767	1.96	1.19	1.21	1.74	1.37	0.91	4.43	2.3	3.33
g11768	75.1	72.42	70.21	91.37	80.03	86.18	74.49	47.88	55.85
g11769	105.07	93.17	78.85	146.73	143.26	142.23	453.46	354.65	369.2
g1177	0	0.03	0	0	0	0	0	0	0
g11770	43.23	45.72	37.88	62.19	62.68	64.2	43.89	39.32	45.05
g11771	4.72	8.18	5.05	7.35	8	9.41	16.12	12.52	14.5
g11772	0.29	0.23	0.12	0.46	0.8	0.6	0.91	0.5	0.66
g11773	28.92	29.31	22.66	56.48	48.16	42.31	42.18	40.21	37.86
g11774	517.56	488.82	459.7	557.68	519.31	500.58	667.7	527.18	545.11
g11775	1.62	1.02	1.18	1.66	0.88	1.23	0.82	0.64	0.78
g11781	3.34	2.59	3.32	2.69	2.02	2.29	4.32	2.86	1.42
g11782	4.48	3.77	3.61	4.77	4.08	3.3	2.62	2.94	2.62
g11783	1.71	1.38	1.25	1.02	0.81	0.65	0.67	0.72	0.89
g11784	4.71	6.28	5.58	4.47	4.45	5.4	1.18	1.77	1.55
g11785	1.1	0.48	0.76	0.3	0.49	0.99	0.7	0.6	0.67
g11786	3.84	3.81	3.91	4.49	3.75	4.22	2.03	1.69	1.87
g11787	1.6	1.97	1.49	1.86	1.42	1.86	1.74	0.54	0.73
g11788	1.1	0.85	0.57	0.77	0.47	0.38	0.21	0.44	0.32
g11789	4.69	2.75	3.43	2.14	2.09	2.32	0.55	1.02	0.59
g11790	0.43	0.85	0.59	0.67	3.36	3.16	0.55	1.03	1.21
g11791	85.15	92.14	96.92	73	76.62	81.47	62.54	51.84	55.15
g11792	21.52	39.17	36.47	23.51	42.54	44.09	52.93	56.48	56.78
g11793	0.48	0.45	0.39	0.46	0.38	0.48	0.47	0.35	0.56
g11794	4.4	6.05	6.68	4.96	11.05	12.56	6.5	27.3	32.59
g11795	7.25	5.18	7.34	6.23	3.33	5.45	3.22	2.11	1.97
g11796	0	0	0	0	0	0	0	0.13	0
g11797	72.01	70.29	77.28	61.39	72.63	69.54	78.29	68.62	76.21
g11798	61.18	95.34	102.05	80.4	117.63	132.24	28.26	52.76	56.18
g11799	1.28	1.17	1.41	1.54	1.28	1.47	2.19	0.92	0.94
g118	408.88	372.93	371.85	379.28	353.09	342.72	291.19	414.75	404.17
g11800	3	2.63	2.02	2.24	3.33	2.2	3.81	4.68	3.29
g11801	39.44	27.88	25.73	37.14	27.35	24.54	43.1	29.76	29.61
g11802	11.96	9.29	9.47	11.2	8.55	9.44	10.73	7.55	6.64
g11803	12.59	11	8.54	9.43	10.7	7	15.97	6.34	7.7
g11804	3.69	3.39	4.09	3.96	3.6	3.29	4.05	2.42	1.84
g11805	1.25	0.69	0.77	1.02	0.73	0.71	0.67	0.62	0.47
g11806	7.61	8.4	6.44	7.14	8.36	7.84	16.53	13.99	13.39
g11807	10.15	10.24	12.6	12.86	11.98	8.5	31.52	20.1	20.83
g11808	2.03	1.26	1.99	1.65	1.46	1.37	1.32	0.78	1.08
g11809	11.65	8.78	9.4	10.77	7.85	7.52	8.78	6.52	5.87
g11810	28.64	25.71	31.41	42.22	36.86	40.49	218.72	296.59	294.45
g11811	7.37	6.93	6.94	10.92	8.37	7.17	6.25	7.73	9.16
g11812	3.12	3.66	3.6	3.58	4.07	4.15	12.19	13.88	16.79
g11813	26.74	21.44	19.59	31.53	26.36	24.96	48.24	38.08	37.17
g11814	72.26	69.51	67.4	59.2	48.13	51.04	27.22	28.66	26.54
g11815	153.36	124.25	139.29	188.71	126.27	145.2	82.15	103.11	95.06
g11816	5.45	5.8	6.57	9.95	7.84	9.06	11.19	13.26	10.24
g11817	58.48	52.05	56.36	74.1	58.63	58.8	95.22	97.44	86.61
g11818	1.56	1.83	2.48	2.53	3.15	2.34	29.19	50.56	47.12
g11819	170.73	204.9	237.54	114.19	140.97	153.54	41.59	73.31	75.29
g1182	50.62	36.3	34.42	37.57	24.39	24.93	39.41	30.36	32.88
g11820	0.26	0.46	0.18	0.42	0.54	0.36	0.7	0.99	0.86
g11821	2.13	1.94	1.43	1.95	2.14	1.96	5.69	3.71	3.3
g11822	54.32	44.33	45.74	12.22	9.27	10.35	5.43	2.42	3.07
g11823	37.38	36.11	33.14	43.39	33.13	34.21	68.69	63.81	57.15
g11824	0.83	0.54	1.16	1.95	1.52	1.6	3.46	2.72	3.11
g11825	7.73	6.48	6.83	6.2	6.78	7.33	8.96	7.04	6.47
g11826	0.13	0.38	0.33	0.13	0.2	0.15	0.23	0.13	0.1
g11827	82.82	309.23	244.69	111.54	460.51	466.78	118.95	447.39	457.82
g11828	0.46	0.45	0.79	0.09	0.66	0.75	0.24	0.62	0.2
g11829	4.04	2.41	3.25	2.24	1.42	1.5	1.66	0.97	1.15
g1183	7.49	5.25	6.85	6.01	5.08	4.87	18.03	18.53	18.86
g11830	0	0	0.06	0.09	0	0	0	0.05	0
g11831	77.04	58.01	48.3	71.89	58.72	59.65	80.83	58.59	57.53
g11832	9.66	10.75	10.63	12.81	17.85	16.89	178.71	187.91	164.52
g11833	28.23	163.43	85.54	27.66	241.19	296.69	118.49	622.03	625.77
g11834	9.68	5.68	6.56	4	3.56	3.59	4.96	3.43	3.34
g11835	0.67	0.51	0.47	0.74	0.5	0.48	0.89	0.5	0.45
g11836	22.52	19.5	14.27	23.2	22.34	19.22	58.7	43.8	46.29
g11837	18.14	18.49	16.83	20.11	17.38	18.17	24.34	26.27	25.08
g11839	52.64	45.14	39.12	51.16	39.44	40.94	46.74	39.36	37.33
g1184	328.87	300.57	330.1	344.16	291.25	305.64	183.97	205.32	208.99
g11840	10.04	5.86	6.58	7.89	5.52	6.4	8.93	5.04	4
g11841	3.97	3.76	2.96	2.78	2.32	2.2	4.07	2.29	2.45
g11842	4.05	2.71	2.88	3.69	3.66	2.4	4.52	5.71	4.47
g11843	238.77	212.08	247.09	210.77	173.63	171.31	118.28	101.41	105.12
g11844	0.95	0.71	0.98	0.56	0.46	0.59	1.49	0.63	1.17
g11845	25.13	17.42	17.17	17.9	12.98	13.63	10.07	6.93	6.28
g11846	6.25	4.54	5.41	6.99	8.38	5.7	29.9	22.97	23.76
g11847	0.36	1.52	0.43	1.37	1.59	1.02	2.04	2.04	0.95
g11848	6.84	6.03	6.99	6.9	6.72	7.98	7.14	5.9	6.18
g11849	10.55	7.12	8.27	8.72	8.31	9.64	7.62	6.35	7.83
g1185	0.85	0.69	0.34	0.48	0.31	0.41	0.27	0.47	0.45
g11850	339.31	242.32	247.81	284.01	165.99	163.04	55.19	49.7	46.34
g11851	23.2	13.99	15.16	19.25	12.31	11.59	8.3	6.03	6.28
g11852	72.16	138.34	124.13	158.53	308.01	268	1019.22	929.08	1033.98
g11853	0	0	0	0	0.1	0	0	1.04	0.23
g11854	100.67	83.53	89.14	118.29	95.58	91.81	160.91	96.4	108.48
g11855	102.2	77.72	77.08	127.49	113.28	103.54	176.4	116.76	121.34
g11856	332.31	300.86	251.2	570.12	527.9	448.72	1249.76	932.54	900.35
g11859	74.97	55.47	59.59	67.76	36.17	32.56	16.96	11	10.23
g1186	4.72	3.12	3.24	3.73	2.91	2.69	2.49	1.72	1.64
g11860	3.86	4.21	5.4	3.66	3	2.41	2.23	2.05	2.19
g11861	0.19	0.09	0.14	0.09	0.17	0.03	0.03	0.05	0.03
g11862	5.72	4.01	4.11	4.18	2.8	2.86	4.7	2.38	2.32
g11863	9.75	7.52	5.61	8.94	7.15	6.17	71.86	78.13	69.97
g11865	0.82	0.83	0.71	0.66	0.46	0.55	0.74	0.55	0.44
g11866	0.4	0.41	0.55	0.27	0.5	0.52	0.72	0.22	0.12
g11867	45.9	34.11	35.37	38.91	27.12	26.51	28.69	23.96	21.53
g11868	18.18	20.65	15.4	26.21	23.34	25.54	49.06	48.51	51.47
g11869	4.23	2.87	3.9	3.25	2.1	3.29	1.93	0.8	0.9
g1187	5.34	8.83	2.95	31.09	42.72	23	667.68	310.9	328.07
g11870	3.14	2.36	1.72	1.29	1.59	2.14	0.95	1.35	0.72
g11871	6.12	6.6	6.98	5.95	8.12	8.38	6.44	6.32	6.36
g11872	0	0	0.13	0.1	0	0.12	0	0	0.11
g11873	12.95	11.22	11.96	15.02	12.41	11.08	11.5	9.6	11.07
g11874	0.1	0.04	0	0.03	0	0	0	0	0.07
g11875	0	0.26	0	0.1	0	0	0	0	0
g11876	99.67	118.32	107.74	125.15	160.09	160.41	139.19	146.24	150.47
g11877	11.3	26.6	19.78	8.59	21.85	22.45	8.6	12.54	16.16
g11878	2.27	1.72	3.45	2.59	1.77	1.14	1.26	0.14	0.45
g11879	2.2	2.17	2.97	2.27	2.75	2.43	2.58	2.48	2.95
g1188	2.29	2.56	2.42	2.9	4.03	3.79	22.45	13.56	12.6
g11880	2.37	0.72	1.44	1.28	1.06	1.19	0.19	0.28	0.16
g11881	0.06	0	0	0.06	0.06	0.07	0	0.18	0
g11882	11.35	10.41	11.36	23.28	21.13	17.49	60.01	45.82	40.21
g11883	30.31	22.05	23.17	27.11	21.46	20.61	13.23	12.77	12.18
g11884	6.29	4.8	4.1	5.59	5.12	3.14	3.18	3.1	3.17
g11885	10.5	8.29	7.39	12.21	11.59	10.06	20.43	17.12	17.45
g11886	0.99	0.48	0.56	0.63	0.35	0.53	2.43	1.32	2.04
g11887	7.49	5.44	5.7	8.52	7.17	6.26	9.83	6.04	6.46
g11888	15.6	12.8	10.33	18.32	11.06	8.85	70.35	37.18	34.76
g11889	1.51	2.36	1.18	2.7	2.3	0.87	9.32	7.81	5.3
g1189	0.32	0.14	0.19	0.19	0.25	0.23	0.4	0.08	0.25
g11890	0	0	0	0	0	0	0	0.16	0
g11897	1.68	1.28	1.28	2.63	1.33	2.28	13.64	12.07	11.13
g11898	0.24	0.21	0.21	0.34	0.26	0.2	0.9	0.5	0.94
g11899	0.24	0.29	0.58	0.09	0.34	0.11	0.18	0.14	0.15
g119	67.63	69.32	72.12	49.02	42.86	46.02	20.17	21.98	21.01
g1190	9.64	10.15	10.83	8.43	10.03	9.93	4.62	4.61	4.38
g11900	1.32	0.95	1.09	1.33	1.39	1.31	1.52	1.03	0.64
g11901	2.22	0.9	0.9	1.77	1.15	1.06	2.34	1.23	1.18
g11902	0.27	0.25	0.16	0.2	0.06	0.39	0.26	0.19	0.29
g11903	0.07	0.09	0	0.07	0.19	0	0.09	0.47	0.38
g11904	1.84	2.08	0.94	1.59	1.11	0.61	1.73	0.79	1.58
g11905	72.08	59.87	58.86	71.78	51.98	52.18	65.39	45.99	45.55
g11906	2.7	2.29	2.72	2.63	2.4	3.33	2.09	1.57	1.76
g11907	0.46	0.46	0.72	0.53	0.6	0.87	1.01	0.8	0.45
g11908	11.71	7.58	8.92	7.96	7.5	5.83	10.33	7.34	5.58
g11909	0	0	0	0	0.13	0	0.37	0.55	0.16
g1191	158.75	164.92	144.46	194.03	201.03	193.97	187.89	233.33	234.24
g11910	1.08	0.47	0.59	1.22	0.35	0.22	0.87	0.47	0
g11911	0.51	0.34	0.23	0.31	0.21	0.27	2	1.46	1.43
g11912	0.81	0.55	0.86	1.36	1.03	0.69	2.56	1.44	2.48
g11913	9.01	11.29	13.48	8.85	10.05	12.27	6.06	6.54	6.05
g11914	0	0	0	0	0	0	0	0	0.44
g11915	7	5.46	6.46	6.43	5.25	4.44	5.36	5.06	5.17
g11916	0	0	0.4	0.16	0	0	0.84	0.63	0.18
g11917	6.25	5.95	5.7	5.21	4.67	4.47	3.81	4.44	4.09
g11918	0.07	0.25	0.08	0.07	0.06	0	0.09	0	0.3
g11919	77.59	59.4	52.98	108.63	63.13	58.85	13.1	9.86	8.74
g1192	122.13	122.78	119.54	112.33	99.6	103	113.6	103.62	103.94
g11920	55.04	48.62	39.17	103.82	70.7	77.35	18.64	15.4	16.4
g11921	0.04	0	0.05	0.08	0.04	0.09	0	0.08	0.13
g11922	0	0	0	0	0	0.28	0	0	0
g11923	0.61	0.37	0.12	0.19	0.27	0	0.64	0	0
g11924	0.29	0.18	0	0.7	0.65	0.34	0.37	0.28	0.16
g11925	0	0.13	0	0	0.19	0	0	0.1	0.57
g11926	2.94	2.21	1.5	2.31	2.24	2.21	5.64	3.46	3.99
g11927	1.09	1.09	1.05	1.05	1.03	0.99	1.1	1.19	1.03
g11928	0	0	0	0.13	0.08	0	0.17	0.21	0
g11929	40.88	37.81	39.55	32.48	24.04	26.79	4.08	4.99	4.93
g1193	2.78	2.99	3.61	3.83	2.42	2.17	4.65	4.63	4.04
g11930	0.22	0	0.11	0.17	0.08	0.1	0.11	0.17	0
g11931	2.3	1.87	1.7	1.83	1.12	0.74	1.55	1.13	1.45
g11932	1.8	1.98	1.78	1.71	1.38	1.32	1.32	0.83	1.14
g11933	0.22	0.11	0.08	0.06	0.18	0.23	0.28	0.06	0.14
g11934	0.91	1.08	1.05	1.15	0.97	1.04	1.89	0.85	1.25
g11935	0.07	0.18	0.09	0.22	0.27	0.09	0.19	0	0
g11936	3.12	2.21	1.96	3.85	1.67	2.03	3.1	1.29	1.28
g11937	0	0	0	0.05	0.09	0.06	0.18	0.18	0.2
g11938	0.74	0.78	0.96	0.62	0.79	0.73	0.75	0.47	0.63
g1194	37.5	36.72	30.78	42.03	34.17	34.12	39.89	32.46	33.13
g11942	0.52	0.73	0.68	1.4	1.23	0.73	1.47	0.61	0.68
g1195	2	1.31	0.72	1.09	0.82	0.93	2.53	2.77	2.47
g11955	0.22	0.13	0.35	0	0.06	0.29	0.14	0.17	0.08
g11956	0.91	3.99	3.77	0.53	17.55	12.78	0.93	74.29	70.15
g11957	2.9	3.73	3.24	4.74	3.15	4.39	7.88	6.69	6.13
g11958	37.89	42.69	48.59	33.66	43.29	44.68	39	36.22	36.49
g11959	0.17	0.07	0.14	0.05	0.35	0.33	0.07	0.43	0.18
g1196	19.45	17.52	18.48	23.38	17.29	15.67	53.18	36.6	34.22
g11960	8.8	7.78	7.18	7.64	8.39	6.78	16.61	13.06	13.53
g11961	15.7	17.49	15.54	16.76	17.25	17.36	20.35	17.01	15.96
g11962	1.08	0.82	0.52	1.06	1.01	0.69	0.54	0.29	0.43
g11963	29.33	21.12	23.86	24.37	13.01	15.78	23.75	18.13	16.13
g11964	71.93	64.69	68.9	77.2	62.88	67.82	92.34	82.7	79.74
g11965	21.75	23.32	23.01	23.59	19.33	20.74	21.2	18.57	20.3
g11966	0.76	0.33	0.99	1.42	0.29	0.81	1.73	1.45	1.4
g11967	187.37	180.21	187.77	215.52	193.13	188.54	168.91	181.3	177.95
g11968	85.99	84.67	72.99	92.18	90.12	87.51	98.43	76.81	72.36
g11969	202.56	159.1	153.98	239.67	160.69	165.32	44.34	23.69	25.58
g1197	40.15	37.21	33.6	45.24	45.26	38.52	131.85	115.39	107.37
g11970	16.58	17.44	19.3	14.47	11.46	10.68	6.85	7.42	6.79
g11971	54.25	46.37	43.45	37.37	32.72	28.35	24.76	26.25	23.96
g11972	166.9	157.74	144.09	122.83	123.74	113.64	127.39	131.2	120.46
g11973	8.65	7.56	8.04	4.89	5.43	6.86	3.79	2.54	4.14
g11974	94.06	73.26	81.41	59.44	38.22	51.98	27.62	26.5	29.98
g11975	0	0.09	0.09	0.21	0.13	0.16	0	0.07	0.08
g11976	106.25	130.87	128.6	99.73	114.74	125.24	46.02	63.46	67.49
g11977	478.33	425.18	300.39	355.9	346.3	381.35	137.9	151.7	156.11
g11978	29.56	24.01	25.27	23.85	18.67	18.79	16.8	18.67	17.96
g11979	1270.82	1154.79	1069.05	973.66	866.17	911.6	223.65	312.47	300.29
g1198	3.16	4.25	3.41	2.28	3.98	3.22	3.23	1.75	2.34
g11980	76.1	72.44	69.26	85.4	81.85	83.56	140.5	110.94	106.82
g11981	219.22	212.97	218.34	221.13	198.99	209.99	38.64	45.46	49.94
g11982	9.77	7.38	8.5	9.73	6.99	8.93	7.37	6.47	6.07
g11983	12.87	11.63	13.02	11.58	10.71	9.61	19.2	9.66	8.34
g11984	68.33	71.08	53.62	78.62	77.49	77.22	74.68	68.45	69.77
g11985	17.06	19.7	21.14	72.82	154.03	103.09	1743.28	1887.3	2105.49
g11986	12.83	10.67	12.11	8.8	9.84	10.17	13.86	16.53	15.24
g11987	24.91	22.08	21.07	20.4	20.04	22.37	25.76	28.71	27.96
g11988	86.96	81.4	66.23	68.99	76.28	73.34	30.93	81.9	83.65
g11989	38.19	31.44	29.91	29.7	27.57	28.15	18.35	21.25	20.72
g1199	275.87	226.26	194.45	254.45	211.49	221.69	492.18	360.4	368.97
g11990	52.74	39.75	39.18	42.49	25.77	31.46	30.01	23.66	23.39
g11991	57.7	44.05	41.56	50.54	34.84	36.08	28.66	24.35	22.3
g11992	151.14	119.05	104.92	229.32	146.14	142.75	37.6	37.31	37.23
g11993	14.44	13.66	12.63	12.28	12.09	12.58	17.8	18.67	16.5
g11994	22.5	26.97	37	19.14	28.61	30.5	15.74	31.2	31.08
g11995	25.8	20.44	24.89	25.52	19.24	20.42	39.53	18.96	18.79
g11996	0.53	0.76	0.47	0.79	0.52	0.66	0.55	0.46	0.41
g11997	33.64	24.63	27.97	38.1	25.45	25.16	49.17	36.81	37.19
g11998	2.67	2.71	2.35	1.94	1.57	1.73	0.98	1.72	1.28
g11999	0.05	0	0.11	0	0.12	0.16	0	0.04	0
g12	0	0	0.06	0.05	0	0.11	0.06	0	0
g120	10.85	9.16	8.4	8.96	9.59	7.93	7.33	6.95	5.95
g1200	43.34	41.87	47.34	48.89	46.29	42.58	118.62	94.66	92.75
g12000	7.65	5.08	6.56	7.23	4.31	6.61	15.7	13.34	12.48
g12001	50.88	75.87	86.37	35.75	57.43	65.02	11.49	22.48	23.69
g12002	97.07	87.52	80.29	104.59	94.43	96.01	70.07	76.68	70.18
g12003	273.56	235.8	252.43	232.53	172.04	180.27	107.68	92	90.03
g12004	251.05	207	221.06	320.3	273.91	258.21	329.66	334.35	339.97
g12005	7.93	7.7	7.52	5.97	6.01	6.68	2.04	2.27	2.93
g12006	138.15	127.25	124.89	170.4	176.11	172.98	83.56	66.62	66.09
g12007	105.64	107.72	111.94	66.05	69.58	68.54	32.6	37.5	34.13
g12008	794.52	640.72	664.64	560.12	446.39	444.26	210.95	172.46	157.05
g12009	46.57	35.21	36.17	33.09	22.7	26.43	29.33	21.24	21.53
g1201	19	14.93	15.79	24.14	23.66	19.18	80.97	92.83	76.94
g12010	50.36	48.47	44.72	34.9	45.52	47.48	27.49	39.97	45.47
g12011	7.02	6.99	5.86	7.42	6.45	5.58	25.9	25.67	24.81
g12012	14.15	11.53	10.76	13.93	9.02	8.33	11.62	12.45	11.14
g12013	12.16	10.84	9.28	12.8	11.13	10.4	14.52	11.79	11.72
g12014	13.19	13.15	11.41	10.33	10.36	11.19	23.5	27.35	29.19
g12015	159.35	143.76	149.31	149.48	112.2	121.4	67.1	58.86	61.86
g12016	0.08	0.19	0.29	0.15	0.63	0.09	0.2	0.08	0
g12017	4.54	8.01	12.76	5.32	9.02	11.8	11.35	11.15	12.03
g12018	0.86	1.16	0.87	0.96	1.23	1.31	1.27	1.41	1.07
g12019	111.58	295.32	337.3	99.1	335.62	324.9	135.72	262.36	286.88
g1202	1.73	0.81	0.75	3.45	4.14	2.64	76.17	89.68	74.27
g12020	6	4.36	3.55	1.73	2	1.8	3.14	3.5	2.4
g12021	32.32	25.96	30	34.02	24.98	28.19	30.03	21.16	17.66
g12022	1.36	1.34	0.62	0.41	0.45	0.97	3.55	2.02	1.26
g12023	50.7	42.73	40.28	41.78	39.82	36.25	37.72	33.64	36.64
g12024	16.02	12.37	8.47	12.45	8.18	10.28	10.6	8.17	7.52
g12025	1.17	0.92	1.12	1.01	0.45	0.87	0.64	0.68	0.76
g12026	14.91	11.37	10.91	12.06	8.68	7.94	10.18	7.21	7.46
g12027	4.24	2.84	2.62	3.96	2.37	3.19	4.82	2.89	3.24
g12028	52.28	45.53	44.61	43.91	28.85	35.33	37.21	28.37	27.94
g12029	56.04	53.35	58.08	42.29	34.19	36.07	32.3	38.35	37.66
g1203	12.78	7.65	7.86	14.88	10.27	10.8	27.33	19.65	18.69
g12030	0.25	0	0.13	0.07	0.16	0.04	0.18	0.57	0.3
[truncated: 11,129 more rows]
