# Supplementary material for: Transcriptome Profiling Reveals Candidate Genes Related to Stipe Gradient Elongation of Flammulina filiformis
Source: J Fungi (Basel). 2022 Dec 31;9(1):64. doi: 10.3390/jof9010064 (PMC9862757; doi:10.3390/jof9010064)
Supplement: Supplementary file 1 [file jof-09-00064-s001.zip › Table S5. Total of 1409 significantly different DEGs among ER, TR, and SR groups.xlsx]

## Sheet: Sheet1
ID	ER1	ER2	ER3	TR1	TR2	TR3	SR1	SR2	SR3	ER_mean	TR_mean	SR_mean	ERvsTR_log2(fc)	ERvsTR_PValue	TRvsSR_log2(fc)	TRvsSR_PValue	ERvsSR_log2(fc)	ERvsSR_PValue
g10001	16.9	12.13	12.88	12.1	8.89	9	8.42	6.65	6.16	13.97	9.99667	7.07667	-0.4828	0.0127361	-0.4984	0.0198472	-0.9812	0.0155702
g1001	31.44	40.04	38.64	49.8	56.67	56.52	479.58	471.57	420.1	36.7067	54.33	457.083	0.5657	0.000854966	3.0726	0.00246963	3.6383	0.00226495
g1004	551.22	560.97	529.92	748.14	800.03	725.18	2442.04	2641.61	2542.58	547.37	757.783	2542.08	0.4693	0.004607	1.7462	0.000656281	2.2154	0.000774001
g1005	208.38	208.09	185.26	283.36	291.04	270.13	744.96	562.65	558.83	200.577	281.51	622.147	0.489	0.00139668	1.1441	0.0303005	1.6331	0.0182635
g10052	103.23	102.02	97.84	89.03	77.31	78.63	26.58	32.33	30.01	101.03	81.6567	29.64	-0.3071	0.023675	-1.462	0.0103043	-1.7692	0.00141076
g1006	8.26	8.09	6.88	11.88	12.93	10.84	40.46	34.19	33.1	7.74333	11.8833	35.9167	0.6179	0.00762122	1.5957	0.00896956	2.2136	0.00506957
g10065	6.61	8.22	7	20.19	23.35	20.39	59.86	53.29	53.28	7.27667	21.31	55.4767	1.5502	0.00153847	1.3804	0.00703249	2.9305	0.00278512
g10078	1.49	1.38	0.64	3.03	4.13	3.21	171.48	284.4	223.87	1.17	3.45667	226.583	1.5629	0.0261123	6.0345	0.0203231	7.5974	0.0203387
g10082	7.49	6.19	6.32	13.56	13.11	12.19	3.61	3.63	4.03	6.66667	12.9533	3.75667	0.9583	0.00261133	-1.7858	0.00337703	-0.8275	0.0273323
g10091	18.24	19.2	19.23	27.84	25.69	24.43	80.11	84.58	87.61	18.89	25.9867	84.1	0.4601	0.032233	1.6943	0.00296847	2.1545	0.000831186
g10099	6.36	6.59	6.03	9.19	10.85	9.78	33.26	31.95	34.46	6.32667	9.94	33.2233	0.6518	0.0131457	1.7409	0.00224791	2.3927	0.00108391
g10111	45.11	36.2	31.34	36.84	28.01	27.6	16.16	12.63	12.8	37.55	30.8167	13.8633	-0.2851	0.0460333	-1.1524	0.0119596	-1.4375	0.0157231
g10123	150.91	127.67	132.58	78.62	63.59	62.43	12.95	10.37	11.21	137.053	68.2133	11.51	-1.0066	0.00127338	-2.5672	0.00629523	-3.5738	0.00252347
g10124	9.74	8.41	8.85	6.58	5.55	5.24	4.43	3.53	4.27	9	5.79	4.07667	-0.6364	0.00457818	-0.5062	0.044395	-1.1425	0.00184633
g10125	66.29	56.29	63.12	31.68	22.44	26.65	6.38	4.62	4.53	61.9	26.9233	5.17667	-1.2011	0.000494696	-2.3788	0.00978718	-3.5798	0.00202311
g10136	37.94	34.2	30.3	63.1	64.83	58.48	157.51	130.66	129.26	34.1467	62.1367	139.143	0.8637	0.00317894	1.1631	0.0128607	2.0268	0.00482827
g10137	64.3	68.48	56.39	107.75	117.41	110.49	315.61	273.03	265.73	63.0567	111.883	284.79	0.8273	0.00394232	1.3479	0.0100628	2.1752	0.00445703
g10160	145.9	127.59	117.82	106.26	78.57	81.11	48.43	45.84	42.19	130.437	88.6467	45.4867	-0.5572	0.00780035	-0.9626	0.0292605	-1.5198	0.00581173
g10165	8.21	8.4	9.37	5.28	5.23	5.56	1.63	2.21	3.11	8.66	5.35667	2.31667	-0.693	0.00626196	-1.2093	0.0127476	-1.9023	0.000357956
g10169	6.71	6.21	6.26	5.67	4.13	4.86	3.23	2.96	2.6	6.39333	4.88667	2.93	-0.3877	0.0386025	-0.738	0.0387416	-1.1257	0.00117161
g10170	20.02	20.26	19.17	32.61	37.15	31	80.34	62.89	69.35	19.8167	33.5867	70.86	0.7612	0.0128369	1.0771	0.0279927	1.8383	0.00993074
g1018	2.49	1.9	1.95	4.86	4.97	4.08	9	9.19	9.76	2.11333	4.63667	9.31667	1.1336	0.0122584	1.0067	0.011246	2.1403	0.00273907
g10188	19.56	15.38	14.76	12.06	10.14	8.58	6.26	5.58	4.7	16.5667	10.26	5.51333	-0.6913	0.0106302	-0.896	0.0137331	-1.5873	0.0102158
g10206	165.34	181.7	182.78	129.1	122.56	116.16	78.2	63.69	59.86	176.607	122.607	67.25	-0.5265	0.0274664	-0.8664	0.00179516	-1.3929	0.0103242
g10208	31.94	28.27	30.99	11.99	10.45	9.36	2.93	1.71	2.13	30.4	10.6	2.25667	-1.52	0.0030856	-2.2318	0.00454299	-3.7518	0.00079271
g10209	187.16	187.43	196.73	134.78	124.3	133.4	8	11.47	11.78	190.44	130.827	10.4167	-0.5417	0.00366143	-3.6507	0.0011418	-4.1924	0.000213498
g10217	40.61	41.84	44.98	31.21	29.53	30.37	13.67	19.53	17.63	42.4767	30.37	16.9433	-0.484	0.0151519	-0.8419	0.0258924	-1.326	0.00398173
g10229	40.46	36.54	35.48	26.02	27.77	28.09	18.13	18.22	18.02	37.4933	27.2933	18.1233	-0.4581	0.0419312	-0.5907	0.00509973	-1.0488	0.00594876
g10230	359.97	302.91	288.72	438.54	364.15	344.33	576.89	460.92	457.47	317.2	382.34	498.427	0.2695	0.0110628	0.3825	0.0106787	0.652	0.00984314
g10237	41.96	34.85	39.97	15.81	11.53	13.11	2.77	1.99	1.8	38.9267	13.4833	2.18667	-1.5296	0.00180113	-2.6244	0.00790496	-4.154	0.00284029
g10245	31.1	28.91	34.63	20.78	19.67	24.58	8.73	8.01	10.94	31.5467	21.6767	9.22667	-0.5413	0.00107917	-1.2323	0.00235741	-1.7736	0.00130079
g10259	40.13	39.8	49.52	21.94	19.64	21.62	7.04	4.49	4.83	43.15	21.0667	5.45333	-1.0344	0.0175353	-1.9498	0.00143815	-2.9842	0.00877616
g10262	396.69	378.28	402.86	199.59	157.63	199.17	9.22	8.13	8.52	392.61	185.463	8.62333	-1.082	0.00114472	-4.4267	0.0059227	-5.5087	0.000351106
g10268	49.16	40.84	46.48	41.17	33.74	37.61	27.16	20.76	19.37	45.4933	37.5067	22.43	-0.2785	0.00406801	-0.7417	0.0112035	-1.0202	0.0081727
g10269	44.84	44.27	39.98	39	35.12	32.76	25.48	20.94	23.1	43.03	35.6267	23.1733	-0.2724	0.0163988	-0.6205	0.0125711	-0.8929	0.00883081
g1027	50.82	37.72	41.33	41.2	30.66	33.71	26.33	17.28	17.62	43.29	35.19	20.41	-0.2989	0.00907676	-0.7859	0.00279909	-1.0848	0.00292715
g10282	88.88	121.88	144.56	48.4	69.96	81.9	2.88	2.03	1.76	118.44	66.7533	2.22333	-0.8272	0.0150061	-4.908	0.023802	-5.7353	0.0195608
g10294	51.06	39.38	33.76	26.36	23.15	22.67	112.74	142.57	113.25	41.4	24.06	122.853	-0.783	0.0485783	2.3522	0.0108687	1.5692	0.0211006
g10309	167.21	152.58	155.94	105.71	95.31	105.21	47.86	63.29	53.76	158.577	102.077	54.97	-0.6355	0.00306031	-0.8929	0.0261205	-1.5285	0.00698836
g10319	371.65	374.68	413.2	313.74	259.86	285.54	33.52	31.05	35.8	386.51	286.38	33.4567	-0.4326	0.0428916	-3.0976	0.00346451	-3.5301	0.00120692
g10323	9.59	8.8	8.81	7.52	6.1	6.83	22.04	19.36	17.14	9.06667	6.81667	19.5133	-0.4115	0.00998186	1.5173	0.00951682	1.1058	0.0127432
g10328	328.96	323.44	383.05	229.73	212.8	226.4	62.18	75.25	76.43	345.15	222.977	71.2867	-0.6303	0.0200178	-1.6452	0.00327545	-2.2755	0.00393722
g10342	63.53	57.45	54.06	55	45.84	44.42	34.95	32.97	29.75	58.3467	48.42	32.5567	-0.269	0.00813081	-0.5727	0.0179892	-0.8417	0.00291662
g10343	0.89	1.43	1.08	2.39	3.34	2.56	16.04	25.6	24.45	1.13333	2.76333	22.03	1.2858	0.00730865	2.995	0.0206212	4.2808	0.0185025
g10344	30.72	31.04	27.01	47.35	68.27	54.83	103.11	97.45	94.49	29.59	56.8167	98.35	0.9412	0.0446455	0.7916	0.0329367	1.7328	0.000716167
g10345	2.62	3.39	2.9	9.83	9.06	7.73	7.51	7.38	6.14	2.97	8.87333	7.01	1.579	0.0136508	-0.3401	0.0148721	1.239	0.0136538
g10353	3.4	3.2	2.41	4.37	5.23	4.34	9.79	10.26	10.27	3.00333	4.64667	10.1067	0.6296	0.0397742	1.121	0.00226989	1.7507	0.00355907
g10354	14.65	18.01	16.42	21.63	24.41	24.48	25.02	31.64	29.7	16.36	23.5067	28.7867	0.5229	0.00460005	0.2923	0.0413902	0.8152	0.00684314
g10380	521.13	503.42	522.74	439.2	407.51	420.62	142.28	171.83	166.2	515.763	422.443	160.103	-0.288	0.0040683	-1.3998	0.0047351	-1.6877	0.0014697
g10388	20.69	18.84	17.97	27.33	24.5	24.91	38.67	36.21	35.74	19.1667	25.58	36.8733	0.4164	0.00361211	0.5276	0.000509866	0.944	0.000102085
g10394	74.28	48	50.39	47.41	28.86	36.25	20.6	15.55	12.67	57.5567	37.5067	16.2733	-0.6178	0.0324564	-1.2046	0.0348314	-1.8225	0.0230763
g10398	6.38	7.64	5.26	16.13	15.66	18.37	44.89	36.93	45.9	6.42667	16.72	42.5733	1.3794	0.0204301	1.3484	0.00795004	2.7278	0.0091576
g10400	33.39	27.13	27.9	18.28	12.98	15.34	2.98	2.71	2.8	29.4733	15.5333	2.83	-0.924	0.00283317	-2.4565	0.0128545	-3.3805	0.00501297
g10401	20.05	21.98	20.32	33.12	36.47	30.32	143.96	119.71	113.54	20.7833	33.3033	125.737	0.6802	0.0110155	1.9167	0.00976862	2.5969	0.00820761
g10415	5.34	5.6	5.49	6.61	6.68	6.74	45.45	33.5	29.13	5.47667	6.67667	36.0267	0.2858	0.00251364	2.4319	0.0269091	2.7177	0.0251222
g10428	405.37	275.24	264.94	339.42	214.07	225.55	164.08	101.88	99.43	315.183	259.68	121.797	-0.2795	0.0210075	-1.0923	0.0187583	-1.3717	0.0151268
g1043	18.91	30	29.9	30.4	50.75	53.03	76.04	115.91	102.45	26.27	44.7267	98.1333	0.7677	0.0350698	1.1336	0.0122949	1.9013	0.0131253
g10437	16.38	16.36	15.72	12.71	10.79	11.18	7.81	6.47	5.53	16.1533	11.56	6.60333	-0.4827	0.0139928	-0.8079	0.00597851	-1.2906	0.00270383
g10442	7.52	6.22	6.56	5.38	5.22	4.8	4.22	2.61	2.09	6.76667	5.13333	2.97333	-0.3985	0.0396144	-0.7878	0.0497819	-1.1864	0.00840453
g10443	37.06	35.31	36.74	30.44	26.35	28.43	18.03	18.06	18.76	36.37	28.4067	18.2833	-0.3565	0.00758216	-0.6357	0.0140043	-0.9922	0.000814825
g10450	5.04	4.78	4.42	6.94	6.85	5.63	24.94	16.63	18.24	4.74667	6.47333	19.9367	0.4476	0.0224153	1.6228	0.0306038	2.0704	0.0245066
g10458	18.83	17.01	19.83	13.81	10.65	10.95	5.42	5.38	5.36	18.5567	11.8033	5.38667	-0.6527	0.026943	-1.1317	0.0230305	-1.7845	0.00393478
g10462	4.92	3.56	4.28	3.71	2.25	3.12	11.55	16.25	13.43	4.25333	3.02667	13.7433	-0.4909	0.00128974	2.1829	0.0267781	1.6921	0.0326318
g10465	58.6	59.48	71.63	35.79	30.16	35.61	15.19	15.96	16.76	63.2367	33.8533	15.97	-0.9015	0.0164303	-1.0839	0.0112119	-1.9854	0.00640735
g1047	728.07	626.35	555.18	957.47	776.25	712.48	369.07	322.02	300.84	636.533	815.4	330.643	0.3573	0.0195107	-1.3022	0.0118571	-0.945	0.00962135
g10473	14.86	12.3	11.98	10.7	9.16	9.4	6.58	7.09	5.87	13.0467	9.75333	6.51333	-0.4197	0.0191576	-0.5825	0.0335919	-1.0022	0.0189003
g10481	9.05	8.01	6.14	12.14	11.98	12.35	69.98	70.86	60.61	7.73333	12.1567	67.15	0.6526	0.0413694	2.4656	0.00375636	3.1182	0.00181487
g10483	0.64	0.95	0.63	0.42	0.67	0.2	1.36	1.49	1.36	0.74	0.43	1.40333	-0.7832	0.0382683	1.7064	0.0103003	0.9233	0.00855047
g10496	1673.71	1485.6	1572.25	1298.86	1126.49	1179.51	463.57	414.48	421.93	1577.19	1201.62	433.327	-0.3924	0.000668427	-1.4715	0.00218702	-1.8638	0.00123659
g10497	175.08	181.06	181.13	117.48	101.82	97.39	60.36	26.69	29.55	179.09	105.563	38.8667	-0.7626	0.011829	-1.4415	0.00609359	-2.2041	0.00820077
g10499	165.92	163.16	188.95	90.57	81.49	94.7	5.26	5.72	6.4	172.677	88.92	5.79333	-0.9575	0.00436966	-3.94	0.00205947	-4.8975	0.00222683
g10501	40.3	44.96	47.54	52.27	54.54	55.83	83.19	80.51	83.22	44.2667	54.2133	82.3067	0.2924	0.0115434	0.6024	0.00273261	0.8948	0.00404025
g10503	10.48	7.41	6.81	18.05	19.68	15.78	85.92	76.5	73.58	8.23333	17.8367	78.6667	1.1153	0.0204058	2.1409	0.00335318	3.2562	0.0013509
g10510	266.92	264.18	252.76	351.06	323.45	332.77	166.31	151.15	172.65	261.287	335.76	163.37	0.3618	0.0105071	-1.0393	0.00169681	-0.6775	0.00947229
g1052	22.01	22.99	22.42	48.04	41.44	38.12	65.18	53.86	49.52	22.4733	42.5333	56.1867	0.9204	0.0228975	0.4016	0.0163584	1.322	0.0200904
g10539	14.02	15.21	13.05	11.69	11.2	9.94	4.77	5.87	4.36	14.0933	10.9433	5	-0.365	0.0229305	-1.1301	0.00682794	-1.495	0.000499626
g10551	318.58	285.94	258.29	199.15	171.16	199.82	20.12	21.8	22.44	287.603	190.043	21.4533	-0.5978	0.0380387	-3.1471	0.00324475	-3.7448	0.00459402
g10559	23.02	23.37	28.93	27.63	34.12	38.48	3.46	2.82	2.83	25.1067	33.41	3.03667	0.4122	0.0475781	-3.4597	0.0119208	-3.0475	0.0083965
g10562	3.72	3.1	2.78	4.56	4.07	4.38	14.8	13.59	12.55	3.2	4.33667	13.6467	0.4385	0.0400838	1.6539	0.00421998	2.0924	0.00131212
g10565	140.33	149.72	151.02	183.13	194.01	198.65	320	355.24	370.54	147.023	191.93	348.593	0.3845	0.00100964	0.861	0.00434795	1.2455	0.00333628
g1058	18.8	17.04	15.78	23.71	25.93	22.41	123.78	82.94	103.42	17.2067	24.0167	103.38	0.4811	0.027464	2.1058	0.0237645	2.5869	0.0167793
g1059	8.45	6.82	5.88	14.54	10.2	9.69	18	12.23	11.72	7.05	11.4767	13.9833	0.703	0.0342413	0.285	0.0343105	0.988	0.0341017
g10606	13.54	20.03	14.24	17.45	28.19	21.77	91.97	66.33	64.61	15.9367	22.47	74.3033	0.4957	0.0387118	1.7254	0.0453017	2.2211	0.0286643
g10618	2.09	1.69	1.52	2.44	2.18	2.01	3.43	2.68	2.56	1.76667	2.21	2.89	0.323	0.0108995	0.387	0.0486176	0.71	0.0093333
g1062	360.77	444	439.86	564.44	604.95	583.42	221.5	250.42	251.29	414.877	584.27	241.07	0.494	0.0109327	-1.2772	0.000354948	-0.7832	0.00979459
g10660	149.3	166.86	166.61	192.02	213.03	208.47	81.57	101.03	108.54	160.923	204.507	97.0467	0.3458	0.000911801	-1.0754	0.00124256	-0.7296	0.00213279
g1070	84.57	74.77	70.98	104.66	110.9	94.78	965.8	1008.7	916.88	76.7733	103.447	963.793	0.4302	0.0314843	3.2198	0.000644743	3.65	0.000830371
g10735	5.46	6.48	5.35	13.38	13.16	13.53	0.52	0.06	0.13	5.76333	13.3567	0.236667	1.2126	0.00369401	-5.8186	0.00014172	-4.606	0.00667831
g10757	24.64	23.96	25.2	31.06	28.37	32.12	65.65	59.09	56.58	24.6	30.5167	60.44	0.3109	0.0163943	0.9859	0.00958784	1.2968	0.00605898
g10760	48.34	40.52	43.89	37.41	31.28	31.38	23.29	18.2	17.67	44.25	33.3567	19.72	-0.4077	0.00742842	-0.7583	0.000491563	-1.166	0.00221144
g1078	48.36	40.01	37.25	61.31	68.03	57.66	247.61	219.86	230.34	41.8733	62.3333	232.603	0.574	0.0423595	1.8998	0.00344744	2.4738	0.000899214
g10781	61.13	51.8	54.41	44.25	37.12	37.97	16.44	19.5	19.69	55.78	39.78	18.5433	-0.4877	0.00175993	-1.1011	0.0231993	-1.5888	0.0102096
g10801	1124.51	1081.12	968.53	1510.1	1523.28	1324.66	3806.39	3141.81	3348.93	1058.05	1452.68	3432.38	0.4573	0.00406661	1.2405	0.00974955	1.6978	0.00565738
g10824	2022.74	1675.79	1641.76	1470.2	1142.11	1172.29	416.79	320.48	361.91	1780.1	1261.53	366.393	-0.4968	0.00234266	-1.7837	0.00773789	-2.2805	0.00482546
g10836	30.41	23.39	23.61	39.31	30.22	28.6	188.73	142.13	127.07	25.8033	32.71	152.643	0.3422	0.0257117	2.2224	0.0157768	2.5645	0.0162059
g10845	150.12	147.36	166.23	126.57	119.16	122.77	105.92	96.63	98.82	154.57	122.833	100.457	-0.3316	0.0340774	-0.2901	0.00181917	-0.6217	0.0159196
g10851	5.51	6.87	6.11	7.38	8.28	7.83	43.79	50.79	41.76	6.16333	7.83	45.4467	0.3453	0.00653929	2.5371	0.00456129	2.8824	0.00383421
g10854	3	2.52	1.96	5.54	3.82	3.96	14.96	13.56	12.33	2.49333	4.44	13.6167	0.8325	0.032359	1.6167	0.00202694	2.4492	0.00171234
g10858	24.06	21.13	23.04	15.62	11.11	12.8	6.38	6.42	5.95	22.7433	13.1767	6.25	-0.7875	0.00349313	-1.0761	0.0341553	-1.8635	0.00301567
g10859	35.97	28.5	28.79	45.75	42.97	38.75	705.13	488.5	447.2	31.0867	42.49	546.943	0.4508	0.0176241	3.6862	0.0231977	4.137	0.0218812
g1088	12.57	11.28	12.58	10	8.27	8.78	6.29	6.7	5.4	12.1433	9.01667	6.13	-0.4295	0.0129869	-0.5567	0.0492135	-0.9862	0.0156932
g10909	40.96	71.43	77.85	26.61	56.52	61.1	132.86	160.44	153.38	63.4133	48.0767	148.893	-0.3994	0.00222673	1.6309	0.00183194	1.2314	0.00346449
g10913	4.64	4.89	4.73	3.71	3.37	3.69	2.54	2.48	1.81	4.75333	3.59	2.27667	-0.405	0.023397	-0.6571	0.0468232	-1.062	0.009188
g10917	2.65	2.71	2.41	4.85	5.29	6.16	10.28	9.52	9.25	2.59	5.43333	9.68333	1.0689	0.0258691	0.8337	0.0243488	1.9026	0.00142945
g10947	29.53	26.5	28.66	41.79	38.48	42.09	181.11	149.5	146.77	28.23	40.7867	159.127	0.5309	0.00124844	1.964	0.00799972	2.4949	0.00629829
g10948	172.07	158.77	157.15	122.37	103.08	117.23	26.85	32.61	32.72	162.663	114.227	30.7267	-0.51	0.00888379	-1.8943	0.00745243	-2.4043	0.00253872
g10950	46.87	46.53	46.14	37.32	30.26	32.46	18.77	21.86	20.71	46.5133	33.3467	20.4467	-0.4801	0.0213815	-0.7057	0.0496233	-1.1858	0.00158825
g10953	70.5	58.78	61.02	50.45	38.11	38.63	22.35	23.59	20.79	63.4333	42.3967	22.2433	-0.5813	0.0011052	-0.9306	0.0387563	-1.5119	0.00828161
g10977	617.61	501.81	438.01	375.75	313.7	330.14	207.12	204.04	194.1	519.143	339.863	201.753	-0.6112	0.0440612	-0.7524	0.0149086	-1.3635	0.0230856
g11009	273.2	264.03	300.24	167.26	175.07	176.45	88.49	91	91.26	279.157	172.927	90.25	-0.6909	0.00884162	-0.9382	0.000572996	-1.6291	0.00312668
g1101	29.28	21.48	21.41	21.59	14.73	17.11	8.32	5.93	8.74	24.0567	17.81	7.66333	-0.4337	0.0251816	-1.2166	0.0230179	-1.6504	0.0212735
g11025	19.25	19.39	20.43	12	11.72	11.78	6.23	6.2	5.78	19.69	11.8333	6.07	-0.7346	0.00277558	-0.9631	0.000577868	-1.6977	0.00143962
g11031	21.17	18.49	19.27	16.99	14.25	16.98	8.77	10.5	8.91	19.6433	16.0733	9.39333	-0.2894	0.030689	-0.775	0.0449207	-1.0643	0.0151053
g11033	22.61	18.67	20.82	17.44	14.49	15.57	12.15	11.7	10.88	20.7	15.8333	11.5767	-0.3867	0.00496235	-0.4517	0.0299357	-0.8384	0.0139023
g1104	250.95	426.02	420.94	1031	1539.43	1448.52	4634.19	4849.15	4831.86	365.97	1339.65	4771.73	1.8721	0.0103707	1.8327	0.000659073	3.7047	7.17e-06
g11059	4.03	3.9	2.91	6.96	6.86	6.97	28.47	22.92	18.94	3.61333	6.93	23.4433	0.9395	0.0123324	1.7583	0.0268775	2.6978	0.0150588
g11064	4.38	3.6	2.8	8.19	7.26	6.8	26.47	20.67	18.84	3.59333	7.41667	21.9933	1.0454	0.000661394	1.5682	0.0164572	2.6137	0.0101586
g11091	2.03	1.9	1.57	4.96	5.32	3.48	7.71	6.84	7.07	1.83333	4.58667	7.20667	1.323	0.0251147	0.6519	0.0488122	1.9749	0.001715
g11097	121.67	163.99	168.75	180.8	268.79	268.69	55.97	55.18	56.87	151.47	239.427	56.0067	0.6606	0.0260527	-2.0959	0.02458	-1.4354	0.0235302
g11098	199.27	199.54	159.28	298.65	338.28	285.79	622.7	525.89	488.31	186.03	307.573	545.633	0.7254	0.00903268	0.827	0.0314018	1.5524	0.00778852
g11125	119.43	156.92	158.99	148.81	216.32	215.19	732.11	933.95	1025.02	145.113	193.44	897.027	0.4147	0.0366714	2.2133	0.00862514	2.628	0.00959967
g11126	4.71	5.22	4.37	2.69	3.55	2.49	1.46	1.06	0.9	4.76667	2.91	1.14	-0.712	0.00298738	-1.352	0.0420109	-2.0639	0.00566473
g11129	23.5	19.15	21.59	18.21	14.78	13.81	43.81	28.87	35.03	21.4133	15.6	35.9033	-0.457	0.0293543	1.2026	0.0262224	0.7456	0.0428973
g11141	119.95	106.36	100.23	78.82	74.26	82.15	21.19	24.33	20.48	108.847	78.41	22	-0.4732	0.0452693	-1.8335	0.0037057	-2.3067	0.00472805
g11182	41.36	39.85	31.6	28.29	21.38	22.81	14.07	11.94	11.6	37.6033	24.16	12.5367	-0.6382	0.0407646	-0.9465	0.0141053	-1.5847	0.0101095
g11188	5.03	3.67	3.41	3.5	1.82	2.49	7.05	6.59	6.89	4.03667	2.60333	6.84333	-0.6328	0.0343635	1.3943	0.00717731	0.7615	0.022196
g11189	14.94	19.7	16.12	8.89	9.43	8.92	6.63	4.28	4.18	16.92	9.08	5.03	-0.898	0.024852	-0.8521	0.0462682	-1.7501	0.0285335
g11196	62.94	53.55	58.39	45.02	36.91	38.14	14.59	12.88	14.59	58.2933	40.0233	14.02	-0.5425	0.00332859	-1.5134	0.00719495	-2.0558	0.00252656
g11219	7.48	5.25	5.38	4.92	3.5	3.61	2.12	1.31	1.89	6.03667	4.01	1.77333	-0.5901	0.0168837	-1.1771	0.0189838	-1.7673	0.0170256
g11221	118.58	102.26	109.89	76.66	51.84	58.63	17.44	17.28	16.16	110.243	62.3767	16.96	-0.8216	0.0038617	-1.8789	0.0246763	-2.7005	0.00249723
g11236	18.33	16.71	16.03	15.93	13.61	11.77	7.26	7.07	5.91	17.0233	13.77	6.74667	-0.306	0.0266865	-1.0293	0.0142147	-1.3353	0.00166749
g11237	24.05	31.65	32.43	40.34	52.99	49.55	75.56	97.79	88.12	29.3767	47.6267	87.1567	0.6971	0.00725944	0.8718	0.00500399	1.5689	0.00562193
g11243	148.8	125.64	111.81	315.46	237.52	200.11	38.99	39.2	36.43	128.75	251.03	38.2067	0.9633	0.0341925	-2.716	0.023697	-1.7527	0.0123314
g11245	240.72	196.05	212.89	205.48	157.9	157.68	58.24	57.99	53.59	216.553	173.687	56.6067	-0.3182	0.0204665	-1.6174	0.016289	-1.9357	0.00636996
g11250	242.15	280.37	300.45	189.86	221.3	228.88	93.33	151.94	152.74	274.323	213.347	132.67	-0.3627	0.00846684	-0.6854	0.0100873	-1.048	0.00217654
g11251	72.92	62.4	58.89	51.74	40.44	42.67	20.19	16.79	17.11	64.7367	44.95	18.03	-0.5263	0.00815179	-1.3179	0.00772431	-1.8442	0.00468495
g11252	2.29	3.22	4.11	1.06	1.34	1.47	0.29	0.91	0.78	3.20667	1.29	0.66	-1.3137	0.0423408	-0.9668	0.0255272	-2.2805	0.0239958
g11259	760.78	720.93	705.2	522.2	473.6	478.88	159.43	186.28	177.27	728.97	491.56	174.327	-0.5685	0.00065806	-1.4956	0.00527817	-2.0641	0.00178031
g11270	2.65	2.01	2.31	1.98	1.64	1.47	6.85	5.57	5.36	2.32333	1.69667	5.92667	-0.4535	0.0448604	1.8045	0.0056816	1.351	0.00841669
g11337	7.41	8.64	8.79	10.06	14.65	13.21	27.55	22.37	25.41	8.28	12.64	25.11	0.6103	0.0461368	0.9903	0.0476369	1.6006	0.011911
g11339	19.25	12.57	15	10.87	8.02	8.66	1.53	1.97	1.84	15.6067	9.18333	1.78	-0.7651	0.0284113	-2.3671	0.017537	-3.1322	0.0219353
g11344	242.63	222.37	218.75	104.54	84.03	101.34	14.31	16.1	16.46	227.917	96.6367	15.6233	-1.2379	0.00277926	-2.6289	0.0068134	-3.8667	0.00145093
g11346	39.68	34.34	36.67	28.66	26.84	23.63	21.16	15.26	17.24	36.8967	26.3767	17.8867	-0.4842	0.0228662	-0.5604	0.0328483	-1.0446	0.000194291
g11350	18.2	15.89	14.61	15.66	12.38	11.41	8.12	3.84	5.37	16.2333	13.15	5.77667	-0.3039	0.00849589	-1.1868	0.00956874	-1.4907	0.00628258
g11384	25.82	40.45	34.17	102.14	113.7	108.14	284.61	225.67	243.89	33.48	107.993	251.39	1.6896	0.000154715	1.219	0.0202232	2.9086	0.00970865
g11397	865.88	1251.45	691.51	2779	4430.89	3192.57	26646	22283.6	23030.4	936.28	3467.49	23986.7	1.8889	0.0202597	2.7903	0.00735287	4.6791	0.00375261
g11398	66.92	112.48	74.09	277.59	518.73	335.39	4354.98	2836.47	2817.7	84.4967	377.237	3336.38	2.1585	0.0378211	3.1447	0.0341285	5.3032	0.024458
g11399	45.58	63.15	42.53	201.09	315.26	216.43	1579.74	1659.02	1565.19	50.42	244.26	1601.32	2.2763	0.0225548	2.7128	6.44e-05	4.9891	0.000214738
g11400	30.67	27.47	26.34	26.85	20.85	21.66	37.69	38.78	33.25	28.16	23.12	36.5733	-0.2845	0.0259495	0.6617	0.0268215	0.3771	0.0283923
g11402	11.44	10.77	10.21	18.13	18.33	14.66	313.16	254.87	270.38	10.8067	17.04	279.47	0.657	0.0213804	4.0357	0.00427543	4.6927	0.0040581
g11405	9.15	7.88	7.41	7.35	6.27	6.27	2.26	1.43	1.44	8.14667	6.63	1.71	-0.2972	0.0163191	-1.955	0.000298685	-2.2522	0.00169917
g11406	74.08	53.77	54.89	50.95	36.78	41.02	21.03	21.66	22.93	60.9133	42.9167	21.8733	-0.5052	0.0220906	-0.9724	0.043178	-1.4776	0.0307209
g11440	46.47	38.16	44.56	35.22	29.68	30.42	18.13	13.64	12.83	43.0633	31.7733	14.8667	-0.4386	0.0203113	-1.0957	0.000729032	-1.5344	0.00541093
g11444	0.04	0.1	0	0.12	0.23	0.15	1.91	1.52	1.88	0.0466667	0.166667	1.77	1.8365	0.028799	3.4087	0.00952666	5.2452	0.00765926
g11452	20.24	21.38	18.27	23.69	24.4	23.9	30.2	29.22	28.82	19.9633	23.9967	29.4133	0.2655	0.0378609	0.2936	0.01006	0.5591	0.00749621
g11487	1.18	1.82	1.63	3.05	3.15	3.57	87.38	128.2	117.08	1.54333	3.25667	110.887	1.0773	0.0124183	5.0895	0.0124382	6.1669	0.0118195
g11501	28.92	26.83	29.08	20.59	20.42	22.87	11.81	11.46	11.57	28.2767	21.2933	11.6133	-0.4092	0.00923564	-0.8746	0.00695748	-1.2838	0.00155045
g11516	37.38	37.72	35.8	57.35	57.05	55.67	99.39	78.83	82.2	36.9667	56.69	86.8067	0.6169	0.000101553	0.6147	0.0388685	1.2316	0.015478
g11561	3.66	3.81	3.73	3.16	2.96	2.67	2.25	1.86	2.09	3.73333	2.93	2.06667	-0.3496	0.0389402	-0.5036	0.0295949	-0.8532	0.00869721
g11569	1823.48	1639.94	1701.98	1402.76	1197.54	1206.47	311.48	298.57	304.24	1721.8	1268.92	304.763	-0.4403	0.00239786	-2.0578	0.00431861	-2.4982	0.00125228
g11570	11.04	8.93	6.77	14.15	14.33	13.23	51.62	35.13	34.47	8.91333	13.9033	40.4067	0.6414	0.0370772	1.5392	0.0402588	2.1806	0.0203617
g11576	31.32	32.03	28.41	54.34	45.33	45.2	14.96	13.69	13.17	30.5867	48.29	13.94	0.6588	0.0248302	-1.7925	0.00532856	-1.1337	0.00295096
g11618	289.55	279.67	269.02	205.42	191.99	201.43	76.36	92.51	88.14	279.413	199.613	85.67	-0.4852	0.00596396	-1.2203	0.00557734	-1.7055	0.00259611
g11635	3.16	2.96	3.11	4	4.49	4.13	4.62	5.45	5.46	3.07667	4.20667	5.17667	0.4513	0.0318513	0.2993	0.0418867	0.7507	0.0227871
g11648	25.18	23.08	21.75	17.21	14.56	13.76	4.26	4.75	4.34	23.3367	15.1767	4.45	-0.6207	0.000486737	-1.77	0.0106771	-2.3907	0.00308109
g11656	5.67	4.84	6.3	4.1	3.36	4.06	1.7	1.21	1.14	5.60333	3.84	1.35	-0.5452	0.0179882	-1.5081	0.00819375	-2.0533	0.0116844
g11677	69.42	74.96	74.81	49.42	48.49	54.73	31.93	40.57	40.04	73.0633	50.88	37.5133	-0.522	0.00920758	-0.4397	0.0423204	-0.9617	0.000753169
g11691	17634	18150.3	18114.9	23114.6	24093.9	23462.2	1493.59	1153.74	1815.4	17966.4	23556.9	1487.58	0.3908	0.00104301	-3.9851	0.000389143	-3.5943	0.00025446
g117	16.86	13.11	11.63	6.2	4.51	5.29	2.13	1.62	1.91	13.8667	5.33333	1.88667	-1.3785	0.020711	-1.4992	0.00971754	-2.8777	0.0146634
g11740	87.39	82.89	87.35	118.29	131.18	120.77	714.15	655.34	607.23	85.8767	123.413	658.907	0.5232	0.0202599	2.4166	0.00357089	2.9397	0.00288677
g11748	406.05	450.88	413.36	538.94	630.03	578.77	1093.58	1086.48	1140.33	423.43	582.58	1106.8	0.4603	0.00734576	0.9259	0.00416617	1.3862	0.00149568
g11749	31.58	28.82	30.79	57.22	61	54.16	118.85	95.56	98.6	30.3967	57.46	104.337	0.9186	0.00938857	0.8606	0.0273046	1.7793	0.00804466
g11750	24.74	27.69	25.42	17.92	15.65	13.2	6.04	2.72	5.17	25.95	15.59	4.64333	-0.7351	0.0279937	-1.7474	0.0180159	-2.4825	0.0077405
g11754	50.24	53.19	54.76	60.92	67.42	61.5	80.73	83.79	87.78	52.73	63.28	84.1	0.2631	0.0395626	0.4104	0.0189178	0.6735	0.000691944
g11769	105.07	93.17	78.85	146.73	143.26	142.23	453.46	354.65	369.2	92.3633	144.073	392.437	0.6414	0.0146208	1.4457	0.013842	2.0871	0.00717495
g11798	61.18	95.34	102.05	80.4	117.63	132.24	28.26	52.76	56.18	86.19	110.09	45.7333	0.3531	0.0181827	-1.2674	0.0113324	-0.9143	0.0091013
g11810	28.64	25.71	31.41	42.22	36.86	40.49	218.72	296.59	294.45	28.5867	39.8567	269.92	0.4795	0.0130543	2.7596	0.0133323	3.2391	0.0111737
g11813	26.74	21.44	19.59	31.53	26.36	24.96	48.24	38.08	37.17	22.59	27.6167	41.1633	0.2899	0.00121981	0.5758	0.0134643	0.8657	0.00635962
g11814	72.26	69.51	67.4	59.2	48.13	51.04	27.22	28.66	26.54	69.7233	52.79	27.4733	-0.4014	0.0198004	-0.9422	0.0199922	-1.3436	0.0010884
g11819	170.73	204.9	237.54	114.19	140.97	153.54	41.59	73.31	75.29	204.39	136.233	63.3967	-0.5852	0.014181	-1.1036	0.0017596	-1.6888	0.00565918
g11820	0.26	0.46	0.18	0.42	0.54	0.36	0.7	0.99	0.86	0.3	0.44	0.85	0.5525	0.0444669	0.95	0.0253737	1.5025	0.0158151
g11822	54.32	44.33	45.74	12.22	9.27	10.35	5.43	2.42	3.07	48.13	10.6133	3.64	-2.1811	0.00371687	-1.5439	0.000489305	-3.7249	0.00246044
g11829	4.04	2.41	3.25	2.24	1.42	1.5	1.66	0.97	1.15	3.23333	1.72	1.26	-0.9106	0.0287031	-0.449	0.0203152	-1.3596	0.0193621
g11832	9.66	10.75	10.63	12.81	17.85	16.89	178.71	187.91	164.52	10.3467	15.85	177.047	0.6153	0.0444992	3.4816	0.00182133	4.0969	0.00166932
g11845	25.13	17.42	17.17	17.9	12.98	13.63	10.07	6.93	6.28	19.9067	14.8367	7.76	-0.4241	0.0448013	-0.935	0.00559792	-1.3591	0.0141652
g11851	23.2	13.99	15.16	19.25	12.31	11.59	8.3	6.03	6.28	17.45	14.3833	6.87	-0.2788	0.0486065	-1.066	0.0497239	-1.3448	0.0398019
g11852	72.16	138.34	124.13	158.53	308.01	268	1019.22	929.08	1033.98	111.543	244.847	994.093	1.1343	0.0324598	2.0215	0.00853755	3.1558	0.00284144
g11856	332.31	300.86	251.2	570.12	527.9	448.72	1249.76	932.54	900.35	294.79	515.58	1027.55	0.8065	0.00296206	0.9949	0.02643	1.8014	0.0155585
g11869	4.23	2.87	3.9	3.25	2.1	3.29	1.93	0.8	0.9	3.66667	2.88	1.21	-0.3484	0.0180466	-1.2511	0.0434733	-1.5995	0.0127125
g11882	11.35	10.41	11.36	23.28	21.13	17.49	60.01	45.82	40.21	11.04	20.6333	48.68	0.9022	0.0322759	1.2384	0.0235182	2.1406	0.0231322
g11885	10.5	8.29	7.39	12.21	11.59	10.06	20.43	17.12	17.45	8.72667	11.2867	18.3333	0.3711	0.0310951	0.6998	0.012499	1.071	0.00164524
g119	67.63	69.32	72.12	49.02	42.86	46.02	20.17	21.98	21.01	69.69	45.9667	21.0533	-0.6004	0.0114344	-1.1265	0.00842458	-1.7269	0.000646394
g11920	55.04	48.62	39.17	103.82	70.7	77.35	18.64	15.4	16.4	47.61	83.9567	16.8133	0.8184	0.0427049	-2.32	0.0181255	-1.5017	0.0174058
g11924	0.29	0.18	0	0.7	0.65	0.34	0.37	0.28	0.16	0.156667	0.563333	0.27	1.8463	0.00842497	-1.061	0.0367401	0.7853	0.0421585
g11929	40.88	37.81	39.55	32.48	24.04	26.79	4.08	4.99	4.93	39.4133	27.77	4.66667	-0.5052	0.0194434	-2.5731	0.0140702	-3.0782	0.00109487
g11937	0	0	0	0.05	0.09	0.06	0.18	0.18	0.2	0	0.0666667	0.186667	6.1078	0.0309968	1.4854	0.0158202	7.5932	0.00127308
g11979	1270.82	1154.79	1069.05	973.66	866.17	911.6	223.65	312.47	300.29	1164.89	917.143	278.803	-0.345	0.0317306	-1.7179	0.00822694	-2.0629	0.00872136
g12001	50.88	75.87	86.37	35.75	57.43	65.02	11.49	22.48	23.69	71.04	52.7333	19.22	-0.4299	0.00949639	-1.4561	0.0213738	-1.886	0.0166379
g12003	273.56	235.8	252.43	232.53	172.04	180.27	107.68	92	90.03	253.93	194.947	96.57	-0.3814	0.0239622	-1.0134	0.0184749	-1.3948	0.00189177
g12005	7.93	7.7	7.52	5.97	6.01	6.68	2.04	2.27	2.93	7.71667	6.22	2.41333	-0.3111	0.047263	-1.3659	0.0002629	-1.677	0.00511052
g12006	138.15	127.25	124.89	170.4	176.11	172.98	83.56	66.62	66.09	130.097	173.163	72.09	0.4125	0.0154324	-1.2643	0.00497546	-0.8517	0.000948928
g12007	105.64	107.72	111.94	66.05	69.58	68.54	32.6	37.5	34.13	108.433	68.0567	34.7433	-0.672	0.00150575	-0.97	0.00041161	-1.642	0.000902296
g12008	794.52	640.72	664.64	560.12	446.39	444.26	210.95	172.46	157.05	699.96	483.59	180.153	-0.5335	0.00293094	-1.4246	0.00578795	-1.958	0.00421213
g1202	1.73	0.81	0.75	3.45	4.14	2.64	76.17	89.68	74.27	1.09667	3.41	80.04	1.6366	0.0454399	4.5529	0.0033795	6.1895	0.0039408
g1203	12.78	7.65	7.86	14.88	10.27	10.8	27.33	19.65	18.69	9.43	11.9833	21.89	0.3457	0.00906475	0.8692	0.0178718	1.2149	0.00767931
g12046	35.58	35.05	30.79	68.11	90.82	68.28	653.83	501.36	495.54	33.8067	75.7367	550.243	1.1637	0.0272477	2.861	0.0135559	4.0247	0.00957799
g12067	35.7	29.72	29.39	27.79	21.83	22.63	14.87	13.06	12.3	31.6033	24.0833	13.41	-0.392	0.00254432	-0.8447	0.0126143	-1.2368	0.00525563
g12068	1.89	1.05	0.99	6.29	8.13	4.96	180.41	138.23	134.47	1.31	6.46	151.037	2.302	0.0338879	4.5472	0.0102798	6.8492	0.00916863
g1208	2.14	2.11	2.44	3.99	4.17	3.99	11286.2	7385.38	7088.28	2.23	4.05	8586.62	0.8609	0.00654667	11.05	0.0239465	11.9108	0.0239375
g1209	15.62	14.16	12.47	11.47	9.96	9.91	7.71	7.62	6.94	14.0833	10.4467	7.42333	-0.4309	0.0212325	-0.4929	0.0179651	-0.9238	0.0105537
g12098	2.51	1.85	1.99	4.25	2.91	3.76	17.05	11.07	10.37	2.11667	3.64	12.83	0.7821	0.0223855	1.8175	0.0385923	2.5997	0.0309131
g12106	3.83	2.96	2.32	5.17	4.16	2.99	20.82	16.74	13.46	3.03667	4.10667	17.0067	0.4355	0.0344937	2.0501	0.0133198	2.4855	0.0143445
g1214	29.92	33.28	29.33	39.84	42.23	43.49	54.84	51.53	56.6	30.8433	41.8533	54.3233	0.4404	0.0204648	0.3762	0.0175945	0.8166	0.0129811
g12182	3.63	2.67	3.12	2.73	1.92	1.74	2.04	1.31	0.88	3.14	2.13	1.41	-0.5599	0.0336145	-0.5952	0.010319	-1.1551	0.022422
g12184	1.28	1.8	0.87	4.52	7.45	5.04	5.97	9.1	7.74	1.31667	5.67	7.60333	2.1065	0.025012	0.4233	0.0379322	2.5297	0.0161177
g12216	39.81	40.5	36.46	60.88	62.69	59.63	13.93	13.15	14.35	38.9233	61.0667	13.81	0.6497	0.000749766	-2.1447	0.000687011	-1.4949	0.00383882
g1222	233.5	191.68	171.33	162.12	118.52	133.64	8.47	6.96	6.7	198.837	138.093	7.37667	-0.5259	0.0342382	-4.2265	0.00873296	-4.7525	0.00849383
g12231	217.77	229.76	216.75	127.06	161.75	162.31	90.63	84.46	87.5	221.427	150.373	87.53	-0.5583	0.0214617	-0.7807	0.0415525	-1.339	0.00182894
g12232	173.83	168.11	165.81	93.81	99.42	112.34	62.35	73.1	65.4	169.25	101.857	66.95	-0.7326	0.0127769	-0.6054	0.0301006	-1.338	0.0022378
g12241	547.31	690.33	700.62	778.96	890.01	958.75	109.15	61.41	77.41	646.087	875.907	82.6567	0.439	0.00536269	-3.4056	0.006361	-2.9665	0.012142
g12254	28.26	25.58	26.38	44.54	39.94	40.81	19.16	13.17	14.89	26.74	41.7633	15.74	0.6432	0.00174646	-1.4078	0.000241605	-0.7646	0.00794588
g12281	10.52	7.92	8.58	8.33	4.94	6.17	2.92	2.19	2.12	9.00667	6.48	2.41	-0.475	0.00856823	-1.427	0.0338064	-1.902	0.00673522
g12283	0.16	0.38	0.1	0.23	0.42	0.18	7.8	10.13	12.69	0.213333	0.276667	10.2067	0.375	0.0341757	5.2052	0.0201227	5.5803	0.0199791
g12291	37.77	36.04	29.76	55.87	51.88	42.06	26.5	24.1	21.58	34.5233	49.9367	24.06	0.5325	0.0117801	-1.0535	0.0110039	-0.5209	0.0120265
g12295	28.05	20.31	23.59	7.6	5.25	5.33	0.16	0.24	0.18	23.9833	6.06	0.193333	-1.9846	0.00753841	-4.9702	0.0175545	-6.9548	0.00894644
g12298	22.39	26.79	32.1	13.68	13.92	12.78	7.63	6.01	6.55	27.0933	13.46	6.73	-1.0093	0.0476235	-1	0.00765631	-2.0093	0.0227045
g12302	1.72	1.53	2.22	0.99	1.09	1.57	11.18	12.02	8.66	1.82333	1.21667	10.62	-0.5836	0.0197186	3.1258	0.0152887	2.5421	0.0185561
g12304	29.85	32.18	34.53	23.02	24.06	25.82	9.79	13.16	13.75	32.1867	24.3	12.2333	-0.4055	0.00491762	-0.9901	0.00309272	-1.3956	0.000654856
g12347	1.16	1.27	1.05	0.87	1	0.83	4.67	4.23	3.27	1.16	0.9	4.05667	-0.3661	0.00634927	2.1723	0.0152472	1.8062	0.0162423
g12369	1630.53	1649.75	1538.06	2913.61	3129.67	2534.73	8085.13	5573.93	6139.64	1606.11	2859.34	6599.57	0.8321	0.0123021	1.2067	0.0418524	2.0388	0.0221788
g12384	334.07	319.04	308.65	425.43	439.33	454.68	746.97	682.67	757.46	320.587	439.813	729.033	0.4562	0.0170929	0.7291	0.00657632	1.1853	0.00363411
g1242	2.66	2.26	1.96	3.86	4.78	3.88	23.85	43.22	36.27	2.29333	4.17333	34.4467	0.8638	0.0388126	3.0451	0.0307004	3.9088	0.0311149
g12448	45.63	40.78	43.24	40.08	33.94	33.67	23.08	19.94	18.32	43.2167	35.8967	20.4467	-0.2677	0.025221	-0.812	0.00313763	-1.0797	0.00268801
g12449	98.63	112.49	107.73	137.95	149.45	151.96	297.63	233.66	242.04	106.283	146.453	257.777	0.4625	0.00282939	0.8157	0.0442786	1.2782	0.0242964
g12457	5.61	4.52	4.53	10.28	11.4	11.16	20.69	19.61	15.91	4.88667	10.9467	18.7367	1.1636	0.0130354	0.7754	0.0419267	1.9389	0.00785768
g12474	14.28	14.73	15.71	10.01	9.06	9.5	5.9	5.44	4.42	14.9067	9.52333	5.25333	-0.6464	0.0113355	-0.8582	0.00994319	-1.5047	0.00783382
g12484	4.26	4.67	2.74	7.35	6.98	5.82	47.19	43.85	44.42	3.89	6.71667	45.1533	0.788	0.00825022	2.749	0.000501691	3.537	0.000712988
g12486	37.93	32.95	35.16	24.62	22.43	23.96	20.62	15.69	16.59	35.3467	23.67	17.6333	-0.5785	0.00513441	-0.4248	0.0281312	-1.0033	0.000584891
g12502	6.42	6.69	6.5	8.56	9.52	9.36	25.96	23.16	25.55	6.53667	9.14667	24.89	0.4847	0.00802038	1.4442	0.00491808	1.9289	0.00268105
g12517	29.57	26.36	26.34	26.04	19.82	21.44	4.23	3.42	4.26	27.4233	22.4333	3.97	-0.2898	0.029083	-2.4984	0.00825908	-2.7882	0.00172536
g12536	140.2	100.27	116.05	100.73	73.34	77.89	52.59	36.2	39.81	118.84	83.9867	42.8667	-0.5008	0.0127883	-0.9703	0.00725025	-1.4711	0.00790862
g12556	4.78	6.6	6.79	3.55	4.57	4.36	21.47	28.37	28.53	6.05667	4.16	26.1233	-0.5419	0.032896	2.6507	0.00838959	2.1087	0.00700479
g12558	4.35	4.59	3.79	6.4	6.96	5.16	46.7	34.89	39.96	4.24333	6.17333	40.5167	0.5409	0.0225519	2.7144	0.0106818	3.2552	0.00907343
g12574	19.42	13.78	16.08	12.83	8.53	11	35	23.74	34.59	16.4267	10.7867	31.11	-0.6068	0.00709252	1.5281	0.0158475	0.9213	0.027969
g12577	928.72	908.09	951.04	702.31	548.83	596.07	76.19	83.41	82.39	929.283	615.737	80.6633	-0.5938	0.018781	-2.9323	0.00782351	-3.5261	0.000228949
g12581	222.82	232.81	216.61	293	345.07	325.82	1194.45	1322.14	1247.79	224.08	321.297	1254.79	0.5199	0.0188701	1.9655	0.000584452	2.4854	0.00108495
g12583	749.65	659.13	712.13	578.28	444.34	471.28	62.53	93.32	79.15	706.97	497.967	78.3333	-0.5056	0.00927053	-2.6684	0.0136318	-3.174	0.00310067
g12597	3.27	3.65	3.49	2.83	2.79	2.92	16.58	13.38	13.59	3.47	2.84667	14.5167	-0.2857	0.0374498	2.3504	0.00785236	2.0647	0.010423
g12598	129.97	116.13	127.61	100.75	92.68	94.56	64.76	56.17	57.99	124.57	95.9967	59.64	-0.3759	0.00940056	-0.6867	2.57e-05	-1.0626	0.00184405
g12602	4.43	3.43	4.01	3.03	2.3	2.22	7.59	7.94	7.64	3.95667	2.51667	7.72333	-0.6528	0.0172423	1.6177	0.00398127	0.9649	0.0108544
g12608	4.31	3.85	4.04	3.46	3.13	2.56	6.26	5.44	5.18	4.06667	3.05	5.62667	-0.415	0.0493736	0.8835	0.00307017	0.4684	0.0218234
g12609	114.33	128.96	120.07	180.06	172.79	161.14	80.28	96.85	92.31	121.12	171.33	89.8133	0.5003	0.0232976	-0.9318	0.0129278	-0.4314	0.00350997
g12615	1.74	1.96	2.04	4.14	3.8	4.17	7.71	8.76	9.62	1.91333	4.03667	8.69667	1.0771	0.00574891	1.1073	0.0142872	2.1844	0.00466313
g12628	146.06	123.44	139.99	107.4	89.45	91.39	52.16	45.27	42.62	136.497	96.08	46.6833	-0.5066	0.0111715	-1.0413	0.0041914	-1.5479	0.00429811
g12631	21.1	17.5	17.67	14.32	10.91	13.12	5.87	5.3	5.02	18.7567	12.7833	5.39667	-0.5531	0.0139801	-1.2441	0.0143357	-1.7973	0.00495537
g12634	31.34	27.15	28.59	23.4	16.88	19.44	6.88	7.81	7.16	29.0267	19.9067	7.28333	-0.5441	0.00539796	-1.4506	0.0279901	-1.9947	0.00464011
g12635	946.63	779.15	757.4	635.57	520.14	538.87	237.29	215.79	198.43	827.727	564.86	217.17	-0.5513	0.0102205	-1.3791	0.00613375	-1.9303	0.00648486
g12644	41.71	30.43	27.21	65.64	65.88	63.3	337.48	274.76	253.91	33.1167	64.94	288.717	0.9715	0.0150667	2.1525	0.0118735	3.124	0.00650718
g12656	1517.61	1234.92	1226.45	938.71	738.23	736.81	315.46	320.81	291.81	1326.33	804.583	309.36	-0.7211	0.00300191	-1.379	0.0165471	-2.1001	0.008221
g12666	3.5	4.92	3.51	8.44	11.36	8.45	57.14	51.12	46.84	3.97667	9.41667	51.7	1.2437	0.00834221	2.4569	0.00579406	3.7005	0.00411847
g12690	874.3	827.62	914.68	768.43	680.21	708.36	418.22	358.3	374.85	872.2	719	383.79	-0.2787	0.0343309	-0.9057	0.00059985	-1.1843	0.00282025
g12691	14.85	13.23	15.53	11.82	8.39	9.4	3.92	4.3	3.55	14.5367	9.87	3.92333	-0.5586	0.0351713	-1.331	0.0326065	-1.8895	0.00702973
g1270	57.9	49.42	54.52	43.26	40.32	40.75	36.38	32.12	29.3	53.9467	41.4433	32.6	-0.3804	0.018405	-0.3463	0.0227752	-0.7267	0.0112935
g1271	78.66	77.28	83.1	65.47	58.57	59.61	26.8	30.23	29.26	79.68	61.2167	28.7633	-0.3803	0.0250084	-1.0897	0.00936012	-1.47	0.0015641
g1272	240	209.36	214.47	171.4	140.08	151.83	116.73	93.72	100.3	221.277	154.437	103.583	-0.5188	0.000994251	-0.5762	0.00226183	-1.0951	0.000573794
g12732	7.2	8.82	5.35	12.57	14.18	12.11	33.28	24.43	25.8	7.12333	12.9533	27.8367	0.8627	0.00630181	1.1037	0.0402061	1.9664	0.020673
g12746	64.8	107.72	85.89	119.11	228.11	165.7	187.92	304.79	249.42	86.1367	170.973	247.377	0.9891	0.0477796	0.5329	0.0031618	1.522	0.0171288
g12750	65.5	59.92	55.33	120.34	93.66	100.82	6.59	5.68	5.07	60.25	104.94	5.78	0.8005	0.0181502	-4.1824	0.00587179	-3.3818	0.00209936
g12754	174.67	237.58	217.84	269.88	363.4	328.19	501.67	632.89	633.26	210.03	320.49	589.273	0.6097	0.00633881	0.8787	0.00613893	1.4883	0.00494168
g12755	24.6	15.78	17.61	14.78	10	9.48	6.71	5.03	4.7	19.33	11.42	5.48	-0.7593	0.0212357	-1.0593	0.0307522	-1.8186	0.0225148
g12776	59.21	51.97	51.38	48.25	41.28	43.82	29.26	28.72	29.73	54.1867	44.45	29.2367	-0.2858	0.0123264	-0.6044	0.0158639	-0.8902	0.0102239
g128	1117.5	1134.03	1125.57	979.25	854.54	857.7	124.63	162.51	169.28	1125.7	897.163	152.14	-0.3274	0.0370667	-2.56	0.00536839	-2.8874	0.000118723
g1281	5.9	5.3	6.09	4.59	3.57	3.45	2.09	1.6	1.75	5.76333	3.87	1.81333	-0.5746	0.0403954	-1.0937	0.0128025	-1.6683	0.00249239
g1285	115.57	98.29	89.35	91.9	76.29	76.71	24.8	20.88	21.84	101.07	81.6333	22.5067	-0.3081	0.0297979	-1.8588	0.00452233	-2.1669	0.00727827
g1286	176.38	139.47	132.12	124.66	93.05	97.76	33.04	27.35	26.79	149.323	105.157	29.06	-0.5059	0.0132568	-1.8554	0.0106312	-2.3613	0.0093381
g1287	47.03	60.04	58.88	61.13	70.43	70.32	76.51	88.88	90.36	55.3167	67.2933	85.25	0.2827	0.00839155	0.3412	0.00575098	0.624	0.000704806
g1292	35.79	29.33	31.78	24.8	18.28	19.72	9.43	9.88	9.44	32.3	20.9333	9.58333	-0.6257	0.00093118	-1.1272	0.0320398	-1.7529	0.00768967
g12990	7.5	4.13	3.4	9.13	6.85	7	20.43	13.9	12.59	5.01	7.66	15.64	0.6125	0.0432506	1.0298	0.0431054	1.6424	0.0117419
g1300	14.86	20	19.28	23.6	28.54	26.13	31.83	34.79	34.65	18.0467	26.09	33.7567	0.5318	0.00550857	0.3717	0.00854461	0.9034	0.00171731
g13079	178.86	160.94	164.04	88.49	64.68	74.09	9.13	13.89	9.66	167.947	75.7533	10.8933	-1.1486	0.0004878	-2.7979	0.0157977	-3.9465	0.00180538
g13129	1.99	1.37	0.85	2.64	2.15	1.6	8.54	6.15	5.68	1.40333	2.13	6.79	0.602	0.00291207	1.6726	0.0172683	2.2746	0.0114671
g1313	17.13	21.62	18.58	31.62	34.66	28.94	38.65	50.18	42.31	19.11	31.74	43.7133	0.732	0.00904981	0.4618	0.0424379	1.1937	0.00706249
g13142	654.63	642.13	782.86	167.68	143.02	193.16	11.2	20.51	14.84	693.207	167.953	15.5167	-2.0452	0.00378664	-3.4362	0.0111566	-5.4814	0.00449741
g13173	5.95	6.07	3.94	18.3	19.28	14.58	103.7	67.69	74.94	5.32	17.3867	82.11	1.7085	0.00389512	2.2396	0.0272031	3.9481	0.0192959
g13192	49.99	33.27	28.75	63.46	44.53	42.86	83.4	58.22	58.28	37.3367	50.2833	66.6333	0.4295	0.00441729	0.4062	0.0127383	0.8357	0.00689294
g13193	11.51	7.59	6.58	14.81	12.7	12.86	54.95	56.7	54.06	8.56	13.4567	55.2367	0.6526	0.0299382	2.0373	0.000758621	2.6899	0.00130117
g13207	3.27	2.48	2.2	2.53	1.84	1.84	1.67	1.29	1.19	2.65	2.07	1.38333	-0.3564	0.0363622	-0.5815	0.0172409	-0.9378	0.0184712
g13242	8.63	7.9	9.34	15.5	18.59	16.18	135.51	125	124.72	8.62333	16.7567	128.41	0.9584	0.0238249	2.938	0.0014277	3.8964	0.00089263
g13268	100.11	98.06	107.2	81.49	72.72	76.87	43.73	44.47	44.64	101.79	77.0267	44.28	-0.4022	0.0182575	-0.7987	0.00701593	-1.2009	0.00211707
g13311	41.8	50.23	43.43	128.01	180.41	144.58	1532.19	1243.75	1223.55	45.1533	151	1333.16	1.7416	0.0145491	3.1422	0.00871697	4.8839	0.00612445
g13312	3.98	4.83	4.33	24.08	35.9	25.65	331.77	240.04	236.2	4.38	28.5433	269.337	2.7042	0.0200198	3.2382	0.0188104	5.9423	0.0137825
g13316	6.16	8.63	8.21	39.14	60.91	50.31	167.51	199.37	183.89	7.66667	50.12	183.59	2.7087	0.0168069	1.873	0.000476078	4.5817	0.00231818
g13325	2.71	1.97	2.69	5.85	5.12	4.54	12.81	12.71	12.01	2.45667	5.17	12.51	1.0735	0.0243889	1.2748	0.000691618	2.3483	0.00166378
g13330	33.65	25.99	29.99	27.84	18.94	21.78	19.23	14.31	15.41	29.8767	22.8533	16.3167	-0.3866	0.00959467	-0.4861	0.0296807	-0.8727	0.00478255
g13331	201.65	180.76	194.67	165.39	139.94	159.07	123.88	108.19	104.75	192.36	154.8	112.273	-0.3134	0.0019036	-0.4634	0.0228105	-0.7768	0.00409499
g13374	10.49	7.19	7.82	5.08	4.05	4.37	4.22	3.37	3.57	8.5	4.5	3.72	-0.9175	0.0301446	-0.2746	0.00457071	-1.1922	0.0240683
g13393	10.09	8.68	7.75	7.79	5.14	4.55	18.05	16.42	12.78	8.84	5.82667	15.75	-0.6014	0.0147383	1.4346	0.00806154	0.8332	0.0180871
g13420	2.79	2.05	2.57	6.66	6.24	5.52	152.14	150.41	135.51	2.47	6.14	146.02	1.3137	0.0101006	4.5718	0.00125469	5.8855	0.00136688
g13433	34.66	31.92	36.91	26.5	24.27	23.69	8.92	9.13	10.39	34.4967	24.82	9.48	-0.475	0.0321341	-1.3885	0.0064664	-1.8635	0.00205523
g13453	38.02	30.26	25.66	30.75	19.07	18.32	9.11	8.16	6.24	31.3133	22.7133	7.83667	-0.4632	0.0219367	-1.5352	0.0484273	-1.9985	0.0141696
g1346	19.57	19.87	18.7	26.66	29.54	28.43	306.84	305.78	263.86	19.38	28.21	292.16	0.5416	0.00957234	3.3725	0.00292443	3.9141	0.00255532
g13463	12.08	17.28	11.44	61.27	82.25	58.14	262.98	188.52	202.69	13.6	67.22	218.063	2.3053	0.0111906	1.6978	0.0321732	4.0031	0.0134184
g1349	16.62	17.44	13.69	32.17	36.86	28.14	103.43	79.92	83.87	15.9167	32.39	89.0733	1.025	0.00826698	1.4594	0.0200752	2.4845	0.00949408
g13492	97.81	99.59	89.36	78.26	67.82	65.11	27.96	22.52	21.47	95.5867	70.3967	23.9833	-0.4413	0.019381	-1.5535	0.00185454	-1.9948	0.00151618
g13496	2.52	1.77	1.77	3.57	3.54	3.2	16.26	13.4	11.61	2.02	3.43667	13.7567	0.7667	0.0208751	2.001	0.0145081	2.7677	0.0090965
g135	29.16	29.27	31.29	25.24	24.27	24.88	16.64	18.79	18.06	29.9067	24.7967	17.83	-0.2703	0.0193275	-0.4758	0.0164117	-0.7462	0.00462567
g13516	428.81	468.14	445.37	746.01	770.07	784.27	1133.17	1098.72	1082.52	447.44	766.783	1104.8	0.7771	0.00112623	0.5269	0.00590486	1.304	0.00128365
g13517	546.66	674.58	758.63	1199.98	1474.07	1488.94	3725.26	3299.37	3164.64	659.957	1387.66	3396.42	1.0722	0.0033485	1.2914	0.0165705	2.3636	0.00698508
g13540	27.73	21.81	19.47	21.79	16.13	14.07	36.02	33.38	31.52	23.0033	17.33	33.64	-0.4086	0.00075446	0.9569	0.00405367	0.5483	0.0121143
g13543	31.38	29.92	38.44	15.5	13.37	17.17	8	4.64	4.84	33.2467	15.3467	5.82667	-1.1153	0.00885885	-1.3972	0.0223966	-2.5125	0.0128476
g13549	538.45	531.54	421.62	715.9	826.43	744.48	3012.07	2538.57	2503.24	497.203	762.27	2684.63	0.6165	0.0271002	1.8163	0.00936894	2.4328	0.00434798
g13557	45.92	43.59	42.51	37.47	31.41	31.58	22.55	19.92	19.19	44.0067	33.4867	20.5533	-0.3941	0.0106823	-0.7042	0.00624345	-1.0983	2.17e-05
g13565	15.32	13.31	13.33	9.35	8.37	9.85	4.46	5.02	4.75	13.9867	9.19	4.74333	-0.6059	0.021936	-0.9542	0.0150455	-1.5601	0.00764112
g13577	8.6	8.22	7.52	6.67	6.28	6.54	44.42	46.73	49.1	8.11333	6.49667	46.75	-0.3206	0.0366568	2.8472	0.00119371	2.5266	0.00184964
g13579	137.67	130.72	130.72	116.04	105.22	108.05	89.2	71.42	67.28	133.037	109.77	75.9667	-0.2773	0.00246084	-0.531	0.013858	-0.8084	0.00606003
g13589	7.94	6.91	4.82	10.56	10.22	9.56	39.24	45.9	44.91	6.55667	10.1133	43.35	0.6252	0.0294556	2.0998	0.00467418	2.725	0.00559989
g1360	33.16	30.09	29.05	26.96	23.3	24.83	19.28	19.14	18.92	30.7667	25.03	19.1133	-0.2977	0.0178654	-0.3891	0.0282515	-0.6868	0.0094057
g13603	4.96	4.06	4.51	3.61	2.75	2.83	2.37	1.51	1.6	4.51	3.06333	1.82667	-0.558	0.00650336	-0.7459	7.27e-06	-1.3039	0.00179754
g13624	125.76	116.31	123.62	111.48	89.45	95.44	45.77	41.64	43.01	121.897	98.79	43.4733	-0.3032	0.0348428	-1.1842	0.00927607	-1.4875	0.000577351
g1363	10.8	11.55	10.45	18.71	26.75	24.14	163.45	144.18	145.03	10.9333	23.2	150.887	1.0854	0.0312678	2.7013	0.00449007	3.7867	0.00206731
g13634	112.94	106.97	130.79	93.52	79.41	91.36	28.85	35.08	35.03	116.9	88.0967	32.9867	-0.4081	0.0383588	-1.4172	0.0112804	-1.8253	0.00667677
g1364	40.69	33.99	35.54	33.92	24.31	26.91	21.96	18.24	19.28	36.74	28.38	19.8267	-0.3725	0.0101996	-0.5174	0.0399072	-0.8899	0.00294694
g13642	91.81	90.6	87.13	192.43	216.87	184	357.67	324.79	355.04	89.8467	197.767	345.833	1.1383	0.00724887	0.8063	0.0180086	1.9445	0.00181293
g13648	4.96	6.02	4.44	9.54	12.42	11.08	18.39	18.77	16.15	5.14	11.0133	17.77	1.0994	0.0120406	0.6902	0.0259419	1.7896	0.00156439
g1368	6.45	5.67	5.59	18.79	15.05	16.97	4.49	4.11	3.78	5.90333	16.9367	4.12667	1.5205	0.00618667	-2.0371	0.00590058	-0.5166	0.00428434
g13684	3.09	4.21	2.39	6.27	8.27	6.59	15.52	12.64	12.22	3.23	7.04333	13.46	1.1247	0.00693547	0.9343	0.0482289	2.0591	0.01287
g13685	41.4	45.44	53.34	27.75	25.54	28.44	22.64	18.82	19.34	46.7267	27.2433	20.2667	-0.7783	0.0267828	-0.4268	0.0265027	-1.2051	0.026557
g13686	59.45	68.12	67.19	103.07	108.04	103.51	227.45	227.2	234.89	64.92	104.873	229.847	0.6919	0.00277063	1.132	0.000801429	1.8239	0.000314305
g13701	452.45	367.85	342.24	225.37	191.99	218.45	122.32	110.1	109.44	387.513	211.937	113.953	-0.8706	0.0276505	-0.8952	0.00697874	-1.7658	0.0111931
g13738	19.91	18.8	19.59	29.53	28.09	24.21	124.44	111.85	102.51	19.4333	27.2767	112.933	0.4891	0.0398547	2.0497	0.0032403	2.5389	0.0044277
g13739	661.87	647.21	652.25	988.66	819.52	884.43	430.71	394.56	448.96	653.777	897.537	424.743	0.4572	0.0323885	-1.0794	0.0080531	-0.6222	0.00386952
g13774	11.15	10.29	11.85	16.9	17.45	16.91	44.14	51.74	50.27	11.0967	17.0867	48.7167	0.6227	0.0104768	1.5115	0.00485232	2.1343	0.00429943
g13775	16.42	13.18	14.35	13.11	9.71	10.03	8.41	6.84	6.62	14.65	10.95	7.29	-0.42	0.00709923	-0.5869	0.0212994	-1.0069	0.00488615
g13791	112.71	101.4	112.72	58	51.15	57.16	30.69	31.27	32.96	108.943	55.4367	31.64	-0.9747	0.000945814	-0.8091	0.00809631	-1.7838	0.00221654
g13793	82.53	84.59	77.19	55.54	43.34	44.65	28.32	14.08	15.78	81.4367	47.8433	19.3933	-0.7674	0.014921	-1.3028	0.000482599	-2.0701	0.00572825
g13794	8.77	6.64	5.33	5.26	3.06	2.95	4.69	2.45	2.09	6.91333	3.75667	3.07667	-0.8799	0.014838	-0.2881	0.0173438	-1.168	0.00605936
g1381	73.78	85.85	87.92	55.88	59.69	60.29	23.81	28.09	29.28	82.5167	58.62	27.06	-0.4933	0.0156815	-1.1152	9.44e-05	-1.6085	0.00245897
g1384	37.77	47.17	35.36	61.39	75.21	69.47	106.65	128.23	121.55	40.1	68.69	118.81	0.7765	0.0111228	0.7905	0.00237151	1.567	0.00422635
g13843	20.49	23.17	24.84	11.04	9.28	8.65	6.38	5.57	5.56	22.8333	9.65667	5.83667	-1.2415	0.0218019	-0.7264	0.0139848	-1.9679	0.00793
g13853	29.69	21.2	22.82	25.15	17.91	16.76	19.25	13.67	13.98	24.57	19.94	15.6333	-0.3012	0.0286426	-0.351	0.0411144	-0.6523	0.00874904
g13860	23.16	22.63	26.4	17.43	17.6	17.26	9.07	10.86	11.26	24.0633	17.43	10.3967	-0.4653	0.0347312	-0.7455	0.00967514	-1.2107	0.00526503
g13861	13.65	11.02	8.33	8.76	7.19	6.02	5.59	3.56	3.52	11	7.32333	4.22333	-0.5869	0.039056	-0.7941	0.0110154	-1.381	0.0210267
g13977	22.23	16.89	17.28	18.17	12.54	12.84	10.45	6.71	5.31	18.8	14.5167	7.49	-0.373	0.000715669	-0.9547	0.00723253	-1.3277	0.00250962
g13987	1.22	2.03	1.73	4.4	3.89	5.01	140.34	133.64	115.55	1.66	4.43333	129.843	1.4172	0.026159	4.8722	0.00369719	6.2894	0.00340752
g13992	12.99	12.64	12.57	8.84	9.73	9.4	6.68	6.92	7.36	12.7333	9.32333	6.98667	-0.4497	0.0120368	-0.4162	0.0103163	-0.8659	0.00304474
g14006	2.93	2.32	2.94	4.9	3.4	4.83	10.36	8.38	11.83	2.73	4.37667	10.19	0.6809	0.0285336	1.2192	0.0108075	1.9002	0.011785
g1402	72.59	61.3	66.67	58.63	44.15	55.75	23.56	24.02	25.17	66.8533	52.8433	24.25	-0.3393	0.0160851	-1.1237	0.0231294	-1.463	0.00644366
g14023	207.21	205.35	217.67	174.18	162.9	172.26	30.93	32.84	34.48	210.077	169.78	32.75	-0.3072	0.00847045	-2.3741	0.000778685	-2.6813	0.000310847
g1406	22.27	28.27	25.32	29.42	44.71	41.54	69.24	71.58	71.19	25.2867	38.5567	70.67	0.6086	0.0492966	0.8741	0.0146923	1.4827	0.000570246
g14090	34.31	27.95	31.31	22.96	18.31	18.58	10.26	10.18	9.18	31.19	19.95	9.87333	-0.6447	0.00626262	-1.0148	0.0177818	-1.6595	0.00751115
g14101	434.52	404.75	475.42	326.35	271.97	307.98	155.73	152.09	146.24	438.23	302.1	151.353	-0.5367	0.015577	-0.9971	0.0105997	-1.5338	0.00607185
g14116	78.52	76.79	87.88	53.76	49.84	59.18	17.74	21.48	18.78	81.0633	54.26	19.3333	-0.5792	0.00180326	-1.4888	0.00999587	-2.068	0.00419138
g14138	14.22	18.35	16.39	21.87	25.61	24.06	69.05	81.32	80.06	16.32	23.8467	76.81	0.5471	0.000314254	1.6875	0.0029701	2.2347	0.00219272
g1415	3.46	3.42	3.34	5.24	6.64	5.94	384.83	548.97	410.96	3.40667	5.94	448.253	0.8021	0.0260444	6.2377	0.0128079	7.0398	0.0128499
g14165	23.71	19.15	17.21	20.82	16.43	12.11	35.35	28.77	27.17	20.0233	16.4533	30.43	-0.2833	0.0431453	0.8871	0.00352916	0.6038	0.003581
g14170	1.85	1.52	0.9	2.98	2.3	2.37	26.51	28.6	30.22	1.42333	2.55	28.4433	0.8412	0.0298645	3.4795	0.00237278	4.3207	0.00247072
g1418	99.79	96.65	103.68	72.08	57.16	73.16	26.76	20.76	23	100.04	67.4667	23.5067	-0.5683	0.0116844	-1.5211	0.0082995	-2.0894	0.00084919
g14180	450.42	1621.64	1907.86	901.6	2431.44	2680.95	2827.65	4443.96	4372.63	1326.64	2004.66	3881.41	0.5956	0.0270862	0.9532	0.00259782	1.5488	0.0028276
g1421	109.8	94.53	90.47	73.38	54.5	52.88	23.59	18.54	17.82	98.2667	60.2533	19.9833	-0.7057	0.000781644	-1.5922	0.0137255	-2.2979	0.00270389
g14242	34.28	35.17	31.78	10.06	11.76	10.79	2.62	4.05	3.24	33.7433	10.87	3.30333	-1.6343	0.00179453	-1.7184	0.000107301	-3.3526	0.000998725
g14243	48.01	45.76	43.06	12.24	15	16.42	6.08	6.42	5.45	45.61	14.5533	5.98333	-1.648	0.00714741	-1.2823	0.025261	-2.9303	0.00100198
g1429	2.32	3.59	3.08	7.92	13.71	15.74	72.91	75.41	74.56	2.99667	12.4567	74.2933	2.0555	0.0444769	2.5763	0.000829841	4.6318	2.65e-05
g1431	45.63	57.17	59.74	60.72	71.78	68.99	31.12	28.38	27.78	54.18	67.1633	29.0933	0.3099	0.0201585	-1.207	0.0124155	-0.8971	0.0428482
g1432	10.42	11.64	12.3	13.47	16.59	15.59	20.99	25.22	23.79	11.4533	15.2167	23.3333	0.4099	0.0242821	0.6167	0.0015811	1.0266	0.00557207
g1433	68.35	63.21	62.38	45.2	38.4	42.4	16.03	17.52	18.42	64.6467	42	17.3233	-0.6222	0.00389123	-1.2777	0.00946799	-1.8999	0.00288591
g14330	2.52	1.92	2.02	4.09	3.26	3.16	6.9	5.3	5.02	2.15333	3.50333	5.74	0.7022	0.00836215	0.7123	0.0165465	1.4145	0.0129122
g14334	2.44	2.56	2.57	1.37	1.68	1.38	0.74	0.62	0.39	2.52333	1.47667	0.583333	-0.773	0.00735249	-1.34	0.0215198	-2.1129	0.00506279
g14336	19.56	15.29	20.08	7.35	7.22	8.61	4.37	5.7	5.58	18.31	7.72667	5.21667	-1.2447	0.0141984	-0.5667	0.0367906	-1.8114	0.0176508
g14375	49.94	37.48	42.5	32.64	26.87	27.84	17.74	11.95	12.8	43.3067	29.1167	14.1633	-0.5727	0.0182831	-1.0397	8.55e-06	-1.6124	0.00442672
g14381	4.98	4.72	6.05	4.34	3.76	4.94	1.06	1.08	1.12	5.25	4.34667	1.08667	-0.2724	0.0227427	-2	0.0100464	-2.2724	0.00873859
g14395	190.57	178.16	191.24	169.03	137.64	145.44	47.15	59.62	55.49	186.657	150.703	54.0867	-0.3087	0.0395048	-1.4784	0.0178727	-1.787	0.00306484
g14396	767.68	673.92	683.36	581.41	511.21	530.01	158.52	169.31	159.06	708.32	540.877	162.297	-0.3891	0.00340341	-1.7367	0.00389258	-2.1258	0.00343318
g14397	84.91	82.21	72.6	57.88	56.46	59.06	33.32	38.89	38.46	79.9067	57.8	36.89	-0.4672	0.0358026	-0.6478	0.00923782	-1.1151	0.0134493
g14401	326.75	315.48	323.64	230.66	191.1	219.61	89.25	72.83	83.58	321.957	213.79	81.8867	-0.5907	0.0060113	-1.3845	0.0027976	-1.9752	3.83e-05
g14415	4.01	6.11	3.73	22.65	23.84	18.9	75.85	57.64	70.3	4.61667	21.7967	67.93	2.2392	0.00363592	1.6399	0.0175231	3.8791	0.00911069
g14421	2.21	1.79	1.73	3.8	3.37	4.04	11.96	9.02	10.39	1.91	3.73667	10.4567	0.9682	0.0170589	1.4846	0.0121584	2.4528	0.00721003
g14427	39.7	35.86	29.19	30.1	23.41	21.98	23.3	18.51	18.28	34.9167	25.1633	20.03	-0.4726	0.0232765	-0.3292	0.0295445	-0.8018	0.0176977
g14439	4.15	3.58	3.59	2.57	2.38	2.2	1.52	1.25	1.4	3.77333	2.38333	1.39	-0.6629	0.00617052	-0.7779	0.00986295	-1.4408	0.0029523
g14530	44.69	46.88	46.84	55.68	59.23	55.94	173.45	162.57	152.1	46.1367	56.95	162.707	0.3038	0.00750907	1.5145	0.00359058	1.8183	0.00338373
g14532	210.63	162.99	172.28	137.61	102.6	104.54	80.68	72.47	68.25	181.967	114.917	73.8	-0.6631	0.00297003	-0.6389	0.0367225	-1.302	0.0112465
g1455	35.6	34.11	37.44	28.13	20.86	22.87	12.72	9.62	9.98	35.7167	23.9533	10.7733	-0.5764	0.0326768	-1.1528	0.0083569	-1.7291	0.00287967
g14580	1457.75	1222.38	1299.77	1052.15	852.93	838.47	341.4	276.75	269.87	1326.63	914.517	296.007	-0.5367	0.0041756	-1.6274	0.0055265	-2.1641	0.00227888
g1462	21.05	19.11	19.98	26.18	23.31	23.18	39.35	38.77	37.44	20.0467	24.2233	38.52	0.273	0.0173401	0.6692	0.00213286	0.9422	0.00120172
g1465	24.06	22.53	18.81	42.52	37.47	40.07	15.72	9.89	11.42	21.8	40.02	12.3433	0.8764	0.00992044	-1.697	0.000375174	-0.8206	0.0279525
g147	18.73	15.9	17.19	21.74	21.18	20.61	80.77	63.88	57.5	17.2733	21.1767	67.3833	0.2939	0.0305571	1.6699	0.0199582	1.9638	0.0157427
g1499	18.74	22.24	20.33	14.2	14.88	15.99	4.93	7.4	7.72	20.4367	15.0233	6.68333	-0.444	0.0309448	-1.1686	0.00383422	-1.6125	0.00218789
g1500	57.61	57.25	56.03	51.78	44.55	45.28	26.53	24.62	31.2	56.9633	47.2033	27.45	-0.2711	0.0411713	-0.7821	0.0256454	-1.0532	0.00646193
g1509	104.15	92.36	86.13	141.23	110.81	112.96	39.82	48.47	46.81	94.2133	121.667	45.0333	0.3689	0.0364142	-1.4339	0.0253421	-1.0649	0.0235824
g1513	126.35	109.3	107.68	161.3	128.75	133.71	58.38	57.92	62.14	114.443	141.253	59.48	0.3037	0.0269368	-1.2478	0.0163172	-0.9442	0.014614
g1528	49.54	56.29	49.11	69.15	86.92	84.58	199.99	154.06	175.41	51.6467	80.2167	176.487	0.6352	0.0259353	1.1376	0.03532	1.7728	0.0145493
g1546	8.2	7.01	6.88	10.43	8.3	8.14	3.91	2.71	3.45	7.36333	8.95667	3.35667	0.2826	0.0377014	-1.4159	0.0087828	-1.1333	0.00513936
g1561	114.78	115.9	111.98	85.42	72.4	78.64	29.19	29.34	26.75	114.22	78.82	28.4267	-0.5352	0.0138492	-1.4713	0.00586033	-2.0065	2.14e-05
g1562	4.32	3.66	3.51	3.12	1.64	1.71	1.77	0.96	0.97	3.83	2.15667	1.23333	-0.8285	0.0207781	-0.8062	0.0497581	-1.6348	0.000396902
g1565	16.37	20.58	18.19	19.07	25.67	22.86	49.81	41.19	39.81	18.38	22.5333	43.6033	0.2939	0.030052	0.9524	0.0491631	1.2463	0.0256419
g1568	8.47	5.97	6.37	7.27	4.25	3.93	31.43	26.29	22.32	6.93667	5.15	26.68	-0.4297	0.0381839	2.3731	0.00606982	1.9434	0.0105494
g1570	134.54	117.21	135.84	100.42	85.6	89.51	56.8	55.09	49.36	129.197	91.8433	53.75	-0.4923	0.0144931	-0.7729	0.0104334	-1.2652	0.0088009
g1571	19.09	16.58	13.53	23.07	21.41	17.61	46.78	35.28	33.25	16.4	20.6967	38.4367	0.3357	0.0038744	0.8931	0.0279273	1.2288	0.0162282
g1574	29.94	31.2	29.91	20.82	23.26	24.29	9.65	9.24	9.28	30.35	22.79	9.39	-0.4133	0.0179952	-1.2792	0.00729792	-1.6925	0.000590464
g158	155.71	133.52	134.42	99.41	74.56	84.84	52.76	41.11	47.51	141.217	86.27	47.1267	-0.711	0.00257024	-0.8723	0.00986515	-1.5833	0.00249217
g1586	61.55	51.27	52.14	35.32	32.26	31.09	1.66	2.31	2.69	54.9867	32.89	2.22	-0.7414	0.00932575	-3.889	0.00257888	-4.6305	0.00453222
g1589	5.91	5.41	7.17	3.47	4.29	5.25	1.99	2.18	2.7	6.16333	4.33667	2.29	-0.5071	0.0414423	-0.9212	0.0222508	-1.4284	0.00846818
g1599	3.89	7.93	6.67	12.03	24.3	21.76	312.92	400.16	387.07	6.16333	19.3633	366.717	1.6515	0.035532	4.2433	0.00451925	5.8948	0.00515473
g1606	60.55	72.63	75	48.07	56.65	62.91	28.69	41.49	38.41	69.3933	55.8767	36.1967	-0.3126	0.0082689	-0.6264	0.0183124	-0.9389	0.00264089
g1607	221.39	197.43	177.97	163.17	134.79	146.29	64.78	65.03	62.53	198.93	148.083	64.1133	-0.4259	0.0343032	-1.2077	0.00955051	-1.6336	0.00776035
g1632	4.76	4.31	4.76	3.71	2.55	3.18	3.02	2.01	2.19	4.61	3.14667	2.40667	-0.5509	0.0205552	-0.3868	0.030503	-0.9377	0.012084
g1635	49.46	47.96	43.16	27.36	23.36	30.39	14.65	12.18	12.02	46.86	27.0367	12.95	-0.7934	0.0314292	-1.062	0.0232602	-1.8554	0.00173186
g1637	70.27	64.04	65.62	41.12	33.92	38.7	19.91	24.05	24.27	66.6433	37.9133	22.7433	-0.8138	0.00108548	-0.7373	0.0440674	-1.551	0.00544859
g164	36.67	53.19	59.62	15.39	17.81	22.48	7.43	10.35	8.07	49.8267	18.56	8.61667	-1.4247	0.0248135	-1.107	0.0471078	-2.5317	0.0239278
g1640	52.58	48.52	47.09	66.56	69.15	65.29	285.66	228.63	229.93	49.3967	67	248.073	0.4397	0.0119616	1.8885	0.0109122	2.3283	0.00742844
g1653	0.61	0.37	0.21	0.76	0.62	0.4	1.5	1.87	1.77	0.396667	0.593333	1.71333	0.5809	0.0211429	1.5299	0.0284715	2.1108	0.0254219
g1663	0.94	1.33	0.94	1.68	1.99	2.05	24.03	16.6	17.73	1.07	1.90667	19.4533	0.8334	0.0263636	3.3509	0.0185168	4.1843	0.0165379
g1669	49.25	43.48	37.39	68.64	62.79	58.43	22.99	21.82	21.1	43.3733	63.2867	21.97	0.5451	0.000800664	-1.5264	0.0033796	-0.9813	0.01764
g1670	12.71	9.71	10.33	10.59	8.48	7.99	7.09	4.61	5.22	10.9167	9.02	5.64	-0.2753	0.030549	-0.6774	0.00901779	-0.9528	0.00105703
g1671	33.21	34.44	37.26	48.35	46.59	44.85	25.81	19.01	21.36	34.97	46.5967	22.06	0.4141	0.0338471	-1.0788	0.00394741	-0.6647	0.0427446
g1675	21.54	20.93	28.09	10.82	11.53	13.33	0.62	1.05	1.7	23.52	11.8933	1.12333	-0.9837	0.0186935	-3.4043	0.00164631	-4.388	0.00802968
g1680	5.95	5.82	5.34	5.22	4.56	4.38	2.73	2.74	2.36	5.70333	4.72	2.61	-0.273	0.0234946	-0.8547	0.00874128	-1.1278	0.000505896
g170	38.71	41.64	37.48	53.24	48.62	46.06	108.57	124.2	108.15	39.2767	49.3067	113.64	0.3281	0.0486481	1.2046	0.00845212	1.5327	0.00303339
g1708	441.69	647.67	586.1	980.82	1394.71	1053.16	191.07	190.46	208.38	558.487	1142.9	196.637	1.0331	0.0200103	-2.5391	0.0183476	-1.506	0.0265481
g1755	7.97	8.39	8.55	14.19	14.61	13.31	46.39	34.45	29.9	8.30333	14.0367	36.9133	0.7574	0.0071283	1.3949	0.0405931	2.1524	0.0302238
g1763	0.63	0.61	0.46	0.37	0.23	0.15	0.16	0	0	0.566667	0.25	0.0533333	-1.1806	0.0118631	-2.2288	0.0146116	-3.4094	0.00877995
g178	37.38	35.94	35.99	30.01	29.9	29.54	26.16	24.46	22.97	36.4367	29.8167	24.53	-0.2893	0.00350991	-0.2816	0.0215523	-0.5708	0.00221813
g1826	140	111.26	96.72	73.46	52.04	55.94	25.1	28.04	27.48	115.993	60.48	26.8733	-0.9395	0.0185304	-1.1703	0.0462322	-2.1098	0.022208
g184	4.61	6.24	5.46	6.99	10.35	8.74	37.58	36.75	42.04	5.43667	8.69333	38.79	0.6772	0.0227297	2.1577	0.00441778	2.8349	0.00278143
g185	90.19	102.75	98.88	118.15	120.58	117.6	140.57	145.98	141.95	97.2733	118.777	142.833	0.2881	0.0219386	0.2661	0.00131331	0.5542	0.00278745
g1859	489.38	436.5	407.34	383.47	295.58	347.94	201.51	178.64	171.84	444.407	342.33	183.997	-0.3765	0.049558	-0.8957	0.0167693	-1.2722	0.00337709
g1862	17.06	13.15	11.66	10.95	8.71	9.07	1.39	1.8	1.17	13.9567	9.57667	1.45333	-0.5434	0.0498729	-2.7202	0.00893607	-3.2635	0.016036
g1864	3.19	8.26	9.07	5.06	12.4	11.69	103.77	107.45	116.85	6.84	9.71667	109.357	0.5065	0.0498838	3.4924	0.000878553	3.9989	0.00067362
g1865	16.66	23.53	21.65	29.97	48.26	48.32	258.79	334.41	286.39	20.6133	42.1833	293.197	1.0331	0.035366	2.7971	0.00497435	3.8302	0.00546299
g1880	20.3	19.53	21.03	15.48	14.68	15.32	12.36	12.88	12.19	20.2867	15.16	12.4767	-0.4203	0.0032239	-0.281	0.0260395	-0.7013	0.00655668
g1885	36.6	36.04	33.01	30.23	25.02	26.65	16.61	18.33	16.97	35.2167	27.3	17.3033	-0.3674	0.0363353	-0.6579	0.0380152	-1.0252	0.00405927
g1914	158.57	144.88	121.52	201.91	166.95	157.61	11.42	8.79	10.31	141.657	175.49	10.1733	0.309	0.032402	-4.1085	0.00610014	-3.7995	0.0064699
g192	21.24	22.08	19.75	30.65	35.79	29.83	78.24	67.12	62.52	21.0233	32.09	69.2933	0.6101	0.0142576	1.1106	0.0190397	1.7207	0.00825823
g1966	2.16	2.08	2.08	1.81	1.67	1.72	1.11	0.81	0.66	2.10667	1.73333	0.86	-0.2814	0.00246218	-1.0111	0.0139221	-1.2926	0.00734626
g1973	3.42	3.14	4.08	2.72	2.5	3.04	1.39	1.11	1.06	3.54667	2.75333	1.18667	-0.3653	0.02377	-1.2143	0.0170762	-1.5795	0.0189972
g2004	8.67	7.2	6.09	14.82	11.57	12.14	3.16	2.2	2.8	7.32	12.8433	2.72	0.8111	0.0107519	-2.2393	0.00571181	-1.4282	0.0206424
g2042	81.18	89.78	95.59	56.22	46.4	46.52	18.12	11.96	15.89	88.85	49.7133	15.3233	-0.8377	0.0328703	-1.6979	0.00390932	-2.5356	0.00508151
g2061	49.04	41.17	37.76	31.25	26.05	25.48	16.59	17.14	12.95	42.6567	27.5933	15.56	-0.6285	0.0109705	-0.8265	0.0189036	-1.4549	0.00968444
g2067	26.65	20.68	20.33	19.34	13.59	16.02	15.15	10.81	10.75	22.5533	16.3167	12.2367	-0.467	0.0231342	-0.4151	0.0298301	-0.8821	0.00333814
g2068	1026.94	1072.2	966.84	1344.61	1314.52	1265.95	1870.1	2021.24	1997.84	1021.99	1308.36	1963.06	0.3564	0.00620633	0.5853	0.00971718	0.9417	0.00332145
g2070	79.39	84.48	79.2	203.27	198.05	152.49	564.7	432.6	398.9	81.0233	184.603	465.4	1.188	0.0214914	1.334	0.0201387	2.5221	0.0172377
g2081	135.46	108.48	101.31	106.59	73.05	78.49	47.78	32.94	29.93	115.083	86.0433	36.8833	-0.4195	0.0153602	-1.2221	0.0118802	-1.6416	0.00388708
g209	6.48	5.37	6.02	4.66	3.37	4.47	2.07	1.5	1.57	5.95667	4.16667	1.71333	-0.5156	0.00529457	-1.2821	0.0151147	-1.7977	0.00193693
g2096	13.13	12.53	12.6	25.91	21.87	20.16	16.96	15.79	15.78	12.7533	22.6467	16.1767	0.8284	0.0231518	-0.4854	0.0399554	0.343	0.00355439
g2108	27.37	25.54	25.87	34.71	34.92	33.7	111.78	102.21	100.41	26.26	34.4433	104.8	0.3914	0.00559739	1.6053	0.00227406	1.9967	0.00145459
g211	26.57	29.64	25.87	15.09	20.57	19.49	7.72	11.03	11.18	27.36	18.3833	9.97667	-0.5737	0.0258847	-0.8818	0.00553922	-1.4554	0.00596353
g2127	22.97	21.79	18.83	38.6	36.12	33.25	48.96	49.25	50.54	21.1967	35.99	49.5833	0.7638	0.000801793	0.4623	0.021252	1.226	0.00363017
g213	70.09	82.56	75.94	92.05	110.39	109.51	203.62	212.6	212.6	76.1967	103.983	209.607	0.4486	0.0142388	1.0113	0.000797272	1.4599	0.00020533
g2130	10.55	11.58	10.39	15.11	18.22	17.22	69.8	57.57	57.6	10.84	16.85	61.6567	0.6364	0.0143218	1.8715	0.0119885	2.5079	0.0068621
g2152	2.43	1.68	1.78	2.11	1.34	1.28	6.6	6.97	6.57	1.96333	1.57667	6.71333	-0.3164	0.0210186	2.0902	0.00429943	1.7737	0.00461859
g2166	11.32	7.49	7.2	6.97	4.35	4.28	23.56	20.99	15.2	8.67	5.2	19.9167	-0.7375	0.0160201	1.9374	0.0162358	1.1999	0.0211869
g2167	7.23	7.07	5.24	16.43	21.49	15.3	129.41	120.89	112.33	6.51333	17.74	120.877	1.4455	0.0200935	2.7685	0.00231314	4.214	0.00145332
g218	1.79	1.94	2.5	3.26	4.78	4.2	31.81	34.51	34.71	2.07667	4.08	33.6767	0.9743	0.0419132	3.0451	0.000370333	4.0194	0.00063521
g2195	46.16	37.55	39.6	30.85	24.92	23.4	10.3	10.38	9.14	41.1033	26.39	9.94	-0.6393	0.00527516	-1.4087	0.0152006	-2.0479	0.0065425
g2196	14.82	11.81	11.09	16.68	14.47	14.88	31.97	35.86	29.38	12.5733	15.3433	32.4033	0.2872	0.0385054	1.0785	0.0158963	1.3658	0.0113994
g2197	37.81	33.5	35.7	33.18	26.2	28.96	26.82	15.15	19.21	35.67	29.4467	20.3933	-0.2766	0.0166374	-0.53	0.023024	-0.8066	0.0202854
g2213	16.51	14.99	16.92	11.65	10.16	9.42	6.55	5.44	4.09	16.14	10.41	5.36	-0.6327	0.023036	-0.9577	0.0012381	-1.5903	0.00903741
g2214	13.93	9.6	8.32	11.12	6.63	6.72	5.02	2.86	3.49	10.6167	8.15667	3.79	-0.3803	0.0295436	-1.1058	0.0383424	-1.4861	0.0285367
g2218	2.27	1.4	2.29	3.23	2.64	2.81	8.88	7.09	7.61	1.98667	2.89333	7.86	0.5424	0.0494854	1.4418	0.00510678	1.9842	0.00423654
g2223	19.21	13.57	17.06	15.1	10.58	12.74	1.51	1.36	1.27	16.6133	12.8067	1.38	-0.3754	0.0115566	-3.2142	0.0119734	-3.5896	0.0109742
g2229	22.95	21.19	22.84	14.72	14.99	17.31	58.93	67.32	71.22	22.3267	15.6733	65.8233	-0.5105	0.01456	2.0703	0.00357078	1.5598	0.00760127
g2232	98.49	79.39	85.02	66.99	57.17	51.35	48.63	33.36	41.17	87.6333	58.5033	41.0533	-0.583	0.0142207	-0.511	0.0478535	-1.094	0.00141912
g2272	21.12	18.97	18.85	18.43	14.1	14.9	13.65	11.15	12.22	19.6467	15.81	12.34	-0.3134	0.0260667	-0.3575	0.0342875	-0.6709	0.00232719
g2286	68.88	64.3	81.34	36.25	31.13	33.93	18.01	22.25	21.29	71.5067	33.77	20.5167	-1.0823	0.0160495	-0.7189	0.0396149	-1.8013	0.010227
g2289	9.13	8.95	8.65	6.39	5.2	5.82	3.57	2.84	2.68	8.91	5.80333	3.03	-0.6185	0.0106191	-0.9376	0.00659673	-1.5561	0.000786744
g2290	10.26	10.36	10.96	6.77	6.47	6.44	4.2	4.5	4.62	10.5267	6.56	4.44	-0.6823	0.00566368	-0.5631	0.0114804	-1.2454	0.000522642
g2295	300.71	275.6	290.66	249.05	215.4	228.22	113.89	105.66	105.66	288.99	230.89	108.403	-0.3238	0.0031802	-1.0908	0.00357004	-1.4146	0.000876264
g230	52.37	39.04	40.81	65.04	57.8	53.01	32.55	20.07	18.58	44.0733	58.6167	23.7333	0.4114	0.0204577	-1.3044	0.00191707	-0.893	0.00229615
g2308	17.36	15.05	15.13	21.44	18.89	17.03	79.51	52.71	51.83	15.8467	19.12	61.35	0.2709	0.0416935	1.682	0.0334602	1.9529	0.0319015
g2313	74.01	69.95	59.29	168.77	183.09	143.08	563.76	368.88	379.68	67.75	164.98	437.44	1.284	0.00766565	1.4068	0.049522	2.6908	0.0256279
g2322	91.21	111.53	119.85	71.32	81.6	90.48	22.5	25.46	26.72	107.53	81.1333	24.8933	-0.4064	0.0148883	-1.7045	0.00583011	-2.1109	0.00762074
g2341	5.91	4.69	4.33	4.96	3.55	3.41	15.85	11.82	11	4.97667	3.97333	12.89	-0.3248	0.00467991	1.6978	0.012491	1.373	0.0162734
g236	1.14	2.07	1.04	3.52	5	4.25	14.41	13.18	12.89	1.41667	4.25667	13.4933	1.5872	0.00728828	1.6645	0.00811674	3.2517	0.00274257
g2360	3.22	3.65	4.09	5.88	6.22	5.65	8.55	8.79	8.85	3.65333	5.91667	8.73	0.6956	0.0234238	0.5612	0.0047931	1.2568	0.00108767
g2361	3.81	4.42	3.36	10.83	13.33	14.21	34.49	33.81	36.48	3.86333	12.79	34.9267	1.7271	0.0149971	1.4493	0.00172428	3.1764	0.00123732
g2367	19.61	20.01	16.56	7.24	10.74	8.35	28.59	34.01	25.95	18.7267	8.77667	29.5167	-1.0933	0.0153724	1.7498	0.0063829	0.6564	0.0215307
g238	589.01	516.16	543.37	381.4	266.76	287.64	63.15	61.43	59.12	549.513	311.933	61.2333	-0.8169	0.00401314	-2.3488	0.0183458	-3.1658	0.00178069
g2385	34.83	41.75	43.87	46.87	54.97	54.62	179.71	144.03	138.9	40.15	52.1533	154.213	0.3774	0.00351239	1.5641	0.0221624	1.9415	0.0180823
g240	3.66	3.59	2.62	4.91	4.99	4.08	57.62	64.36	54.62	3.29	4.66	58.8667	0.5022	0.00207144	3.659	0.0023932	4.1613	0.0022788
g2400	64.86	58.49	59.28	51.36	44.96	44.28	22.29	22	21.14	60.8767	46.8667	21.81	-0.3773	0.00124639	-1.1036	0.0063568	-1.4809	0.00215212
g2401	15.48	17.89	11.55	26.34	29.6	26.99	80.29	69.67	70.14	14.9733	27.6433	73.3667	0.8845	0.0121012	1.4082	0.00836504	2.2927	0.00412651
g2405	2.86	2.6	3.52	2.18	1.68	2.36	14.18	9.96	10.17	2.99333	2.07333	11.4367	-0.5298	0.0219405	2.4636	0.0194513	1.9338	0.0283555
g2408	25.45	24.4	15.9	36.18	38.5	37.51	282.11	269.48	250.51	21.9167	37.3967	267.367	0.7709	0.040546	2.8378	0.00170911	3.6087	0.000672416
g2412	24.54	20.48	19.04	18.25	13.6	11.69	9.7	7.22	7.61	21.3533	14.5133	8.17667	-0.5571	0.00200384	-0.8278	0.0390651	-1.3849	0.0055446
g2413	13.49	13.55	10.68	17.58	16.96	14.51	7.46	5.6	4.5	12.5733	16.35	5.85333	0.3789	0.00274014	-1.482	0.00169602	-1.103	0.00831224
g2415	4.33	4.86	4.87	5.78	7.22	6.53	8.5	11.24	11.19	4.68667	6.51	10.31	0.4741	0.0220145	0.6633	0.021822	1.1374	0.0163008
g2420	98.68	90.22	94.56	79.48	70.82	77.81	23.39	29.59	30.73	94.4867	76.0367	27.9033	-0.3134	0.00212548	-1.4463	0.00796615	-1.7597	0.00443754
g2422	24.36	35.47	27.92	37.17	43.23	37.85	3.32	2.86	2.7	29.25	39.4167	2.96	0.4304	0.0200754	-3.7351	0.00297323	-3.3048	0.0161541
g2424	68.89	74.64	79.62	55.14	54.02	58.25	19.47	17.52	19.56	74.3833	55.8033	18.85	-0.4146	0.0166071	-1.5658	0.000593672	-1.9804	0.0032473
g2430	1154.4	1134.4	1158.4	904.17	842.52	848.83	215.05	241.21	237.33	1149.07	865.173	231.197	-0.4094	0.00381675	-1.9039	0.00190744	-2.3133	0.00021373
g2431	98.83	85.48	94.57	71.54	60.05	63.96	21.85	21.76	21.83	92.96	65.1833	21.8133	-0.5121	0.00296167	-1.5793	0.00590928	-2.0914	0.00300643
g2434	26.91	21.71	21.74	18.8	13.47	15.52	12.01	10.48	9.91	23.4533	15.93	10.8	-0.558	0.00744385	-0.5607	0.0447237	-1.1188	0.00797248
g2440	8.59	10.49	12.27	4.25	6.77	6.67	3.42	5.06	5.34	10.45	5.89667	4.60667	-0.8255	0.0144362	-0.3562	0.0368753	-1.1817	0.00869614
g2441	34.19	26.95	29.69	22.71	16.04	17.37	11.6	10.56	10.07	30.2767	18.7067	10.7433	-0.6947	0.00125041	-0.8001	0.0407537	-1.4948	0.00829608
g2446	1339.04	1196.52	1251.38	1074.61	866.61	918.01	217.94	201.16	208.07	1262.31	953.077	209.057	-0.4054	0.00521791	-2.1887	0.00597503	-2.5941	0.00120778
g2455	23.26	20.06	21.05	17.82	12.54	12.72	7.15	6.63	6.57	21.4567	14.36	6.78333	-0.5794	0.0143927	-1.082	0.0393093	-1.6614	0.00281141
g2456	21.1	23.37	21.07	27.48	33.64	28.58	52.87	45.8	46.47	21.8467	29.9	48.38	0.4527	0.0199668	0.6943	0.0403807	1.147	0.0106107
g2460	75.11	59.95	51.46	55.34	43.04	42.88	8.21	7.36	6.52	62.1733	47.0867	7.36333	-0.401	0.0461008	-2.6769	0.00860359	-3.0779	0.0135086
g2464	107.2	88.14	99.35	77.52	66.36	64.01	29.19	18.69	21.99	98.23	69.2967	23.29	-0.5034	0.0179738	-1.5731	0.00188902	-2.0765	0.00134526
g2465	40.05	42.38	39.2	50.95	52.64	54.11	79.28	76.92	75.81	40.5433	52.5667	77.3367	0.3747	0.0143326	0.557	0.00601342	0.9317	0.00135746
g247	7.06	6.08	6.16	5.48	4.51	4.41	3.08	2.82	2.05	6.43333	4.8	2.65	-0.4225	0.00127619	-0.857	0.0112791	-1.2796	0.00484645
g2472	10.98	12.29	9.82	12.92	14.48	13.34	43.61	33.98	35.62	11.03	13.58	37.7367	0.3001	0.0350435	1.4745	0.018844	1.7745	0.0139731
g2476	145.22	141.62	139.54	245.54	211.12	194.78	122.54	103.29	108.68	142.127	217.147	111.503	0.6115	0.0300348	-0.9616	0.0101183	-0.3501	0.0210925
g2478	2.78	4.3	3.6	3.82	6.27	4.89	69.3	59.22	60.24	3.56	4.99333	62.92	0.4881	0.0355883	3.6554	0.004365	4.1436	0.00368677
g2493	16.23	14.02	14.74	11.99	10.76	12.1	8.36	8.82	7.84	14.9967	11.6167	8.34	-0.3684	0.0184643	-0.4781	0.0418953	-0.8465	0.0134641
g2494	193.4	190.09	196.45	160.39	146.38	141.92	58.98	56.69	55.07	193.313	149.563	56.9133	-0.3702	0.0195728	-1.3939	0.0023052	-1.7641	0.000337739
g2498	77.97	64.06	53.63	93.39	77.76	79.92	56.56	50.88	43.7	65.22	83.69	50.38	0.3597	0.0426455	-0.7322	0.00921464	-0.3725	0.0491251
g2500	713.81	675.44	767.72	551.51	496.02	491.92	229.68	208.9	217.51	718.99	513.15	218.697	-0.4866	0.0282147	-1.2304	0.00230832	-1.717	0.00258173
g2501	11.38	10.12	12.13	8.15	5.91	8.07	3.39	1.75	1.75	11.21	7.37667	2.29667	-0.6037	0.0062613	-1.6834	0.0156813	-2.2872	0.00684941
g2503	265.2	259.46	311.29	141.12	140.96	155.07	50.96	74.44	59.31	278.65	145.717	61.57	-0.9353	0.00772793	-1.2429	0.0111498	-2.1782	0.00787756
g2516	85.1	77.31	84.59	65.61	51.37	49.76	25.38	24.06	23.63	82.3333	55.58	24.3567	-0.5669	0.026534	-1.1902	0.0202868	-1.7572	0.00169546
g252	2.33	2.33	1.69	3.7	3.35	3	21.46	19.57	19.95	2.11667	3.35	20.3267	0.6624	0.00758984	2.6011	0.000685645	3.2635	0.000898355
g2527	725.37	618.2	579.28	485.24	409.03	430.93	145.56	132.13	132.66	640.95	441.733	136.783	-0.537	0.0178234	-1.6913	0.00363194	-2.2283	0.00608202
g2531	52.7	42.91	44.34	44.12	35.95	32.91	26.67	22.72	24.36	46.65	37.66	24.5833	-0.3088	0.0204757	-0.6154	0.0365319	-0.9242	0.00797579
g2532	1117.14	1081.51	1166.12	810.99	730.8	794.58	230.49	233.04	213.66	1121.59	778.79	225.73	-0.5262	0.00315037	-1.7866	0.00249017	-2.3129	0.00114729
g2542	74.24	71.94	77.43	64.97	59.53	59.82	51.43	45.37	43.3	74.5367	61.44	46.7	-0.2788	0.0327938	-0.3958	0.00377173	-0.6745	0.013999
g2545	588.17	531.35	570.42	404.74	340.57	371.46	145.49	166.61	160.91	563.313	372.257	157.67	-0.5976	0.00055067	-1.2394	0.0129953	-1.837	0.00308484
g256	367.18	320.74	317.69	275.39	224.42	250.28	94.56	107.77	106.37	335.203	250.03	102.9	-0.4229	0.0109278	-1.2809	0.0156036	-1.7038	0.00745017
g2565	1299.42	1154.81	1052.63	896.33	822.7	874.69	347.14	347.01	340.85	1168.95	864.573	345	-0.4352	0.0445125	-1.3254	0.00185097	-1.7605	0.0071191
g2566	6.05	9.38	9.19	12.56	15.15	17.85	55.13	44.58	45.29	8.20667	15.1867	48.3333	0.8879	0.0150716	1.6702	0.0198959	2.5582	0.0122591
g2567	277.76	306.28	293.71	384.73	386.18	378.63	162.12	171.87	160.99	292.583	383.18	164.993	0.3892	0.00831658	-1.2156	0.000122139	-0.8264	0.00220036
g2581	323.29	416.94	388.5	545.81	687.79	633.67	213.46	181.6	200.21	376.243	622.423	198.423	0.7262	0.00320056	-1.6493	0.0138401	-0.9231	0.0398654
g2582	106.83	127.2	138.13	75.32	79.93	95.38	2.34	2.07	1.49	124.053	83.5433	1.96667	-0.5704	0.0131145	-5.4087	0.00594071	-5.9791	0.00588193
g2585	146.6	137.6	127.81	116.21	101.06	104.25	72.28	67.49	68.24	137.337	107.173	69.3367	-0.3578	0.0150968	-0.6283	0.00676108	-0.986	0.0041358
g2592	42.34	36.74	34.38	34.45	24.93	25.63	1.85	1.26	1.27	37.82	28.3367	1.46	-0.4165	0.0153717	-4.2786	0.0112006	-4.6951	0.00356041
g2602	113.22	94.02	101.54	81.22	63.93	71.41	46.44	36.89	34.6	102.927	72.1867	39.31	-0.5118	0.0004199	-0.8768	0.0080977	-1.3886	0.00258964
g2604	958.84	871.63	933.82	729.99	661.02	643.22	249.64	224.08	216.41	921.43	678.077	230.043	-0.4424	0.00974718	-1.5595	0.00134059	-2.002	0.00101522
g2625	35.47	29.59	34.04	21.55	16.67	16.96	6.51	5.2	4.97	33.0333	18.3933	5.56	-0.8447	0.00725356	-1.726	0.00744439	-2.5708	0.00313542
g2637	1.25	2.24	1.67	4.59	6.95	3.9	191.96	121.62	134.26	1.72	5.14667	149.28	1.5812	0.0411257	4.8582	0.0226879	6.4395	0.0213425
g2642	250.67	230.69	271.46	183.11	136.32	149.26	65.84	63.79	58.37	250.94	156.23	62.6667	-0.6837	0.0266362	-1.3179	0.0187196	-2.0016	0.00506071
g2644	3.94	4.32	3.95	5.76	5.66	5.23	33.6	25.03	23.97	4.07	5.55	27.5333	0.4475	0.0130701	2.3106	0.0173503	2.7581	0.0170624
g2649	34.8	41.91	47.73	28.95	32.68	35.53	17.27	27.36	26.75	41.48	32.3867	23.7933	-0.357	0.0383667	-0.4448	0.042845	-0.8019	0.0108544
g265	2518.83	2331.67	2247.88	1821.57	1563.47	1665.14	157.61	138.34	150.75	2366.13	1683.39	148.9	-0.4912	0.00620414	-3.499	0.00205523	-3.9901	0.00120907
g2650	106.31	112.31	126.79	147.9	165.22	164.48	262.69	241.89	237.49	115.137	159.2	247.357	0.4675	0.0105605	0.6358	0.0222	1.1032	0.00989741
g2657	103.27	89.85	81.52	79.9	60.08	62.1	54.17	41.32	41.38	91.5467	67.36	45.6233	-0.4426	0.0151915	-0.5621	0.00899251	-1.0047	0.00395414
g2683	84.45	72.4	72.33	68.89	58.57	54.83	37.88	36.71	38.88	76.3933	60.7633	37.8233	-0.3302	0.00456797	-0.6839	0.0345886	-1.0142	0.0108569
g2684	96.14	97.9	101.55	81.69	74.88	79.9	42.76	54.83	50.16	98.53	78.8233	49.25	-0.3219	0.0177093	-0.6785	0.0323336	-1.0004	0.00408069
g2687	71.13	62.46	60.92	57.62	50.5	50.87	84.91	82.3	81.64	64.8367	52.9967	82.95	-0.2909	0.00706658	0.6463	0.00206862	0.3554	0.0141968
g269	909.61	742.87	719.47	612.53	467.89	502.55	207.07	198.84	191.79	790.65	527.657	199.233	-0.5834	0.0081602	-1.4051	0.0147657	-1.9886	0.00877287
g2691	151.2	136.82	167.12	115.63	100.3	113.68	49.45	60.53	59.78	151.713	109.87	56.5867	-0.4656	0.0187069	-0.9573	0.0198961	-1.4228	0.00994022
g2694	82.99	86.39	78.85	101.47	115.64	108.18	395.71	354.66	346.03	82.7433	108.43	365.467	0.39	0.0191169	1.753	0.00519828	2.143	0.00280365
g2696	264.17	222.1	213.8	205.13	152.44	165.99	49.55	56.28	59.06	233.357	174.52	54.9633	-0.4191	0.0113013	-1.6669	0.022584	-2.086	0.0104644
g2705	8.02	6.94	7.32	6.05	5.26	4.13	1.2	1.56	1.58	7.42667	5.14667	1.44667	-0.5291	0.0387929	-1.8309	0.0307248	-2.36	0.00519409
g2706	1172.69	1076.61	1037.43	917.97	834.56	834.79	257.56	236.08	226.96	1095.58	862.44	240.2	-0.3452	0.00449348	-1.8442	0.000958175	-2.1894	0.00132027
g2709	30.99	25.57	24.28	38.75	31.65	29.12	67.75	64.26	58.9	26.9467	33.1733	63.6367	0.2999	0.0179688	0.9398	0.00129353	1.2398	0.00102478
g271	16.64	15.51	16.39	10.75	8.22	10.99	1.26	0.65	1.42	16.18	9.98667	1.11	-0.6961	0.00825686	-3.1694	0.00538017	-3.8656	0.00011021
g2726	83.8	93.94	93.98	103.76	121.79	116.13	544.3	622.47	578.44	90.5733	113.893	581.737	0.3305	0.0100161	2.3527	0.00140902	2.6832	0.00164122
g2743	64.2	72.76	70.04	94.13	92.89	87.62	144.76	129.08	121.09	69	91.5467	131.643	0.4079	0.026761	0.5241	0.0171829	0.932	0.0203987
g2746	16.16	14.49	14.39	27.01	26.09	24.55	13.4	10.24	11.47	15.0133	25.8833	11.7033	0.7858	0.0014601	-1.1451	0.0035648	-0.3593	0.0197558
g2762	142.65	105.77	104.86	86.42	68.64	56.1	22.6	20.95	24.72	117.76	70.3867	22.7567	-0.7425	0.0134827	-1.629	0.0365504	-2.3715	0.0171284
g277	5.38	6.34	6.23	7.39	9.69	9.89	2.06	2.2	2.84	5.98333	8.99	2.36667	0.5874	0.0272047	-1.9255	0.00975565	-1.3381	0.00522454
g2772	19.65	18.86	21.25	16.4	13.8	15.01	7.62	7.91	8.25	19.92	15.07	7.92667	-0.4025	0.0306699	-0.9269	0.0140578	-1.3294	0.00242817
g2785	86.71	87.25	88.06	73.15	68.39	76.38	25.38	27.64	26.13	87.34	72.64	26.3833	-0.2659	0.0207219	-1.4611	0.00376119	-1.727	0.000130065
g2791	1172.23	997.52	1008.69	842.16	733.34	756.52	302.98	270.52	275.94	1059.48	777.34	283.147	-0.4467	0.00728542	-1.457	0.00217216	-1.9037	0.00356662
g2794	10.37	9.88	7.31	15.7	13.09	13.02	62.57	56.42	50.98	9.18667	13.9367	56.6567	0.6013	0.0257792	2.0234	0.00365586	2.6246	0.00277514
g2799	11.36	13.56	11.23	8.88	8.61	7.87	7.37	5.7	4.97	12.05	8.45333	6.01333	-0.5114	0.0380917	-0.4914	0.0344537	-1.0028	0.0328938
g2804	19.74	18.92	15.41	14.4	12.51	11.98	10.54	9.77	10.13	18.0233	12.9633	10.1467	-0.4754	0.0284107	-0.3534	0.040077	-0.8289	0.0261135
g2807	67.69	62.72	67.93	55.99	44.69	44.54	19.05	20.7	18.53	66.1133	48.4067	19.4267	-0.4497	0.0345311	-1.3172	0.0187266	-1.7669	0.00251046
g2832	15.08	18.82	19.63	22.08	28.81	26.62	47.92	54.94	53.12	17.8433	25.8367	51.9933	0.534	0.0152433	1.0089	5.33e-05	1.5429	0.000861015
g2835	83.04	75.51	84.7	58.09	56.44	62.88	45.23	41.32	37.76	81.0833	59.1367	41.4367	-0.4554	0.0059369	-0.5131	0.0424308	-0.9685	0.00903107
g2839	11.94	10.75	10.95	8.8	7.71	7.62	16.29	14.51	14.49	11.2133	8.04333	15.0967	-0.4793	0.000719037	0.9084	0.000964998	0.429	0.00385535
g2847	194.52	263.37	273.72	248.86	331.54	336.16	141.76	212.35	221.49	243.87	305.52	191.867	0.3252	0.00420804	-0.6712	0.000961606	-0.346	9.8e-05
g2856	37.61	30.72	29.11	31.4	24.84	23.95	12.13	11.58	11.25	32.48	26.73	11.6533	-0.2811	0.002894	-1.1977	0.0189047	-1.4788	0.0125547
g286	77.61	68.57	67.07	35.9	34.66	39.16	12.64	8.83	10.43	71.0833	36.5733	10.6333	-0.9587	0.0131377	-1.7822	0.00368953	-2.7409	0.00161298
g2867	124.8	109.25	121.36	94.45	75.62	84.6	38.02	40.08	39.1	118.47	84.89	39.0667	-0.4809	0.00302329	-1.1197	0.0168935	-1.6005	0.00439329
g2871	101.11	94.69	99.25	74.74	58.91	65.31	15.55	15.63	14.18	98.35	66.32	15.12	-0.5685	0.00798489	-2.133	0.00795134	-2.7015	0.000629849
g2876	295.13	274.75	288.23	205.17	171.2	185.7	69.87	61.52	70.01	286.037	187.357	67.1333	-0.6104	0.00195531	-1.4807	0.00411436	-2.0911	0.000254017
g2883	301.59	264.26	288.72	239.87	194.53	194.18	104.63	107.03	97.02	284.857	209.527	102.893	-0.4431	0.0167685	-1.026	0.0181688	-1.4691	0.00465581
g2897	80.23	74.17	81.71	62.57	50.11	57.05	42.6	31.62	38.61	78.7033	56.5767	37.61	-0.4762	0.010094	-0.5891	0.000699442	-1.0653	0.0017859
g2909	57.38	50.92	54.02	49.18	40.19	39.72	27.24	26.8	27.47	54.1067	43.03	27.17	-0.3305	0.0245811	-0.6633	0.0352188	-0.9938	0.00418728
g291	15.71	14.58	13.19	12.39	10.94	11.54	36.01	26.47	24.86	14.4933	11.6233	29.1133	-0.3184	0.0432359	1.3247	0.0305786	1.0063	0.0357419
g2918	1.64	0.99	0.99	2.62	2.49	1.95	5.28	4.03	4.29	1.20667	2.35333	4.53333	0.9637	0.022948	0.9459	0.0225558	1.9095	0.00271579
g2919	7.93	8.46	6.56	12.05	11.05	11.03	52.02	45.46	37.18	7.65	11.3767	44.8867	0.5725	0.0231623	1.9802	0.0140523	2.5528	0.0107393
g2920	51.4	38.23	45.15	38.94	24.99	26.46	12.56	11.28	9.96	44.9267	30.13	11.2667	-0.5764	0.0170915	-1.4191	0.0391007	-1.9955	0.0107391
g2922	9.29	7.12	7.29	6.32	4.66	4.99	3.16	1.9	2.04	7.9	5.32333	2.36667	-0.5695	0.00609088	-1.1695	0.00152301	-1.739	0.00289671
g2923	41.33	47.15	47.31	32.65	28.14	30.31	3.81	6.42	6.35	45.2633	30.3667	5.52667	-0.5759	0.0422229	-2.458	0.00708437	-3.0339	0.00077984
g2927	49.12	37.81	41.3	33.51	27.06	30.27	13.13	12.73	13.83	42.7433	30.28	13.23	-0.4973	0.0156048	-1.1946	0.0106403	-1.6919	0.0123532
g2929	12.04	19.49	21.39	15.68	26.76	26.74	39.38	46.59	49.85	17.64	23.06	45.2733	0.3865	0.0354436	0.9733	0.00292386	1.3598	0.000229942
g2930	17.47	14.73	14.69	13.26	8.91	9.48	11.47	6.98	6.28	15.63	10.55	8.24333	-0.5671	0.00842634	-0.3559	0.035787	-0.923	0.00934293
g2931	20.67	15.93	15.22	14.25	9.96	10.5	6.5	5.68	5.2	17.2733	11.57	5.79333	-0.5782	0.00785684	-0.9979	0.0303333	-1.5761	0.0134823
g2940	84.39	74.26	82.14	63.51	48.7	52.61	39.14	35.85	32.7	80.2633	54.94	35.8967	-0.5469	0.00960486	-0.614	0.0296414	-1.1609	0.0052087
g2942	2.87	4.68	4.64	6.26	10	10.52	37.56	43.27	43.65	4.06333	8.92667	41.4933	1.1355	0.023215	2.2167	0.000379521	3.3521	0.00134745
g2949	31.61	32.31	24.02	80.71	77.24	67.96	42.64	42.68	39.53	29.3133	75.3033	41.6167	1.3612	0.00117975	-0.8556	0.00691981	0.5056	0.0167898
g2950	72.77	83.37	82.46	94.26	95.6	99.97	22.35	37.87	40.64	79.5333	96.61	33.62	0.2806	0.0237883	-1.5229	0.00502891	-1.2422	0.00293106
g2963	36.93	35.97	36.45	57.17	70.32	61.98	865.8	733	692.61	36.45	63.1567	763.803	0.793	0.0229329	3.5962	0.0060571	4.3892	0.00509387
g2979	31.84	30.44	26.17	25.05	19.79	21.14	12.15	10.04	11.16	29.4833	21.9933	11.1167	-0.4228	0.0457566	-0.9843	0.00857698	-1.4072	0.00836848
g3003	16.11	19.67	17.44	22.92	27.79	24.23	33.84	34.21	33.08	17.74	24.98	33.71	0.4938	0.00367371	0.4324	0.0214769	0.9262	0.00341417
g3012	5.25	7.99	9.61	8.24	11.65	13.11	37.47	39.88	39.5	7.61667	11	38.95	0.5303	0.00354629	1.8241	0.000884298	2.3544	0.000539276
g3021	40.85	36.39	38.18	34.84	24.86	24.76	10.09	8.81	8.77	38.4733	28.1533	9.22333	-0.4506	0.0434015	-1.6099	0.022826	-2.0605	0.000990972
g3029	13.72	12.11	14.08	11.75	10.15	10.41	4.73	3.66	4.16	13.3033	10.77	4.18333	-0.3048	0.0468239	-1.3643	0.00119057	-1.6691	0.00220849
g3032	5.26	4.15	4.12	6.13	5.39	5.46	14.41	12.58	11.51	4.51	5.66	12.8333	0.3277	0.0151014	1.181	0.00795885	1.5087	0.00374596
g304	1.5	1.23	0.91	1.9	1.98	1.63	4.79	3.36	3.71	1.21333	1.83667	3.95333	0.5981	0.0308018	1.106	0.039956	1.7041	0.0147242
g3040	10.38	8.76	8.05	7.74	6.17	6.25	4.98	4.56	4.31	9.06333	6.72	4.61667	-0.4316	0.0132116	-0.5416	0.0254161	-0.9732	0.0121575
g3043	115.2	150.59	153.56	209.47	213.52	220.88	38.54	49.03	51.36	139.783	214.623	46.31	0.6186	0.0167091	-2.2124	0.00013482	-1.5938	0.00799556
g3045	11.58	11.33	11.35	14.21	14.32	14.07	36.45	31	25.95	11.42	14.2	31.1333	0.3143	0.00151047	1.1326	0.0298563	1.4469	0.0218789
g3062	6.28	6.24	5.79	3.44	3.47	3.79	1.44	1.39	1.16	6.10333	3.56667	1.33	-0.775	0.0110668	-1.4232	0.00774706	-2.1982	0.000225708
g3069	32.36	27.13	32.75	20.85	15.03	16.56	8.53	8.3	9.16	30.7467	17.48	8.66333	-0.8147	0.012081	-1.0127	0.0377083	-1.8274	0.00539177
g3072	26.65	25.67	20.3	57.73	56.66	53.72	45.57	46.97	47.48	24.2067	56.0367	46.6733	1.211	0.000623904	-0.2638	0.0320109	0.9472	0.0117288
g3075	42.88	41.48	42.57	27.74	19.93	23.71	9.65	12.11	10.91	42.31	23.7933	10.89	-0.8304	0.00992269	-1.1276	0.0489608	-1.958	0.00126987
g3076	24.97	25.04	25.08	16.31	14.7	17.35	9.19	6.48	7.43	25.03	16.12	7.7	-0.6348	0.00726745	-1.0659	0.00922708	-1.7007	0.00222224
g3097	78.93	62.81	64.79	98.18	79.22	76.67	43.47	33.91	32.34	68.8433	84.69	36.5733	0.2989	0.0178514	-1.2114	0.00469546	-0.9125	0.00343374
g3101	120.6	113.24	111.61	97.11	83.53	96.29	19.52	25.98	25.14	115.15	92.31	23.5467	-0.319	0.0317068	-1.971	0.00729832	-2.2899	0.0026711
g3104	8.81	10.34	12	5.42	5.17	6.04	1.4	2.86	2.72	10.3833	5.54333	2.32667	-0.9054	0.0237821	-1.2525	0.0229906	-2.1579	0.00572076
g3105	14.44	16.15	16.09	22.04	25.78	25.6	40.91	35.82	37.57	15.56	24.4733	38.1	0.6534	0.00539869	0.6386	0.0365771	1.2919	0.00803943
g3106	1.81	2.66	1.31	4.26	4.93	3.64	19.69	33.26	32.94	1.92667	4.27667	28.63	1.1504	0.000506631	2.743	0.0320836	3.8933	0.02634
g3118	28.92	26.81	19.93	16.82	18.06	14.79	8.76	6.57	5.44	25.22	16.5567	6.92333	-0.6072	0.0498235	-1.2579	0.0106096	-1.865	0.0106505
g3121	96.02	76.45	89.04	79.32	62.22	64.71	43.29	41.71	39.03	87.17	68.75	41.3433	-0.3425	0.0261698	-0.7337	0.0266141	-1.0762	0.0145996
g3129	18.84	11.25	12.68	15.34	9.42	8.56	37.28	25.26	24.37	14.2567	11.1067	28.97	-0.3602	0.0440387	1.3831	0.0127718	1.0229	0.0176327
g3136	62.25	55.72	48.74	113.01	115.3	112.84	296.35	229.24	254.96	55.57	113.717	260.183	1.0331	0.00450737	1.1941	0.0184085	2.2272	0.00724082
g3141	170.62	215.62	179.23	280.75	310.52	292.64	113.04	124.26	130.71	188.49	294.637	122.67	0.6444	0.0028737	-1.2642	0.00181629	-0.6197	0.0370541
g3146	7.74	8.18	7.45	9.47	10.95	11.1	16.29	17.28	19.08	7.79	10.5067	17.55	0.4316	0.0392791	0.7402	0.00479002	1.1718	0.00931046
g3169	31.58	28.81	29.04	23.73	19.71	22.47	12.2	13.9	11.93	29.81	21.97	12.6767	-0.4403	0.0085672	-0.7934	0.0342273	-1.2336	0.00562483
g3184	92.06	68.23	69.8	53.94	40.46	44.67	28.87	22.21	21.42	76.6967	46.3567	24.1667	-0.7264	0.0166447	-0.9398	0.00833683	-1.6661	0.0103021
g3188	91.99	77.47	82.18	66.98	55.53	59.78	8.54	8.28	7.47	83.88	60.7633	8.09667	-0.4651	0.00170567	-2.9078	0.00375214	-3.3729	0.00298731
g319	25.79	27.19	22.39	31.72	31.97	28.37	53.99	52.21	45.6	25.1233	30.6867	50.6	0.2886	0.00492645	0.7215	0.005362	1.0101	0.00326124
g3212	1093.71	865.06	778.17	788.73	606.61	600.83	224.14	170.56	164.98	912.313	665.39	186.56	-0.4553	0.0220601	-1.8346	0.00792431	-2.2899	0.0106892
g3217	25.43	37.07	35.02	34.98	46.38	49.29	67.95	69.96	79.1	32.5067	43.55	72.3367	0.4219	0.0207198	0.7321	0.00905816	1.154	0.00762956
g322	2.54	3.24	2.88	1.47	1.55	1.51	1.02	0.81	0.77	2.88667	1.51	0.866667	-0.9349	0.016491	-0.801	0.0218408	-1.7359	0.0169666
g3244	73.98	66.4	65.92	52.46	37.44	42.63	13.81	14.82	15.16	68.7667	44.1767	14.5967	-0.6384	0.00822478	-1.5976	0.0247918	-2.2361	0.00307196
g3254	31.24	27.83	24.68	27.56	20.78	20.28	19.86	17.22	15.43	27.9167	22.8733	17.5033	-0.2875	0.0388849	-0.386	0.0481581	-0.6735	0.00355668
g3255	37.81	29.21	27.04	44.4	42.95	40.93	118.13	109.29	115.7	31.3533	42.76	114.373	0.4476	0.0418149	1.4194	0.00137033	1.8671	0.00115251
g3260	2.42	4.82	3.31	6.11	10.98	10.9	51.29	39.41	41.18	3.51667	9.33	43.96	1.4077	0.0363161	2.2362	0.0226473	3.6439	0.01121
g3265	76.13	66.77	62.05	59.44	47.9	51.25	25.78	20.2	20.75	68.3167	52.8633	22.2433	-0.37	0.0234738	-1.2489	0.00314612	-1.6189	0.00322861
g3275	15.94	14.22	11.39	25.42	20.66	19.81	91.63	75.03	77.93	13.85	21.9633	81.53	0.6652	0.0118429	1.8922	0.00342223	2.5574	0.00407403
g3279	91.48	83.23	94.75	61.63	66.41	70.86	35.49	40.33	36.87	89.82	66.3	37.5633	-0.438	0.0246923	-0.8197	0.00825191	-1.2577	0.00802625
g3285	159.48	207.92	198.27	206.1	264.65	272.21	292.38	373.76	370.73	188.557	247.653	345.623	0.3933	0.0177277	0.4809	0.00450256	0.8742	0.0060118
g3290	0.15	0	0.37	0.43	0.47	0.69	3.15	1.86	2.49	0.173333	0.53	2.5	1.6124	0.0252972	2.2379	0.0376112	3.8503	0.0212795
g3291	43.33	34.58	34.78	33.41	22.65	24.23	21.62	15.34	12.36	37.5633	26.7633	16.44	-0.4891	0.00300679	-0.703	0.0206481	-1.1921	0.002075
g3295	61.11	49.6	45.95	46.88	34.78	35.07	22.12	21.25	22.19	52.22	38.91	21.8533	-0.4245	0.00838987	-0.8323	0.0475014	-1.2567	0.0213598
g3301	136.49	131.03	147.31	101.01	101.44	111.45	47.1	50.36	49.87	138.277	104.633	49.11	-0.4022	0.00361971	-1.0913	0.00317609	-1.4935	0.00293626
g3303	8.48	10.33	10.02	6.01	8.38	8.31	4.43	5.39	5.03	9.61	7.56667	4.95	-0.3449	0.0118364	-0.6122	0.0379837	-0.9571	0.00426593
g3305	296.49	246.64	238.59	189.97	159.23	193.4	68.75	67.47	65.84	260.573	180.867	67.3533	-0.5268	0.0479837	-1.4251	0.00930949	-1.9519	0.0079751
g3306	18.23	13.15	13.17	14.32	10.58	9.3	10.72	8.42	7.23	14.85	11.4	8.79	-0.3814	0.0158898	-0.3751	0.0342272	-0.7565	0.0171821
g3315	13.89	12.36	13.12	19.68	18.57	20.64	7.44	9.31	7.02	13.1233	19.63	7.92333	0.5809	0.00634978	-1.3089	0.0118635	-0.728	0.0405131
g332	19.36	21.93	18.76	11.57	13.51	13.02	7.07	6.68	7.85	20.0167	12.7	7.2	-0.6564	0.012007	-0.8188	0.0154882	-1.4751	0.00983064
g3324	17.34	32.87	40.72	23.84	44.53	49.84	107.17	108.94	107.52	30.31	39.4033	107.877	0.3785	0.0258013	1.453	0.0123417	1.8315	0.00735717
g333	18.81	17.89	16.21	15.17	13.38	12.51	10.85	10.39	9.75	17.6367	13.6867	10.33	-0.3658	0.00500622	-0.4059	0.0203441	-0.7717	0.00366683
g3339	14.21	11.66	11.09	11.53	8.8	7.45	22.74	20.51	20.22	12.32	9.26	21.1567	-0.4119	0.009143	1.192	0.00149111	0.7801	0.000384536
g3354	83.4	72.61	67.26	62.08	45.67	48.12	24.23	20.47	24.22	74.4233	51.9567	22.9733	-0.5184	0.0105272	-1.1773	0.0227633	-1.6958	0.00813522
g336	68.76	55.25	61.95	56.59	45.29	46.5	45.44	33.3	37.78	61.9867	49.46	38.84	-0.3257	0.0158253	-0.3487	0.0084159	-0.6744	0.000779669
g3371	18.43	15.87	17.93	12.23	10.43	13.08	7.17	7.13	8.04	17.41	11.9133	7.44667	-0.5473	0.00501534	-0.6779	0.0166329	-1.2252	0.0053021
g3378	19.06	10.85	9.81	25.5	13.89	13.72	47.84	41.42	42.05	13.24	17.7033	43.77	0.4191	0.0484379	1.3059	0.00514833	1.725	0.00106904
g3382	689.48	762.44	685.3	819.33	912.32	895.17	511.91	458.73	505.38	712.407	875.607	492.007	0.2976	0.021018	-0.8316	0.0119473	-0.534	0.0339219
g3383	28.33	50.72	49.45	44.73	68.89	67.07	109.49	118.71	97.77	42.8333	60.23	108.657	0.4917	0.000902625	0.8512	0.039021	1.343	0.0203736
g3399	1209.92	1142.46	1152.03	943.85	876.95	865.25	371.66	395.62	393.99	1168.14	895.35	387.09	-0.3837	0.000657566	-1.2098	0.0039643	-1.5935	0.00135584
g3402	202.26	184.83	190.56	154.12	144.89	146.01	44.36	38.38	37.25	192.55	148.34	39.9967	-0.3763	0.00286924	-1.891	7.87e-05	-2.2673	0.000475258
g3405	2.07	1.19	1.79	2.98	2.58	2.65	12.66	13.1	13.1	1.68333	2.73667	12.9533	0.7011	0.024775	2.2428	0.000693003	2.9439	0.00114437
g3413	9.44	9.65	11.11	5.11	4.82	4.52	0.55	0.34	0.54	10.0667	4.81667	0.476667	-1.0635	0.0166188	-3.337	0.00174389	-4.4005	0.00275907
g3414	11.4	11.53	11.98	9.31	9.25	9.72	4.81	4.55	4.52	11.6367	9.42667	4.62667	-0.3039	0.000743081	-1.0268	0.0018755	-1.3306	0.00128567
g346	11.71	13.54	12.41	9.69	9.96	9.35	4.38	5.44	4.62	12.5533	9.66667	4.81333	-0.377	0.0243218	-1.006	0.00236102	-1.383	0.00083413
g350	13.95	16.28	15.26	17.69	18.67	18.83	56.44	54.77	56.56	15.1633	18.3967	55.9233	0.2789	0.0168045	1.604	0.000422629	1.8829	0.000845353
g3515	7.95	7.61	8.56	11.12	10.11	11.19	0.44	0.2	0.22	8.04	10.8067	0.286667	0.4267	0.00545225	-5.2364	0.000902662	-4.8097	0.00144209
g355	1255.8	963.92	949.29	752.75	501.24	542.57	269.64	228.03	220.39	1056.34	598.853	239.353	-0.8188	0.00370635	-1.3231	0.0297228	-2.1419	0.0105565
g3597	31.75	35.08	28.7	98.85	118.94	89.62	543.21	421.63	462.51	31.8433	102.47	475.783	1.6861	0.00928404	2.2151	0.0117898	3.9012	0.00666031
g3599	370	326.48	348.88	272.45	211.69	228.34	111.96	113.79	110.74	348.453	237.493	112.163	-0.5531	0.00385284	-1.0823	0.0210507	-1.6354	0.00307073
g360	20.03	16.37	16.58	15.03	12.27	13.97	6.27	6.9	6.9	17.66	13.7567	6.69	-0.3604	0.0304295	-1.0401	0.0186428	-1.4004	0.0158181
g3609	5.29	4.47	5.6	3.64	3.19	3.22	2.03	2.03	1.65	5.12	3.35	1.90333	-0.612	0.0317551	-0.8156	0.00973617	-1.4276	0.0179159
g3622	36.28	34.48	36.57	27.26	21.96	21.29	8.77	10.41	10.35	35.7767	23.5033	9.84333	-0.6062	0.0210935	-1.2556	0.0300146	-1.8618	0.00149348
g3630	1.09	1.28	1.87	2.5	3.79	3.34	10.44	11.37	9.72	1.41333	3.21	10.51	1.1835	0.037305	1.7111	0.00414744	2.8946	0.00520597
g3632	2.03	1.75	1.92	4.34	4.86	5.18	15.75	21.74	17.67	1.9	4.79333	18.3867	1.335	0.0102269	1.9396	0.0148056	3.2746	0.0123204
g3648	627.29	595.63	635.08	498.36	421.3	453.51	149.68	134.62	132.68	619.333	457.723	138.993	-0.4362	0.0102308	-1.7195	0.00314915	-2.1557	0.000626232
g3657	64.37	53.13	52.86	47	34.67	37.03	24.32	21.08	18.27	56.7867	39.5667	21.2233	-0.5213	0.00195707	-0.8986	0.0199779	-1.4199	0.00437529
g3661	474.43	574.98	578.98	734.91	813.16	855.7	53.86	57.72	67.84	542.797	801.257	59.8067	0.5619	0.00186297	-3.7439	0.00181339	-3.182	0.00416277
g3679	10.63	14.08	16.02	24.96	33.3	25.12	58.42	48.83	52.31	13.5767	27.7933	53.1867	1.0336	0.0397412	0.9363	0.0402333	1.9699	0.0106164
g3681	126.98	122.38	116.27	99.32	92.27	101.81	48.21	52.89	46.04	121.877	97.8	49.0467	-0.3175	0.0384141	-0.9957	0.00985474	-1.3132	0.00166742
g3682	6.96	6.28	6.14	12.54	15.69	12.96	159.14	122.47	112.8	6.46	13.73	131.47	1.0877	0.0232496	3.2593	0.0149672	4.3471	0.0120716
g3684	747.59	638.44	643.47	510.77	429.91	423.03	216.73	180.39	182.8	676.5	454.57	193.307	-0.5736	0.00136258	-1.2336	0.00401575	-1.8072	0.00242651
g3701	285.45	307.09	308.75	446.94	412.92	415.3	53.99	64.02	66.8	300.43	425.053	61.6033	0.5006	0.0211879	-2.7866	0.00164305	-2.2859	0.000239604
g3704	4.91	6.4	4.26	12.53	15	13.81	25.7	28.2	24.9	5.19	13.78	26.2667	1.4088	0.00418073	0.9307	0.00311363	2.3394	0.000298538
g3714	100.96	106.32	113.44	90.11	81.21	89.48	36.54	44.64	45.28	106.907	86.9333	42.1533	-0.2984	0.048643	-1.0443	0.0118385	-1.3426	0.0008401
g3738	94.78	83.55	86.3	77.51	66.58	65.14	59.38	53.63	53.2	88.21	69.7433	55.4033	-0.3389	0.00529753	-0.3321	0.0174109	-0.671	0.00233694
g3753	25.27	20.84	22.78	19.13	16.49	16.63	11.61	11.02	11.38	22.9633	17.4167	11.3367	-0.3989	0.0114375	-0.6195	0.0138399	-1.0183	0.00906052
g3754	49.32	53.56	54.64	42.16	43.16	45.63	16.36	22.6	21.55	52.5067	43.65	20.17	-0.2665	0.0110417	-1.1138	0.00428589	-1.3803	0.000454151
g3766	316.37	323.09	359.69	196.82	199.19	221.34	102.8	156.57	143.29	333.05	205.783	134.22	-0.6946	0.00198747	-0.6165	0.0422121	-1.3111	0.00655351
g3767	6.36	5.84	6.3	5.01	4.42	5.34	1.57	2.52	2.49	6.16667	4.92333	2.19333	-0.3249	0.0129892	-1.1665	0.0259541	-1.4914	0.0116229
g378	144.86	158.54	140.88	171.19	182.78	179.9	92.56	98.89	110.41	148.093	177.957	100.62	0.265	0.0230871	-0.8226	0.00294602	-0.5576	0.0324206
g3789	12.69	11.54	13.41	9.25	8.38	10	5.8	4.56	4.54	12.5467	9.21	4.96667	-0.446	0.000706834	-0.8909	0.0205359	-1.337	0.0071745
g3792	6.76	11.75	9.83	4.7	7.19	6.93	2.37	2.96	2.65	9.44667	6.27333	2.66	-0.5906	0.0496219	-1.2378	0.0301328	-1.8284	0.0340463
g3795	31.82	28.45	30.05	20.13	18.66	18.04	9.31	9.66	9.6	30.1067	18.9433	9.52333	-0.6684	0.00382995	-0.9922	0.00576622	-1.6605	0.00272125
g3804	70.2	71.61	68.98	55.95	47.85	45.16	31.29	30.39	28.15	70.2633	49.6533	29.9433	-0.5009	0.0229896	-0.7297	0.0154461	-1.2305	0.000313379
g3820	5.06	7.93	8.09	3.55	5.92	6.26	1.12	4.43	2.82	7.02667	5.24333	2.79	-0.4224	0.00665496	-0.9102	0.0488431	-1.3326	0.0154074
g3835	16.13	20.82	22.4	22.58	28.9	30.49	87.5	76.19	71.91	19.7833	27.3233	78.5333	0.4658	0.00518412	1.5232	0.0184879	1.989	0.0121401
g3838	192.46	158.59	159.59	122.02	91.7	100.38	18.07	15.58	14.93	170.213	104.7	16.1933	-0.7011	0.00254922	-2.6928	0.00842974	-3.3939	0.00435385
g387	35.69	33.41	35.59	30.7	26.05	29.17	12.34	8.04	8.3	34.8967	28.64	9.56	-0.2851	0.0119113	-1.5829	0.00222096	-1.868	0.00200953
g3893	23.15	23.64	23.23	16.18	13.34	14.79	4.3	3.48	3.9	23.34	14.77	3.89333	-0.6601	0.0124047	-1.9236	0.00286232	-2.5837	0.000386929
g391	4.75	5.86	5.13	2.95	2.78	3.48	1.43	1.85	1.82	5.24667	3.07	1.7	-0.7732	0.0408119	-0.8527	0.0256368	-1.6259	0.00424018
g3939	84.39	84.79	86.15	70.95	59.52	66.34	22.01	26.22	24.68	85.11	65.6033	24.3033	-0.3756	0.0293639	-1.4326	0.011759	-1.8082	0.000356725
g3950	12.72	16.46	14.99	24.79	31.15	22.19	114.36	117	93.8	14.7233	26.0433	108.387	0.8228	0.0355864	2.0572	0.0043887	2.88	0.00623968
g3953	8.05	6.2	5.82	6.13	4.26	4.3	59.42	41.91	53.93	6.69	4.89667	51.7533	-0.4502	0.00576776	3.4018	0.0100078	2.9516	0.0110215
g3968	16.36	16.53	14.41	21.17	21.35	22.3	7.1	7.64	6.91	15.7667	21.6067	7.21667	0.4546	0.0294512	-1.5821	0.00125709	-1.1275	0.00390348
g3978	3.76	3.28	4.14	2.94	2.09	3.23	1.34	0.45	1.38	3.72667	2.75333	1.05667	-0.4367	0.0128485	-1.3817	0.00208163	-1.8184	0.0022415
g3982	9.51	9.95	8.11	16.49	13.97	11.98	24.86	18.09	18.67	9.19	14.1467	20.54	0.6223	0.0392908	0.538	0.0353916	1.1603	0.0331179
g3997	7.11	5.95	6.45	5.93	4.84	4.46	4.62	3.43	3.85	6.50333	5.07667	3.96667	-0.3573	0.0370174	-0.356	0.047751	-0.7133	0.000167453
g40	75.54	70.01	72.21	61.06	48.25	47.9	28.04	24.28	23.56	72.5867	52.4033	25.2933	-0.47	0.0206358	-1.0509	0.0116884	-1.5209	0.000322294
g4001	117.57	104.11	98.23	83.69	71.18	67.85	53.34	53.15	50.54	106.637	74.24	52.3433	-0.5224	0.00103878	-0.5042	0.0353796	-1.0266	0.00856489
g4003	10.45	10.01	9.55	7.7	7.47	7.47	5.68	6.11	5.62	10.0033	7.54667	5.80333	-0.4066	0.00642358	-0.379	0.0126362	-0.7855	0.00457722
g4012	1224.67	1552.22	1587.02	1657.32	2323.11	2285.2	215.53	255.7	327.97	1454.64	2088.54	266.4	0.5218	0.025302	-2.9708	0.0110131	-2.449	0.00571302
g4020	2.51	2.93	2.3	5.01	5.35	4.45	17.13	14.39	12.88	2.58	4.93667	14.8	0.9362	0.00201252	1.584	0.0131417	2.5202	0.00992558
g4022	8.11	8.81	5.76	10.69	11.69	7.88	55.07	49.88	42.9	7.56	10.0867	49.2833	0.416	0.00756432	2.2887	0.00488088	2.7046	0.00464493
g4025	12.51	12.37	11.64	15.88	14.32	15.15	8.62	7.53	7.28	12.1733	15.1167	7.81	0.3124	0.0274864	-0.9527	0.00182584	-0.6403	0.00392718
g4034	4.48	4.31	4.28	3.21	3.38	3.14	6.99	6.77	6.26	4.35667	3.24333	6.67333	-0.4257	0.00782255	1.0409	0.00310493	0.6152	0.00527651
g4046	120.31	122.37	131.35	101.61	92.08	101.01	36.43	43.13	45.09	124.677	98.2333	41.55	-0.3439	0.0207717	-1.2414	0.00680715	-1.5853	0.000614275
g4068	9.29	8.91	8.45	5.15	4.46	4.15	17.48	15.14	13.47	8.88333	4.58667	15.3633	-0.9537	0.000433657	1.744	0.00645805	0.7903	0.0197162
g4075	3.75	3.46	3.12	2.94	2.35	2.43	5.79	5.89	5.56	3.44333	2.57333	5.74667	-0.4202	0.0199943	1.1591	0.00396284	0.7389	0.00325329
g408	121.16	166.93	147.53	237.32	258.84	262.69	51.94	44.75	43.87	145.207	252.95	46.8533	0.8007	0.00536261	-2.4326	0.00256005	-1.6319	0.0239977
g4085	22.29	27.58	23.67	30.26	42.93	38.45	114.19	110.58	105.65	24.5133	37.2133	110.14	0.6023	0.0331243	1.5654	0.00564635	2.1677	0.00135098
g410	40.51	39.16	42.75	34.03	29.72	31.69	9.59	10.77	9.94	40.8067	31.8133	10.1	-0.3592	0.0215146	-1.6553	0.00528585	-2.0144	0.00173417
g4105	109.85	93.08	93.71	79.73	72.02	75.02	64.63	58.94	61.91	98.88	75.59	61.8267	-0.3875	0.0216399	-0.29	0.00235006	-0.6774	0.012248
g4112	2.52	2.54	1.91	1.41	1.44	0.9	0.93	1.1	0.56	2.32333	1.25	0.863333	-0.8943	0.000876513	-0.5339	0.0142553	-1.4282	0.00229085
g4119	15.61	13.41	11.4	12.4	10.29	9.97	32.89	27.3	24.44	13.4733	10.8867	28.21	-0.3075	0.0466154	1.3736	0.00999346	1.0661	0.00763532
g4122	23.87	19.95	19.39	17.79	12.77	13.07	11.94	9.44	9.41	21.07	14.5433	10.2633	-0.5348	0.00260756	-0.5029	0.0324811	-1.0377	0.00288918
g413	753.22	903.89	762.56	1997.74	2509.19	2093.74	7012.41	5465.63	5642.12	806.557	2200.22	6040.05	1.4478	0.00603207	1.4569	0.0244562	2.9047	0.00976506
g414	1690.76	2442.06	1971.03	6796.89	9758.48	7536.06	33242.5	25034	29467.4	2034.62	8030.48	29248	1.9807	0.0123813	1.8648	0.0225901	3.8455	0.00893911
g4144	5.91	6.21	4.59	8.02	8.75	5.96	27.48	23.76	23.68	5.57	7.57667	24.9733	0.4439	0.0277896	1.7208	0.0054934	2.1646	0.00362241
g4146	353.62	330.89	303.76	272.52	248.11	246.12	70.31	91.73	88.22	329.423	255.583	83.42	-0.3661	0.011862	-1.6153	0.00753514	-1.9815	0.00645471
g4163	1101.82	940.15	1029	765.01	641.8	635.57	293.82	262.07	264.36	1023.66	680.793	273.417	-0.5884	0.00642397	-1.3161	0.00611429	-1.9046	0.0025811
g4165	72	113.51	124.7	105.83	160.24	164.65	254.89	375.01	353.12	103.403	143.573	327.673	0.4735	0.00849207	1.1905	0.0105867	1.664	0.0101668
g4182	25.04	21.06	23.2	18.46	14.77	15.21	9.15	10.16	9.9	23.1	16.1467	9.73667	-0.5167	0.00565354	-0.7297	0.0484079	-1.2464	0.0114263
g4184	35.73	41.96	37.18	53.03	52.08	50.79	13.76	16.59	14.34	38.29	51.9667	14.8967	0.4406	0.0222106	-1.8026	0.000935096	-1.362	0.0018948
g4199	29.36	23.31	25.46	16.79	14.15	15.78	11	11.64	10.38	26.0433	15.5733	11.0067	-0.7418	0.0101076	-0.5007	0.0476751	-1.2425	0.0161003
g4202	17.34	11.49	10.67	13.05	7.55	8.55	6.75	2.37	2.53	13.1667	9.71667	3.88333	-0.4384	0.0359731	-1.3232	0.00331148	-1.7615	0.00583021
g4204	804.73	559.48	502.76	555.12	391.17	378.79	4.33	3.07	4.55	622.323	441.693	3.98333	-0.4946	0.039066	-6.7929	0.0163587	-7.2875	0.0216847
g4216	60.98	48.88	56.04	45.23	30.55	32.82	20.62	15.42	17.91	55.3	36.2	17.9833	-0.6113	0.0128989	-1.0093	0.0294514	-1.6206	0.00295474
g4223	29.39	39.86	42.68	24.27	30.54	31.79	17.88	21.9	21.6	37.31	28.8667	20.46	-0.3702	0.039183	-0.4966	0.0167872	-0.8668	0.0268447
g4224	44.72	38.59	37.19	34.97	26.34	27.07	19.66	17.89	17.53	40.1667	29.46	18.36	-0.4472	0.00525243	-0.6822	0.0348558	-1.1294	0.00570475
g4229	163.19	173.53	183.24	131.39	124.33	131.67	34.56	37.58	40.51	173.32	129.13	37.55	-0.4246	0.0193184	-1.7819	0.00101329	-2.2066	0.000898
g4230	4.11	4.47	4.56	5.93	7.83	6.92	15.67	20.16	20.68	4.38	6.89333	18.8367	0.6543	0.0307394	1.4503	0.0095641	2.1045	0.00995985
g4235	56.44	49.47	46.52	45.11	37.54	40.42	18.25	17.66	20.37	50.81	41.0233	18.76	-0.3087	0.033976	-1.1288	0.0104946	-1.4375	0.0115703
g4245	11.45	11.69	10.85	17.74	16.91	16.4	44.79	38.29	34.27	11.33	17.0167	39.1167	0.5868	0.00308043	1.2008	0.01433	1.7876	0.0108963
g4255	10.96	8.77	9.63	17.82	17.24	16.58	176.39	131.78	121.67	9.78667	17.2133	143.28	0.8146	0.00490983	3.0572	0.0166611	3.8719	0.0145477
g4267	26.19	32.23	31.58	53.11	69.5	59.77	235.44	228.11	234	30	60.7933	232.517	1.019	0.0110163	1.9353	0.0016392	2.9543	0.000363071
g4283	29.88	31.25	27.87	46.9	54.27	54.47	128.28	124.11	137.92	29.6667	51.88	130.103	0.8063	0.0154631	1.3264	0.00291699	2.1327	0.00253424
g4289	117.13	99.04	103.34	96.9	79.71	85.77	33.56	28.11	31.74	106.503	87.46	31.1367	-0.2842	0.00167833	-1.49	0.0040108	-1.7742	0.00295528
g4298	101.5	100.28	110.83	63.36	53.73	64.57	15.18	17.93	16.21	104.203	60.5533	16.44	-0.7831	0.00396358	-1.881	0.00876355	-2.6641	0.00169216
g4317	30.96	22.56	25.22	22.37	15.23	15.75	5.93	5.82	4.92	26.2467	17.7833	5.55667	-0.5616	0.0053409	-1.6782	0.029457	-2.2398	0.0132012
g4327	50.41	41.74	41.33	36.41	27.87	28.62	9.29	12.14	8.82	44.4933	30.9667	10.0833	-0.5229	0.000917704	-1.6187	0.0245292	-2.1416	0.00995182
g4337	48.09	49.43	53.59	39.12	35.55	43.3	16.44	21.26	19.63	50.37	39.3233	19.11	-0.3572	0.0171831	-1.0411	0.0209884	-1.3982	0.00288527
g4347	3.53	2.79	2.92	4.58	4.24	4.01	10.53	9.01	8.48	3.08	4.27667	9.34	0.4736	0.0111093	1.1269	0.0078651	1.6005	0.00439068
g4363	4.73	6.43	4.83	6.73	7.82	7.49	52.71	47.65	44.5	5.33	7.34667	48.2867	0.463	0.0315114	2.7165	0.00415814	3.1794	0.00350866
g4367	63.11	55.1	45.55	80.52	82.75	73.95	35.99	36.42	32.67	54.5867	79.0733	35.0267	0.5346	0.0203219	-1.1747	0.00112361	-0.6401	0.0418865
g4375	217.87	195.55	198.15	174.02	151.65	158.95	300.07	297.37	298.26	203.857	161.54	298.567	-0.3357	0.00135348	0.8862	0.00178183	0.5505	0.00436025
g4383	534.26	504.53	417.97	687.36	608.69	579.51	359.29	293.16	295.13	485.587	625.187	315.86	0.3646	0.0160233	-0.985	0.00175834	-0.6204	0.0221526
g4391	110.57	112.06	110.26	137.03	144.81	134.26	180.66	181.43	184.67	110.963	138.7	182.253	0.3219	0.00870785	0.394	0.0082517	0.7159	0.000486986
g4393	148.6	122.88	124.25	94.96	77.75	78.8	33.4	31.01	28.28	131.91	83.8367	30.8967	-0.6539	0.00333903	-1.4401	0.00697916	-2.094	0.00503017
g4395	567.99	504.14	534.2	388.4	335.14	333.45	151.54	156.24	142.2	535.443	352.33	149.993	-0.6038	0.00258781	-1.232	0.00750323	-1.8358	0.00269695
g4400	9.49	7.35	7.02	7.08	5.56	5.04	4.52	3.82	3.88	7.95333	5.89333	4.07333	-0.4325	0.00783266	-0.5329	0.0463577	-0.9653	0.0199583
g4406	4.23	5.42	3.93	11.13	12.11	12.87	7.57	8.44	8.62	4.52667	12.0367	8.21	1.4109	0.00900627	-0.552	0.00311385	0.8589	0.0187611
g4411	12.35	9.06	9.62	4.71	3.73	4.08	2.4	2.2	1.95	10.3433	4.17333	2.18333	-1.3094	0.0139882	-0.9347	0.0137511	-2.2441	0.0126086
g4427	13.04	14.89	12.26	16.56	17.88	16.1	25.35	25.22	24.22	13.3967	16.8467	24.93	0.3306	0.00512176	0.5654	0.00267584	0.896	0.00278651
g4429	114.09	119.72	144.13	65.25	72.97	78.5	37.19	55.5	47.22	125.98	72.24	46.6367	-0.8023	0.0121393	-0.6313	0.0255338	-1.4337	0.0140798
g443	236.76	256.57	212.89	333.82	330.11	305.68	190.98	176.66	168.38	235.407	323.203	178.673	0.4573	0.00672079	-0.8551	0.00107297	-0.3978	0.0393172
g4432	205.41	197.52	192.51	152.96	121.31	135.52	54.08	61.9	60.2	198.48	136.597	58.7267	-0.5391	0.0135667	-1.2178	0.0209975	-1.7569	0.00175757
g4434	41.08	39.5	30.33	98.41	131.9	106.19	1520.08	1350.7	1391.43	36.97	112.167	1420.74	1.6012	0.0176657	3.6629	0.00207589	5.2641	0.00128998
g4447	25.88	24.58	24.57	16.17	17.66	15.47	14.23	13.95	10.96	25.01	16.4333	13.0467	-0.6059	0.00960892	-0.3329	0.0467693	-0.9388	0.00529973
g445	128.32	113.34	122.83	108.34	98.89	95.66	48.07	41.93	37.27	121.497	100.963	42.4233	-0.2671	0.0306884	-1.2509	0.000267955	-1.518	0.00271281
g4452	76.11	60.33	65.48	60.14	45.4	46.7	31.76	24.39	24.27	67.3067	50.7467	26.8067	-0.4074	0.00478696	-0.9207	0.0087755	-1.3282	0.00365011
g4453	18.73	16.22	13.97	24.38	24.51	19.61	73.43	61.73	59.31	16.3067	22.8333	64.8233	0.4857	0.0177638	1.5054	0.00727783	1.9911	0.00403717
g4454	781.57	652.44	671.63	550.88	409.69	422.49	153.28	165.41	155.87	701.88	461.02	158.187	-0.6064	0.000503982	-1.5432	0.0240398	-2.1496	0.0062266
g4455	657.15	609.22	634.05	485.22	379.84	390.41	167.23	158.82	147.98	633.473	418.49	158.01	-0.5981	0.0102338	-1.4052	0.0125107	-2.0033	0.000699408
g4456	158.2	127.29	137.27	124.21	98.28	96.89	76.81	47.8	51.13	140.92	106.46	58.58	-0.4046	0.00899577	-0.8618	0.000833912	-1.2664	0.000576331
g4459	1004.37	854.42	728.72	750.88	622.48	619.92	276.87	232.32	228.96	862.503	664.427	246.05	-0.3764	0.0480705	-1.4332	0.00439174	-1.8096	0.0112034
g4463	11.59	8.38	9.14	9.33	5.33	7.63	2.32	2.03	2.44	9.70333	7.43	2.26333	-0.3851	0.0361866	-1.7149	0.0403877	-2.1	0.0149666
g4464	26.29	24.01	24.05	12.15	10.76	11.58	3.14	5.47	4.35	24.7833	11.4967	4.32	-1.1082	0.0013158	-1.4121	0.0216782	-2.5203	0.00454597
g4466	34.42	36.03	38.18	43.48	48.53	44.15	107.03	111.45	100.58	36.21	45.3867	106.353	0.3259	0.0397363	1.2285	0.00139029	1.5544	0.0031653
g4476	50.58	47.02	50.89	35.96	28.1	30.01	24.27	18.48	22.49	49.4967	31.3567	21.7467	-0.6586	0.0102273	-0.528	0.0153311	-1.1865	0.00067463
g4489	126.48	110.03	94.48	56.84	45.85	49.17	0.76	0.24	0.18	110.33	50.62	0.393333	-1.124	0.0148974	-7.0078	0.00375146	-8.1319	0.00673856
g4491	17.33	17.41	16.73	13.28	12.9	12.8	3.84	4	4.53	17.1567	12.9933	4.12333	-0.401	0.0017977	-1.6559	0.00144962	-2.0569	0.0010236
g4492	27.32	19.76	19.73	21.82	15.42	15.97	10.81	9.5	9.99	22.27	17.7367	10.1	-0.3284	0.0124933	-0.8124	0.0454835	-1.1407	0.030492
g4494	32.24	31.33	28.06	22.1	18.49	19.38	7.06	6	6.05	30.5433	19.99	6.37	-0.6116	0.0130714	-1.6499	0.00302069	-2.2615	0.00199942
g4499	30.36	24.94	25.48	24.88	17.32	17.78	10.79	9.09	10.44	26.9267	19.9933	10.1067	-0.4295	0.0108176	-0.9842	0.0429319	-1.4137	0.00680586
g4508	651.83	556.39	530.09	478.59	389.82	387.37	118.69	133.34	137.33	579.437	418.593	129.787	-0.4691	0.00330091	-1.6894	0.0148528	-2.1585	0.00887758
g4512	38.83	66.23	66.83	58.93	105.32	97.81	128.7	177.25	178.1	57.2967	87.3533	161.35	0.6084	0.0319062	0.8853	0.00187405	1.4937	0.00461335
g4526	105.19	111	100.34	145.56	142.77	137.54	195.81	173.85	179.64	105.51	141.957	183.1	0.4281	0.00471308	0.3672	0.0177426	0.7953	0.0106245
g4529	26.95	18.45	22.41	19.52	14.36	15.01	8.09	5.83	5.98	22.6033	16.2967	6.63333	-0.472	0.0295254	-1.2968	0.0084702	-1.7687	0.0126846
g4533	8.38	8.43	8.28	6.28	6.47	6.39	3.62	3.9	3.29	8.36333	6.38	3.60333	-0.3905	0.000967452	-0.8242	0.00345947	-1.2147	0.000777345
g4541	1186.77	1779.15	1877.21	2055.95	2882.28	3146.85	6135.58	6012.17	5955.11	1614.38	2695.03	6034.29	0.7393	0.0113555	1.1629	0.0128122	1.9022	0.00366224
g4542	113.35	106.31	111.06	98.76	81.2	82.6	49.71	54.12	51.04	110.24	87.52	51.6233	-0.333	0.0321984	-0.7616	0.0331409	-1.0946	0.00330653
g4546	45.23	50.71	53.77	62.91	70.01	62.75	276.15	295.79	298.73	49.9033	65.2233	290.223	0.3863	0.041071	2.1537	0.000853117	2.54	0.000382288
g4550	1080.95	924.55	870.42	785.65	663.81	681.29	255.33	232.34	234.3	958.64	710.25	240.657	-0.4327	0.0154761	-1.5614	0.0042446	-1.994	0.00607148
g457	86.58	98.59	104.88	110.09	125.38	123.26	320.5	283.11	257.61	96.6833	119.577	287.073	0.3066	0.011235	1.2635	0.0175602	1.5701	0.0150454
g4579	37.18	28.18	28.74	27.56	19.64	19.24	11.79	9.43	9.76	31.3667	22.1467	10.3267	-0.5021	0.00137116	-1.1007	0.0270945	-1.6029	0.0105276
g4580	30.84	24.44	28.04	22.18	15.85	16.69	18.03	13.61	11.57	27.7733	18.24	14.4033	-0.6066	0.00896082	-0.3407	0.0453424	-0.9473	0.0149267
g4586	16.99	15.87	14.59	14.1	11.86	11.12	23.41	21.61	20.86	15.8167	12.36	21.96	-0.3558	0.00863909	0.8292	0.000228148	0.4734	0.00112539
g4588	62.24	55.94	58.69	47.42	33.68	38.84	17.65	18.58	18.34	58.9567	39.98	18.19	-0.5604	0.0130777	-1.1361	0.0365424	-1.6965	0.00263676
g4589	35.94	34.5	32.44	30.1	27.32	27.51	78.94	71.19	58.53	34.2933	28.31	69.5533	-0.2766	0.0117183	1.2968	0.0161702	1.0202	0.0190208
g4590	272.71	283.61	303.35	234.18	223.6	245.46	148.46	134.88	128.92	286.557	234.413	137.42	-0.2898	0.0167475	-0.7705	0.0100785	-1.0602	0.0093047
g4591	815.28	744.52	801.74	615.18	548.28	539.69	201.52	205.19	188.1	787.18	567.717	198.27	-0.4715	0.00930796	-1.5177	0.00360502	-1.9892	0.00176727
g4601	65.38	57.93	62.05	39.33	34.16	32.84	88.27	89.55	76.38	61.7867	35.4433	84.7333	-0.8018	0.00356549	1.2574	0.00479447	0.4556	0.0442001
g4605	90.94	92.5	88.81	69.67	72.86	69.75	45.4	57.65	53.27	90.75	70.76	52.1067	-0.359	0.00109338	-0.4415	0.0222851	-0.8004	0.00789494
g4608	35.74	32.48	33.32	31.28	25.29	26.87	19.81	16.04	16.25	33.8467	27.8133	17.3667	-0.2832	0.0177692	-0.6795	0.00381024	-0.9627	0.000399995
g4621	84.44	66.75	65.54	58.9	43.61	44.65	20.18	17.43	18	72.2433	49.0533	18.5367	-0.5585	0.00333501	-1.404	0.0176089	-1.9625	0.00960439
g4634	78.67	78.61	84.15	66.91	61.27	60.92	32.15	37.87	32.95	80.4767	63.0333	34.3233	-0.3525	0.0342023	-0.8769	0.0129568	-1.2294	0.00426861
g4647	40.65	35.76	32.66	33.46	29.86	26.66	20.48	18.17	19.62	36.3567	29.9933	19.4233	-0.2776	0.00421302	-0.6269	0.0279107	-0.9044	0.0148146
g4654	65.26	54.39	42.87	90.61	78.49	78.47	235.4	161.49	161.24	54.1733	82.5233	186.043	0.6072	0.0161137	1.1728	0.0375127	1.78	0.0209846
g4655	18.34	16.98	17.6	36.55	29.28	27.6	85.24	83.04	72.43	17.64	31.1433	80.2367	0.8201	0.031261	1.3653	0.00276264	2.1854	0.0038414
g4657	0.85	1.04	1.04	0.59	0.43	0.56	6.73	6.91	5.72	0.976667	0.526667	6.45333	-0.891	0.0478545	3.6151	0.0044281	2.7241	0.00524872
g4669	2.94	2.93	3.57	2.18	2.06	2.12	9.43	13.3	11.01	3.14667	2.12	11.2467	-0.5698	0.0408195	2.4074	0.0157169	1.8376	0.0201548
g4671	46.11	43.07	42.51	32.12	33.32	26.61	25.51	20.89	19.68	43.8967	30.6833	22.0267	-0.5167	0.0183962	-0.4782	0.044462	-0.9949	0.000915397
g4677	29.39	22.19	21.87	13.76	9.01	10.03	4.58	4.69	3.66	24.4833	10.9333	4.31	-1.1631	0.00663926	-1.343	0.0423792	-2.506	0.01305
g4679	98.76	141.35	153.75	140.87	224.67	217.21	1050.58	1057.13	990.86	131.287	194.25	1032.86	0.5652	0.0339079	2.4107	0.00219978	2.9758	0.00140816
g4702	7	10.32	9.29	9.21	12.73	11.73	30.88	29.11	27.56	8.87	11.2233	29.1833	0.3395	0.000939617	1.3786	0.0105758	1.7181	0.0076727
g4719	19.12	16.8	15.34	15.85	12.61	13.29	9.41	9.35	8.95	17.0867	13.9167	9.23667	-0.2961	0.0361654	-0.5914	0.0375666	-0.8874	0.0152012
g4735	0.56	0.58	0.37	0.69	0.68	0.5	1.18	1.1	1.09	0.503333	0.623333	1.12333	0.3085	0.00687293	0.8497	0.00959349	1.1582	0.00856034
g4737	1269.7	1186.94	1184.57	1102.08	948.65	970.7	375.67	324.38	335.27	1213.74	1007.14	345.107	-0.2692	0.00991197	-1.5452	0.00237884	-1.8143	0.000233103
g4740	7.28	5.79	5.48	5.01	4.13	3.82	8.4	7.09	7.15	6.18333	4.32	7.54667	-0.5174	0.0116994	0.8048	0.00173184	0.2875	0.0138106
g4743	19.15	19.97	19.9	50.79	49.41	51.53	120.19	95.07	103.45	19.6733	50.5767	106.237	1.3622	0.00056009	1.0707	0.0159011	2.433	0.00769643
g4746	209.3	209.95	224.16	160.48	152.23	159.71	108.57	99.26	105.92	214.47	157.473	104.583	-0.4457	0.0062479	-0.5905	0.000105845	-1.0361	0.00212251
g476	17.74	26.97	29.76	28.08	35.66	38.82	82.4	89.73	90.69	24.8233	34.1867	87.6067	0.4617	0.00283802	1.3576	0.00021223	1.8193	0.00029404
g479	10.01	8.57	8.81	11.8	11.21	11.58	26.65	30.01	25.88	9.13	11.53	27.5133	0.3367	0.0160022	1.2547	0.00777098	1.5914	0.00688556
g4798	37.93	37.24	37.41	52.26	56.48	50.35	89.08	97.89	96.35	37.5267	53.03	94.44	0.4989	0.0148553	0.8326	0.00407039	1.3315	0.00262848
g480	34.97	36.51	34.71	50.53	53.78	51.11	109.87	107.91	113.25	35.3967	51.8067	110.343	0.5495	0.000903752	1.0908	0.00160359	1.6403	0.000755568
g4807	1.97	2	2	5.83	4.96	4.97	10.71	15.49	14.42	1.99	5.25333	13.54	1.4005	0.00825501	1.3659	0.041	2.7664	0.0151608
g4814	1.63	0.94	1.27	3.4	3.23	4.37	10.6	14.69	14.76	1.28	3.66667	13.35	1.5183	0.0252954	1.8643	0.0170154	3.3826	0.0161309
g482	726.31	717.39	665.73	827.23	889.69	852.69	1925.25	1488.1	1507	703.143	856.537	1640.12	0.2847	0.0287292	0.9372	0.0383564	1.2219	0.0194334
g4827	2.43	8.1	8.56	3.52	9.94	11.11	65.28	51.95	51.07	6.36333	8.19	56.1	0.3641	0.0493415	2.7761	0.0204031	3.1401	0.0169957
g4830	76.13	69.93	74.64	33.75	25.76	34.59	12.33	9.61	9.89	73.5667	31.3667	10.61	-1.2298	0.000797899	-1.5638	0.0140913	-2.7936	0.000457159
g4831	22.96	17.02	18.36	16.31	11.08	14.17	9.09	5.6	5.86	19.4467	13.8533	6.85	-0.4893	0.0166542	-1.0161	0.0135658	-1.5053	0.00315214
g4832	106.22	110.13	115.85	82.19	81.05	87.87	43.92	55.33	52.86	110.733	83.7033	50.7033	-0.4037	0.00320214	-0.7232	0.0127326	-1.1269	0.00190317
g4834	39.15	40.77	40.78	26.71	23.79	26.23	12.22	15.29	14.18	40.2333	25.5767	13.8967	-0.6536	0.00791406	-0.8801	0.0214572	-1.5337	0.000277478
g4849	195.13	146.31	148.98	154.73	117.88	131.52	99.11	77.47	65.32	163.473	134.71	80.6333	-0.2792	0.0491614	-0.7404	0.0186241	-1.0196	0.00887584
g4854	7.02	9.15	7.98	16.38	22.1	19.85	122.22	115.02	114.83	8.05	19.4433	117.357	1.2722	0.00859921	2.5936	0.00167115	3.8658	0.000732615
g4857	393.28	351.21	341.43	342.62	270.26	265.15	63.37	48.64	46.19	361.973	292.677	52.7333	-0.3066	0.0179647	-2.4725	0.00665223	-2.7791	0.00116173
g4869	89.36	84.27	84.4	34.72	34.93	34.95	9.58	10.33	11.72	86.01	34.8667	10.5433	-1.3027	0.00116695	-1.7255	0.000545751	-3.0282	0.00083886
g4887	168.72	147.09	155.97	129.11	109.25	116.74	60.78	49.93	51.53	157.26	118.367	54.08	-0.4099	0.000191267	-1.1301	0.00168422	-1.54	0.000945569
g4888	128.15	136.43	118.68	211.65	198.06	208.96	50.95	45.48	47.76	127.753	206.223	48.0633	0.6908	0.0119193	-2.1012	0.000311869	-1.4104	0.00546367
g4896	159.96	194.94	209.46	126.75	151.41	164.02	41.26	54.74	62.05	188.12	147.393	52.6833	-0.352	0.00858734	-1.4843	0.00261988	-1.8362	0.00402941
g4904	1.82	1.93	1.56	3.6	2.99	3.21	16.23	19.7	14.2	1.77	3.26667	16.71	0.8841	0.0212149	2.3548	0.0156278	3.2389	0.0099884
g4910	918.48	873.77	884.23	732.99	639.92	637.69	219.44	220.93	214.09	892.16	670.2	218.153	-0.4127	0.00694864	-1.6192	0.00460443	-2.032	0.000399527
g4915	324	291.06	310.82	268.44	209.66	240.01	90.62	76.25	76.48	308.627	239.37	81.1167	-0.3666	0.0115241	-1.5612	0.00677112	-1.9278	0.000779587
g4940	10.49	9.69	10.52	6.1	5.69	5.24	3.04	3.3	2.72	10.2333	5.67667	3.02	-0.8502	0.00683938	-0.9105	0.00590903	-1.7607	0.00343542
g4946	6.88	8.72	9.4	9.51	11.75	11.48	20.35	20.88	18.21	8.33333	10.9133	19.8133	0.3891	0.0112015	0.8604	0.0174697	1.2495	0.0142958
g4953	5.07	3.89	3.72	6.99	5.99	5.3	29.91	30.18	26.44	4.22667	6.09333	28.8433	0.5277	0.0066049	2.2429	0.00150835	2.7706	0.00176853
g4954	4001.45	4134.36	3522.43	5224.04	5417.45	5279.08	1805.74	2006.54	2198.08	3886.08	5306.86	2003.45	0.4495	0.0138302	-1.4054	0.00113167	-0.9558	0.0213864
g4961	70.05	92.84	94.04	136.76	175.32	150.59	283.36	272.16	253.28	85.6433	154.223	269.6	0.8486	0.0118838	0.8058	0.0180239	1.6544	0.00727806
g4988	4.95	9.83	6.34	21.62	27.29	20.33	75.14	114.98	109.5	7.04	23.08	99.8733	1.713	0.00425835	2.1135	0.0222292	3.8265	0.0145863
g499	20.3	24.92	23.62	25.31	31.55	29.51	60.75	55.86	60.28	22.9467	28.79	58.9633	0.3273	0.00635988	1.0343	0.0112439	1.3615	0.00583819
g5004	21.51	18.2	19.15	18.09	13.13	12.06	8.91	6.91	7.15	19.62	14.4267	7.65667	-0.4436	0.039311	-0.9139	0.0330837	-1.3575	0.00100006
g501	720.28	745.93	755.01	1127.47	1182.55	1080	3252.87	2740.34	2607.61	740.407	1130.01	2866.94	0.6099	0.0072709	1.3432	0.0122994	1.9531	0.00935297
g5018	15.35	11.1	10.88	12.77	9.19	8.57	10.61	5.81	6.92	12.4433	10.1767	7.78	-0.2901	0.00729186	-0.3874	0.0429271	-0.6775	0.00677649
g5025	7.17	7.14	6.16	3.86	3.26	3.54	1.03	0.94	1.12	6.82333	3.55333	1.03	-0.9413	0.0121838	-1.7865	0.00380162	-2.7278	0.00420945
g5129	114.93	99.29	99.5	99.09	75.79	78.35	40.05	38.61	41.07	104.573	84.41	39.91	-0.309	0.0123913	-1.0807	0.0256673	-1.3897	0.00628203
g5144	27.98	26.97	28.56	21.79	21.68	23.92	11.76	11.93	10.04	27.8367	22.4633	11.2433	-0.3094	0.00692177	-0.9985	0.0138117	-1.3079	0.00377042
g5145	118.6	103.82	117	97	90.18	85.65	70.62	55.58	58.12	113.14	90.9433	61.44	-0.3151	0.0493249	-0.5658	0.00750188	-0.8809	0.00478927
g5147	22	18.4	18.93	11.77	10.34	11.31	7.56	7.04	7.28	19.7767	11.14	7.29333	-0.8281	0.00861239	-0.6111	0.0051909	-1.4391	0.00613018
g5151	16.86	13.61	15.45	11.55	7.98	7.97	8.04	6.28	5.63	15.3067	9.16667	6.65	-0.7397	0.0119172	-0.463	0.0415903	-1.2027	0.00691139
g5178	19.36	19.36	16.93	32.19	29.09	24.22	49.58	38.82	42.02	18.55	28.5	43.4733	0.6195	0.0249875	0.6092	0.029372	1.2287	0.0151901
g5187	119.07	110.05	117.86	99.01	83.2	84.38	19.09	13.85	14.58	115.66	88.8633	15.84	-0.3802	0.0202685	-2.488	0.00222566	-2.8682	0.000419606
g5188	8.88	8.08	9.26	6.07	5.87	7.24	2.74	2.38	1.82	8.74	6.39333	2.31333	-0.4511	0.010136	-1.4666	0.0260412	-1.9177	0.00654133
g5191	403.27	438.02	452.08	249.29	278.51	317.32	41.54	52.28	53.71	431.123	281.707	49.1767	-0.6139	0.0025102	-2.5181	0.00495552	-3.1321	0.000790595
g5193	42.59	46.99	43.14	66.25	66.46	61.84	29.99	36.56	34.88	44.24	64.85	33.81	0.5518	0.00554485	-0.9397	0.0077274	-0.3879	0.0141238
g5197	325.31	340.15	359.5	447.93	488.93	456.18	218.82	153.32	180.63	341.653	464.347	184.257	0.4427	0.014696	-1.3335	0.0118981	-0.8908	0.0253659
g5201	6.71	5.07	4.05	8.18	6.39	5.3	35.51	38.2	32.5	5.27667	6.62333	35.4033	0.3279	0.00231402	2.4183	0.00276127	2.7462	0.00248648
g5222	197	175.09	179.38	169.28	137.37	144.78	69.1	62.41	63.99	183.823	150.477	65.1667	-0.2888	0.00775599	-1.2073	0.0078904	-1.4961	0.00155692
g5240	23.81	17.62	17.5	16.9	13.18	12.6	4.58	3.76	4.11	19.6433	14.2267	4.15	-0.4654	0.0190444	-1.7774	0.0128485	-2.2429	0.0143056
g525	33.16	27.07	22.95	21.03	16.6	15.83	14.3	10.52	7.78	27.7267	17.82	10.8667	-0.6378	0.0214132	-0.7136	0.0068754	-1.3514	0.00405145
g5252	14.89	10.17	11.12	10.05	6.77	6.37	3.07	2.08	2.08	12.06	7.73	2.41	-0.6417	0.0113717	-1.6814	0.023925	-2.3231	0.0131839
g5255	8.36	8.96	9.78	5.63	5.21	4.73	1.42	0.58	0.98	9.03333	5.19	0.993333	-0.7995	0.0291837	-2.3854	0.00364665	-3.1849	0.00487123
g5259	37.26	30.14	36.19	25.17	18.34	20.53	7.51	7.69	8.01	34.53	21.3467	7.73667	-0.6938	0.00874737	-1.4642	0.0228997	-2.1581	0.00678593
g5260	34.71	31.3	28.79	27.75	25.03	23.09	7.08	7.16	6.55	31.6	25.29	6.93	-0.3214	0.00331625	-1.8676	0.00436602	-2.189	0.00406836
g5263	24.49	31.11	31.02	17.54	24.53	24.28	63.86	84.44	76.74	28.8733	22.1167	75.0133	-0.3846	0.000251321	1.762	0.00547227	1.3774	0.00756247
g5267	31.37	33.57	28.14	70.87	77.47	61.19	811.34	596.99	601.16	31.0267	69.8433	669.83	1.1706	0.00652398	3.2616	0.0135233	4.4322	0.0120077
g527	88.92	87.49	80.27	105.89	104.04	104.95	146.7	135.85	133.79	85.56	104.96	138.78	0.2948	0.0180564	0.403	0.0111333	0.6978	0.00260848
g5284	13.7	14.74	16.46	10.4	11.97	14.21	6.81	8.75	9.29	14.9667	12.1933	8.28333	-0.2957	0.0117357	-0.5578	0.0169848	-0.8535	0.00282478
g5289	775.56	626.03	643.64	381.87	346.2	414.05	242.55	249.28	238.85	681.743	380.707	243.56	-0.8405	0.0250311	-0.6444	0.0261489	-1.485	0.0118359
g5292	52.13	42.02	49.35	42.53	33.17	37.43	18.64	15.31	16.89	47.8333	37.71	16.9467	-0.3431	0.00822928	-1.1539	0.00698353	-1.497	0.00463178
g5301	586.93	581.36	618.36	409.82	382.15	421.66	212.47	265.27	257.82	595.55	404.543	245.187	-0.5579	0.00133503	-0.7224	0.0207811	-1.2803	0.00251432
g5302	2.25	2.02	0.92	4.49	3.61	2.53	31.02	34.24	28.58	1.73	3.54333	31.28	1.0343	0.0135697	3.1421	0.00273408	4.1764	0.00215164
g5311	15.7	11.65	14.38	10.36	8.65	9.54	6.24	5.24	6.5	13.91	9.51667	5.99333	-0.5476	0.0252364	-0.6671	0.00799178	-1.2147	0.0121493
g5316	141.21	136.29	127.12	171.77	198.72	183.44	1703.69	1592.4	1448.95	134.873	184.643	1581.68	0.4531	0.0364105	3.0986	0.00301815	3.5518	0.00230785
g5328	11.34	7.66	6.97	14.79	11.02	11.61	32.93	27.92	30.14	8.65667	12.4733	30.33	0.527	0.0114794	1.2819	0.000756455	1.8089	0.00150259
g533	364.07	407.45	386.3	546.83	609.38	549.8	961.35	893.46	812.32	385.94	568.67	889.043	0.5592	0.00366562	0.6447	0.0212684	1.2039	0.00979907
g5333	5.57	5	4.22	3.27	1.63	2.18	2.41	1.12	1.12	4.93	2.36	1.55	-1.0628	0.0241718	-0.6065	0.0371914	-1.6693	0.00545209
g5337	18.66	16.49	16.95	16.41	14.01	12.51	2.23	2.22	1.08	17.3667	14.31	1.84333	-0.2793	0.047986	-2.9566	0.00475729	-3.2359	0.00173361
g5362	7.67	5.81	3.59	11.9	10.16	11.08	48.35	43.27	41.83	5.69	11.0467	44.4833	0.9571	0.0374769	2.0097	0.00243664	2.9668	0.000624415
g5379	26.06	21.85	21.59	20.22	16.37	15.07	13.1	11.47	11.73	23.1667	17.22	12.1	-0.428	0.00261893	-0.5091	0.0429489	-0.937	0.00741809
g538	86.68	76.73	77.77	69.76	52.16	53.32	28.73	28.83	27.08	80.3933	58.4133	28.2133	-0.4608	0.0129938	-1.0499	0.0313823	-1.5107	0.00327896
g5380	61.37	47.1	44.23	25.14	22	25.14	7.15	4.6	6.86	50.9	24.0933	6.20333	-1.079	0.0333376	-1.9575	0.000209379	-3.0366	0.0122193
g5381	24.04	22.04	19.42	13.87	11.35	14.5	5.03	1.81	3	21.8333	13.24	3.28	-0.7216	0.0430393	-2.0131	0.00632777	-2.7348	0.00364561
g5384	2.07	2.86	2.59	1.53	2.01	1.94	0.81	1.06	1.09	2.50667	1.82667	0.986667	-0.4566	0.0173438	-0.8886	0.00622447	-1.3451	0.0103965
g5403	83.14	77.73	87.9	73.73	63.7	67.75	46.64	33.72	33.12	82.9233	68.3933	37.8267	-0.2779	0.0428986	-0.8545	0.00512312	-1.1324	0.0135569
g5406	4.89	5.56	5.05	7.3	9.1	8.14	20.31	18.85	18.62	5.16667	8.18	19.26	0.6629	0.011673	1.2354	0.00785357	1.8983	0.00224066
g5417	16.52	17.51	16.45	13.36	12.8	12.53	7.18	6.24	6.11	16.8267	12.8967	6.51	-0.3838	0.0127176	-0.9863	0.000301684	-1.37	0.00290502
g5421	82.73	66.15	85.16	56.54	48.41	54.97	25.09	31.91	28.92	78.0133	53.3067	28.64	-0.5494	0.0213576	-0.8963	0.0299921	-1.4457	0.022753
g543	881.92	722.14	665.61	604.88	507.9	506.91	224.61	200.21	188.61	756.557	539.897	204.477	-0.4868	0.024	-1.4007	0.00452231	-1.8875	0.0094976
g5445	22.75	20.26	19.27	16.37	15.49	15.95	14.02	10.52	10.88	20.76	15.9367	11.8067	-0.3815	0.0319697	-0.4327	0.0434782	-0.8142	0.00204387
g5447	2.11	1.93	1.73	3.85	2.95	2.67	8.86	6.64	7.58	1.92333	3.15667	7.69333	0.7148	0.0400064	1.2852	0.0086348	2	0.0103032
g5466	87.36	72.26	88.55	52.97	42.72	42.88	21.42	18.79	18.83	82.7233	46.19	19.68	-0.8407	0.0166783	-1.2309	0.00891711	-2.0716	0.00600982
g5469	45.53	39.86	37.53	37.8	26.66	30.01	18.34	13.5	12.53	40.9733	31.49	14.79	-0.3798	0.0363569	-1.0903	0.0121787	-1.4701	0.000593837
g5495	17.6	17.51	15.67	29.23	29.68	26.41	42.2	37.87	37.58	16.9267	28.44	39.2167	0.7486	0.00130865	0.4635	0.0163195	1.2122	0.00307373
g5502	4.93	3.44	6.14	2.25	1.42	2.26	0.63	0.59	0.66	4.83667	1.97667	0.626667	-1.2909	0.0343787	-1.6573	0.0351644	-2.9482	0.03112
g5505	8.03	7.5	5.01	12.63	13.71	11.81	41.01	33.61	34.09	6.84667	12.7167	36.2367	0.8932	0.012313	1.5107	0.011332	2.404	0.00454994
g5506	1063.68	961.42	958.15	796.03	721.24	711.42	238.28	275.07	266.12	994.417	742.897	259.823	-0.4207	0.00108292	-1.5156	0.00592151	-1.9363	0.00380333
g5507	1853.67	1339.69	1289.12	1225.35	841.76	893.61	581.05	418.3	378.09	1494.16	986.907	459.147	-0.5983	0.0171849	-1.104	0.0144085	-1.7023	0.0129287
g553	9.04	10.81	10.83	6.58	6.01	7.27	2.81	4.35	3.43	10.2267	6.62	3.53	-0.6274	0.033372	-0.9072	0.0496296	-1.5346	0.00284381
g5530	6.35	6.78	5.09	13.76	12.28	9.3	30.33	24.4	21.67	6.07333	11.78	25.4667	0.9558	0.0255198	1.1123	0.0109408	2.068	0.0139271
g5537	76.83	60.52	63.51	51.33	41.99	45.52	29.25	27.9	25.63	66.9533	46.28	27.5933	-0.5328	0.0134096	-0.7461	0.0158852	-1.2788	0.0121663
g5556	119.73	100.52	87.25	71.53	60.18	59.47	41.48	31.41	32.24	102.5	63.7267	35.0433	-0.6857	0.0227229	-0.8628	0.00080679	-1.5484	0.00989245
g5563	150.88	122.13	113.84	119.05	88.92	97.8	43.45	36.78	37.24	128.95	101.923	39.1567	-0.3393	0.0391101	-1.3802	0.0117407	-1.7195	0.0102754
g5564	312.83	225.37	223.05	217.35	151	154.93	140.26	103	100.6	253.75	174.427	114.62	-0.5408	0.0107142	-0.6058	0.0211232	-1.1465	0.0141366
g5570	6.27	5.95	5.06	5.04	4.2	3.42	3.23	2.42	2.22	5.76	4.22	2.62333	-0.4488	0.0103912	-0.6858	0.0151098	-1.1347	0.00424284
g5604	50.98	39.17	37.93	40.59	25.45	24.09	35.47	19.02	17.96	42.6933	30.0433	24.15	-0.507	0.00789257	-0.315	0.0044903	-0.822	0.00663098
g5606	39.91	36.31	32.65	27.33	27.22	26.3	18.18	19.76	20.05	36.29	26.95	19.33	-0.4293	0.0352952	-0.4794	0.011962	-0.9087	0.0234446
g562	51.73	66.23	60.46	66.25	73.98	75.92	117.02	122.93	115.57	59.4733	72.05	118.507	0.2768	0.0353234	0.7179	0.00544979	0.9947	0.00285639
g5628	51.47	58.6	58.42	36.54	40.61	48.17	17.56	29.45	30.83	56.1633	41.7733	25.9467	-0.427	0.0235986	-0.687	0.0218902	-1.1141	0.00393372
g5629	65.71	79.21	77.93	104.37	122.99	107.01	221.15	241.47	222.54	74.2833	111.457	228.387	0.5854	0.0131666	1.035	5.34e-05	1.6204	0.00111012
g5637	50.88	50.12	50.85	38.95	32.95	39.37	20.57	19.95	18.53	50.6167	37.09	19.6833	-0.4486	0.0177451	-0.9141	0.017231	-1.3626	0.000503704
g5647	97.47	91.87	87.17	73.6	69.12	70.93	53.94	47.76	45.72	92.17	71.2167	49.14	-0.3721	0.0126442	-0.5353	0.00548469	-0.9074	0.000352018
g5661	15.15	14.45	10.84	25.54	24.02	18.44	48.89	36.17	34.24	13.48	22.6667	39.7667	0.7498	0.00802386	0.811	0.0352395	1.5607	0.0198331
g5676	18.88	15.69	14.86	14.11	11.03	9.82	7.76	6.32	5.78	16.4767	11.6533	6.62	-0.4997	0.000547356	-0.8158	0.0180813	-1.3155	0.00415304
g5681	38.72	40.89	40.73	46.5	50.66	47.68	85.81	74.11	75.75	40.1133	48.28	78.5567	0.2673	0.0103344	0.7023	0.0233509	0.9697	0.0125882
g5683	89.99	86.03	90.53	76.28	73.59	70.94	58.98	44.3	42.21	88.85	73.6033	48.4967	-0.2716	0.0202349	-0.6019	0.0233671	-0.8735	0.015268
g5684	300.79	274.55	307.06	233.47	186.99	205.3	68.08	63.4	59.8	294.133	208.587	63.76	-0.4958	0.0133718	-1.7099	0.00687567	-2.2057	0.00206673
g5689	56.03	48.07	47.01	67.08	58.83	57.83	42.24	34.43	30.63	50.37	61.2467	35.7667	0.2821	6.6e-05	-0.776	0.00116202	-0.4939	0.00368868
g5707	9.53	14.65	11.26	26.75	36.01	31.82	60.51	75.79	73.5	11.8133	31.5267	69.9333	1.4162	0.00411102	1.1494	0.0038411	2.5656	0.00378128
g5713	288.62	260.39	278.46	238.97	200.01	205.51	106.94	99.16	116	275.823	214.83	107.367	-0.3605	0.0119679	-1.0006	0.013706	-1.3612	0.00154131
g5717	6.7	5.6	5.16	5.1	4.01	3.91	3.26	2.82	2.67	5.82	4.34	2.91667	-0.4233	0.00598731	-0.5734	0.0208559	-0.9967	0.00924358
g5721	126.42	143.55	161.4	32.68	33.34	56.51	1.89	2.18	2.13	143.79	40.8433	2.06667	-1.8158	0.00221466	-4.3047	0.0381831	-6.1205	0.00497144
g5726	88.17	90.25	78.36	115.69	132.77	136.49	16.04	15.82	17.15	85.5933	128.317	16.3367	0.5841	0.0402197	-2.9735	0.0030549	-2.3894	0.00344879
g5733	7.42	6.23	5.32	9.6	10.49	8.4	26.43	18.84	20.69	6.32333	9.49667	21.9867	0.5867	0.0341827	1.2111	0.0363904	1.7979	0.013713
g5736	87.74	85.26	90	71.3	64.99	66.52	42.84	39.44	40.51	87.6667	67.6033	40.93	-0.3749	0.0101307	-0.7239	0.00114451	-1.0989	0.000898723
g5742	24.91	23.1	23.74	19.75	14.45	15.74	12.08	9.85	9.37	23.9167	16.6467	10.4333	-0.5228	0.0210418	-0.674	0.0198936	-1.1968	0.00115994
g5743	18.72	37.08	37.62	13.06	30.01	33.8	6.19	17.97	19.14	31.14	25.6233	14.4333	-0.2813	0.0278801	-0.8281	0.0393748	-1.1094	0.0153812
g5773	36.17	25.5	26.65	13.92	12.07	14.17	5.21	4.38	4.22	29.44	13.3867	4.60333	-1.137	0.0355519	-1.54	0.00548908	-2.677	0.0150797
g5784	79.19	74.58	73.81	62.49	56.68	60.4	48.79	38.24	43.61	75.86	59.8567	43.5467	-0.3418	0.00696022	-0.4589	0.00717682	-0.8008	0.0038628
g5785	21.29	18.25	21.7	17.46	12.62	13.19	8.31	6.52	5.48	20.4133	14.4233	6.77	-0.5011	0.04807	-1.0912	0.0129909	-1.5923	0.00947992
g5793	6.5	7.68	8.05	3.74	4.4	5.41	8.87	9.98	9.74	7.41	4.51667	9.53	-0.7142	0.00457668	1.0772	0.00527404	0.363	0.0102171
g5821	47.77	41.44	43.16	36	31.81	32.48	19.81	19.88	19.14	44.1233	33.43	19.61	-0.4004	0.00332126	-0.7696	0.00811972	-1.17	0.00573193
g5827	1045.98	933.17	887.53	846.84	739.52	760.15	272.89	294.88	286.89	955.56	782.17	284.887	-0.2889	0.0172311	-1.4571	0.0061608	-1.746	0.00603738
g583	42.69	44.5	46.37	62.55	63.2	57.31	87.05	74.97	78.3	44.52	61.02	80.1067	0.4548	0.0276118	0.3926	0.0373532	0.8475	0.0149911
g5834	6.25	9.06	6.79	9.07	11.97	11.38	13.06	14.54	13.32	7.36667	10.8067	13.64	0.5528	0.0268731	0.3359	0.042862	0.8888	0.00413829
g5844	720.74	747.15	709.8	962.5	1242.51	1133.93	4717.4	3836.72	3772.28	725.897	1112.98	4108.8	0.6166	0.0360156	1.8843	0.0156912	2.5009	0.00813413
g5845	64.34	110.6	102.46	137.07	274.73	245.8	788.88	819.42	866.19	92.4667	219.2	824.83	1.2452	0.0444823	1.9118	0.00274418	3.1571	0.000496613
g5856	825.01	820.15	883.36	706.73	615.44	662.34	224.59	303.64	295.21	842.84	661.503	274.48	-0.3495	0.0295411	-1.269	0.0163913	-1.6186	0.00211273
g5857	126.86	99.77	94.06	96.71	74.64	70.39	51.11	29.53	32.52	106.897	80.58	37.72	-0.4077	0.00551487	-1.0951	0.00338238	-1.5028	0.00355632
g5860	14.48	13.96	14.48	19.35	20.72	18.73	23.2	26.56	24.03	14.3067	19.6	24.5967	0.4542	0.0197363	0.3276	0.0138463	0.7818	0.0128876
g5863	48.66	48.13	50.53	39.52	38.61	38.51	13.74	19.86	22.11	49.1067	38.88	18.57	-0.3369	0.00771256	-1.0661	0.0187111	-1.4029	0.00511368
g5865	32.89	27.64	27.01	25.01	22.33	21.89	11.91	11.43	11.22	29.18	23.0767	11.52	-0.3385	0.0206101	-1.0023	0.00446153	-1.3408	0.00876608
g5867	11.13	7.49	6.96	16.63	10.72	10.73	56.41	41.79	34.62	8.52667	12.6933	44.2733	0.574	0.0259532	1.8024	0.0205143	2.3764	0.0200376
g5879	27.7	24.17	25.37	16.77	14.91	17.36	11	10.66	10.44	25.7467	16.3467	10.7	-0.6554	0.00799977	-0.6114	0.0182397	-1.2668	0.00373953
g5884	38.32	34.91	33.12	31.72	25.53	27.78	20.66	19.71	18.98	35.45	28.3433	19.7833	-0.3228	0.027062	-0.5187	0.0300161	-0.8415	0.00439941
g5888	71.3	60.14	56.83	55.25	40.81	43.06	37.62	27.2	30.47	62.7567	46.3733	31.7633	-0.4365	0.00956219	-0.5459	0.0109071	-0.9824	0.00558748
g5900	6.57	5.51	6.08	4.88	3.95	4.46	3.71	2.51	2.22	6.05333	4.43	2.81333	-0.4504	0.000535053	-0.655	0.0372947	-1.1054	0.00918203
g5908	25.62	20.73	20.83	34.13	33.72	28.37	93.98	78.51	76.58	22.3933	32.0733	83.0233	0.5183	0.0287763	1.3721	0.00790902	1.8904	0.0041314
g5919	24.17	22.32	21.45	19.72	17.3	16.97	13.06	13.18	12.21	22.6467	17.9967	12.8167	-0.3316	0.00158255	-0.4897	0.0209998	-0.8213	0.00422065
g5945	76.65	76.32	69.74	61.75	58.84	61.47	27.51	33.87	34.12	74.2367	60.6867	31.8333	-0.2908	0.0386228	-0.9308	0.00915319	-1.2216	0.00836587
g5949	100.69	95.38	104.57	85.97	70.77	73.02	43.41	49.61	46.38	100.213	76.5867	46.4667	-0.3879	0.0401618	-0.7209	0.0425283	-1.1088	0.00548498
g5955	2.22	3.05	3.14	4.69	7.1	5.72	7.17	10.2	9.56	2.80333	5.83667	8.97667	1.058	0.0270545	0.621	0.0153143	1.679	0.0108048
g5957	0.87	1.27	0.74	1.84	2.64	2	23.89	19.91	18.59	0.96	2.16	20.7967	1.1699	0.00974009	3.2672	0.00839027	4.4372	0.00650635
g5960	34.75	33.24	32.71	46.53	38.54	42.85	20.07	20.69	23.05	33.5667	42.64	21.27	0.3452	0.0430159	-1.0034	0.0145529	-0.6582	0.0137074
g5969	20.3	25.67	22.54	47.02	47.11	33.9	82.67	80.1	74.34	22.8367	42.6767	79.0367	0.9021	0.0478987	0.8891	0.00357458	1.7912	0.00318053
g597	1186.1	1055.25	1031.36	843.74	721.41	737.59	245.95	221.2	201.28	1090.9	767.58	222.81	-0.5071	0.00213969	-1.7845	0.00272284	-2.2916	0.00171978
g5971	26.46	30.91	28.55	33.79	38.27	32.69	69.24	61.79	53.87	28.64	34.9167	61.6333	0.2859	0.0277711	0.8198	0.0262796	1.1057	0.0235076
g5976	34.46	53.51	57.23	53.95	92.01	87.15	1002.85	994.16	926.79	48.4	77.7033	974.6	0.683	0.0334277	3.6488	0.00124293	4.3317	0.00100815
g598	17.78	21.56	17.64	33.23	30.28	30.46	180.94	155.58	150.6	18.9933	31.3233	162.373	0.7217	0.024306	2.374	0.00414362	3.0957	0.0047287
g5988	8.3	7.42	7.1	5.51	5.29	5.2	4.02	4.06	4.19	7.60667	5.33333	4.09	-0.5122	0.0134883	-0.3829	0.0122211	-0.8952	0.0128899
g599	24.62	19.11	21.77	21.25	15.21	15.82	16.99	12.43	10.17	21.8333	17.4267	13.1967	-0.3252	0.0304233	-0.4011	0.0362981	-0.7264	0.0291166
g5993	1.89	1.95	2.16	2.92	2.6	3.48	13.46	13.48	11.43	2	3	12.79	0.585	0.035634	2.092	0.00881361	2.6769	0.00492568
g6014	3.6	2.44	2.45	3.2	1.76	1.6	9.44	10.66	8.14	2.83	2.18667	9.41333	-0.3721	0.0391587	2.106	0.0132782	1.7339	0.0151436
g6016	14.56	11.25	11.38	7.19	6.96	6.43	5.09	5.3	5.28	12.3967	6.86	5.22333	-0.8537	0.0274244	-0.3932	0.0269938	-1.2469	0.0247158
g6020	979.03	871.56	861.09	719.71	640.79	649.1	255.03	239.95	259.02	903.893	669.867	251.333	-0.4323	0.00343907	-1.4143	0.00308	-1.8466	0.00315208
g6024	105.61	86.53	86.31	63.81	48.9	52.32	31.17	29.59	31.72	92.8167	55.01	30.8267	-0.7547	0.00354273	-0.8355	0.0294535	-1.5902	0.0100503
g6046	64.93	56.39	54.51	49.83	38.68	39.89	19.35	14.99	15.06	58.61	42.8	16.4667	-0.4535	0.00366718	-1.3781	0.0062953	-1.8316	0.00183583
g6052	11.44	9.08	10.05	9.18	6.9	7.06	7.09	5.46	5.92	10.19	7.71333	6.15667	-0.4017	0.0106542	-0.3252	0.030943	-0.7269	0.00286111
g6053	6.13	5.42	5.75	12.7	13.16	9.53	134.87	131.38	102.99	5.76667	11.7967	123.08	1.0326	0.035913	3.3831	0.0064549	4.4157	0.00728594
g607	56.06	58.24	63.59	76.19	81.53	77.32	118.87	109.11	107.84	59.2967	78.3467	111.94	0.4019	0.0211029	0.5148	0.0184084	0.9167	0.0104751
g6104	17.32	17.36	17.21	12.73	10.81	10.53	6.13	7.44	6.54	17.2967	11.3567	6.70333	-0.607	0.0127068	-0.7606	0.0423767	-1.3675	0.00120864
g6111	2.06	1.91	2.21	0.87	0.59	0.92	1.12	0.84	1.03	2.06	0.793333	0.996667	-1.3766	0.000961216	0.3292	0.0488468	-1.0475	0.0042281
g6135	173.2	172.78	188.57	218.49	231.99	225.1	407.19	400	378.29	178.183	225.193	395.16	0.3378	0.0191658	0.8113	0.00365046	1.1491	0.00400209
g6142	94.08	69.33	70.15	74.36	58.17	58.81	50.47	42.79	38.83	77.8533	63.78	44.03	-0.2877	0.0379814	-0.5346	0.0151542	-0.8223	0.0218567
g6154	42.55	37.8	36.08	32.13	20.62	22.44	8.83	7.33	7.39	38.81	25.0633	7.85	-0.6309	0.0195768	-1.6748	0.0306598	-2.3057	0.00225462
g6155	8096.76	6251.98	6854.79	5621.1	3319.07	3987.33	1.59	0.84	3.3	7067.84	4309.17	1.91	-0.7139	0.00266745	-11.1396	0.0242818	-11.8535	0.00585411
g6161	36.06	31.45	34.58	20.97	17.1	19.34	9.68	7.44	7.05	34.03	19.1367	8.05667	-0.8305	0.000341006	-1.2481	0.0047509	-2.0786	0.00158805
g6162	413.66	386.21	342.53	537.13	579.94	527.2	3771.92	2742.46	2760.88	380.8	548.09	3091.75	0.5254	0.0169564	2.4959	0.018022	3.0213	0.0139976
g6181	14.38	11.64	12.59	11.06	7.86	9.36	0.91	0.91	1.58	12.87	9.42667	1.13333	-0.4492	0.0024379	-3.0562	0.0131025	-3.5054	0.0054552
g6184	5.3	5.08	4.83	4.27	3.89	3.82	1.95	1.74	1.76	5.07	3.99333	1.81667	-0.3444	0.00278714	-1.1363	0.00122427	-1.4807	0.000793741
g6192	19.24	17.18	16.61	12.66	8.99	10.94	6.74	6.32	5.42	17.6767	10.8633	6.16	-0.7024	0.0114919	-0.8185	0.0442123	-1.5208	0.00188566
g6193	335.61	310.87	351.43	291.41	259.64	266.97	130.27	148.66	145.09	332.637	272.673	141.34	-0.2868	0.0402957	-0.948	0.0131856	-1.2348	0.00573241
g6195	172.67	161.33	160.45	111.53	93.8	102.57	49.89	48.14	46.96	164.817	102.633	48.33	-0.6834	0.00207083	-1.0865	0.00728083	-1.7699	0.000729462
g6196	86.07	77.93	82.74	69.72	59.06	62.66	45.11	48.21	41.71	82.2467	63.8133	45.01	-0.3661	0.00353363	-0.5036	0.0446981	-0.8697	0.0100343
g6197	102.82	111.92	121.31	85.26	89.3	96.07	40.63	54.07	52.52	112.017	90.21	49.0733	-0.3124	0.0105158	-0.8783	0.00517131	-1.1907	0.00254348
g6200	21.93	18.45	21.13	12.04	10.05	11.29	6.25	6.6	6.2	20.5033	11.1267	6.35	-0.8818	0.00270365	-0.8092	0.0204308	-1.691	0.0067855
g6208	22.28	19.1	17.2	25.91	26.52	24.16	41.78	37.48	38.42	19.5267	25.53	39.2267	0.3867	0.037359	0.6196	0.0109495	1.0064	0.00175305
g6210	73.09	65.17	67.4	55.33	47.14	52.33	29.85	31.71	28.83	68.5533	51.6	30.13	-0.4099	0.00309194	-0.7762	0.0198851	-1.186	0.00535916
g6220	41.34	42.56	43.41	21.17	20.48	23.03	5.64	3.96	5.2	42.4367	21.56	4.93333	-0.977	0.000837973	-2.1277	0.00160108	-3.1047	0.000586528
g6224	5.84	4.3	4.4	4.8	3.54	3.74	2.04	1.02	0.95	4.84667	4.02667	1.33667	-0.2674	0.0186968	-1.5909	0.00100731	-1.8584	0.00189663
g6239	0.8	2.27	2.01	6.16	9.88	8.33	72.09	60.29	67.42	1.69333	8.12333	66.6	2.2622	0.0101212	3.0354	0.00584582	5.2976	0.00348001
g6275	119.42	92.94	95.26	81.99	61.29	68.34	38.92	35.98	40.17	102.54	70.54	38.3567	-0.5397	0.00889896	-0.879	0.0280398	-1.4186	0.015843
g6276	42.03	32.57	30.38	47.38	41.68	41.47	132.7	114.18	114.32	34.9933	43.51	120.4	0.3143	0.0369169	1.4684	0.00299331	1.7827	0.00100995
g6278	11.72	9.93	10.98	8.88	7.39	7.85	4.42	3.67	4.71	10.8767	8.04	4.26667	-0.436	0.00358597	-0.9141	0.0100931	-1.3501	0.00271328
g6279	5.37	5.09	4.89	3.39	2.69	2.24	2.27	1.65	1.49	5.11667	2.77333	1.80333	-0.8836	0.00688679	-0.621	0.0131624	-1.5045	0.0010469
g6282	3.84	3.01	3.67	1.84	1.82	1.93	0.94	0.68	0.79	3.50667	1.86333	0.803333	-0.9122	0.0204651	-1.2138	0.00564777	-2.126	0.00473864
g6291	166.19	171.08	182.82	135.91	115.83	119.04	52.61	58.04	58.08	173.363	123.593	56.2433	-0.4882	0.0384489	-1.1358	0.0139101	-1.624	0.00105834
g6297	85.19	82.33	77.11	38.67	35.86	49.11	11.73	11.47	12.74	81.5433	41.2133	11.98	-0.9845	0.0225791	-1.7825	0.0151808	-2.7669	0.00150639
g6321	10.02	10.65	10.27	6.67	7.64	7.82	4.95	4.58	4.68	10.3133	7.37667	4.73667	-0.4835	0.00788855	-0.6391	0.0291143	-1.1226	0.00267029
g6333	25.35	23.21	29.51	36.08	34.78	36.29	87.93	73.68	70.75	26.0233	35.7167	77.4533	0.4568	0.0224305	1.1167	0.0152652	1.5735	0.0141294
g6343	24.64	18.79	18.72	18.12	15.06	13.89	8.55	5.73	9.33	20.7167	15.69	7.87	-0.4009	0.0250791	-0.9954	0.0408755	-1.3964	0.0219885
g6344	158.47	114.95	102.95	117.17	71.53	79.71	29.22	28.57	27.3	125.457	89.47	28.3633	-0.4877	0.0302267	-1.6574	0.046742	-2.1451	0.0272815
g6349	272.16	225.76	242.75	124.79	91.82	90.83	19.39	15.38	14.29	246.89	102.48	16.3533	-1.2685	0.00139394	-2.6477	0.0122891	-3.9162	0.00282577
g6352	9.83	13.58	12.91	17.27	21.58	23.89	1.31	0.45	0.55	12.1067	20.9133	0.77	0.7886	0.0152083	-4.7634	0.0115813	-3.9748	0.0154514
g6353	93.15	92.4	116.14	78.08	72.55	88.55	33.76	40.13	38.29	100.563	79.7267	37.3933	-0.335	0.0293065	-1.0923	0.0150053	-1.4273	0.0142493
g6355	53.53	39.76	40.44	36.91	25.89	29.96	8.99	8.02	7.93	44.5767	30.92	8.31333	-0.5277	0.0164888	-1.895	0.0162283	-2.4228	0.0128103
g6373	60.07	49.42	46.91	46.79	32.73	33.77	16.65	13.4	13.11	52.1333	37.7633	14.3867	-0.4652	0.00646107	-1.3923	0.0205453	-1.8575	0.00588346
g6382	24.45	27.82	26.79	15.56	18.69	17.49	10.47	10.23	8.96	26.3533	17.2467	9.88667	-0.6117	0.000170512	-0.8028	0.0229723	-1.4144	0.00567027
g6383	62.07	49.88	62.16	44.96	31.32	37.41	20.94	19.03	17.8	58.0367	37.8967	19.2567	-0.6149	0.0132619	-0.9767	0.0320666	-1.5916	0.0108526
g6410	13.67	15.32	11.26	22.16	20.81	20.45	43.95	47.75	50.03	13.4167	21.14	47.2433	0.6559	0.0209141	1.1601	0.00759118	1.8161	0.0056278
g6411	9.08	10.19	9.39	18.36	23.61	20.04	346.01	342.9	335.05	9.55333	20.67	341.32	1.1135	0.0117865	4.0455	0.000133965	5.159	9.82e-05
g6414	3.9	4	4.13	2.14	1.89	2.32	0.13	0.29	0.22	4.01	2.11667	0.213333	-0.9218	0.00331549	-3.3106	0.0064726	-4.2324	0.00024349
g6420	49.54	43.61	40.43	37.71	30.24	32.87	27.55	25.33	23.44	44.5267	33.6067	25.44	-0.4059	0.0244028	-0.4016	0.0381247	-0.8076	0.00610883
g6421	15.27	21.97	21.37	12.87	17.53	17.82	5.83	9.25	9.05	19.5367	16.0733	8.04333	-0.2815	0.0278603	-0.9988	0.00408509	-1.2803	0.00798364
g6496	7.95	7.92	7.7	9.46	10.22	9.75	22.02	27.69	24.76	7.85667	9.81	24.8233	0.3203	0.0139458	1.3394	0.00879566	1.6597	0.00928207
g6503	62.44	65.21	70.74	53.89	50.31	54.67	25.37	30.39	30.24	66.13	52.9567	28.6667	-0.3205	0.0300408	-0.8854	0.0102934	-1.2059	0.0019375
g6506	18.11	16.92	18.48	24.79	26.47	23.57	99.4	74.64	77.02	17.8367	24.9433	83.6867	0.4838	0.0321072	1.7463	0.0183918	2.2302	0.0134797
g6513	649.66	561.14	481.97	461.03	385.38	375.28	190.96	164.36	155.16	564.257	407.23	170.16	-0.4705	0.0252593	-1.259	0.00481039	-1.7295	0.00921594
g6518	53.38	40.81	48.56	40.22	33.69	36.06	18.99	18.05	19.76	47.5833	36.6567	18.9333	-0.3764	0.0293062	-0.9531	0.00975761	-1.3295	0.0134619
g6519	851.16	755.93	728.16	618.56	490.6	484.62	138.05	177.08	168.78	778.417	531.26	161.303	-0.5511	0.00151149	-1.7196	0.0216068	-2.2708	0.00607665
g6526	0.63	0.53	0.67	1.29	1.02	1.22	7.25	6	6.01	0.61	1.17667	6.42	0.9478	0.00762808	2.4479	0.00474588	3.3957	0.00486511
g6543	3823.2	3782.5	4167.45	5605.6	5502.66	5112.31	2806.92	2448.71	2551.87	3924.38	5406.86	2602.5	0.4623	0.0314741	-1.0549	0.00257181	-0.5926	0.01672
g655	20.27	18.77	19.12	16.81	12.83	13.71	6.02	6.54	6.07	19.3867	14.45	6.21	-0.424	0.0225432	-1.2184	0.025194	-1.6424	0.00197567
g6556	10.17	10.51	9.91	13.79	14.12	14.15	29.2	32.84	31.92	10.1967	14.02	31.32	0.4594	0.00295656	1.1596	0.00321949	1.619	0.00246521
g657	145.7	136.26	141.05	111.15	98.25	119.29	51.06	41.11	40.45	141.003	109.563	44.2067	-0.364	0.0238284	-1.3094	0.0106379	-1.6734	0.000388052
g6570	53.86	46.24	55.2	36.29	34.54	35.94	25.45	20.12	19.75	51.7667	35.59	21.7733	-0.5406	0.0194714	-0.7089	0.0127242	-1.2495	0.00864689
g6571	6.42	5.65	6.41	9.05	10.21	8.9	22.45	16.94	21.63	6.16	9.38667	20.34	0.6077	0.0402746	1.1156	0.0354954	1.7233	0.010489
g6572	59.22	58.66	54.66	49.59	41.24	43.36	19.73	20.71	20.04	57.5133	44.73	20.16	-0.3627	0.0326415	-1.1497	0.0124278	-1.5124	0.00147701
g6579	9.89	8.96	7.5	12.95	11.09	9.76	20.33	14.98	16.42	8.78333	11.2667	17.2433	0.3592	0.0134337	0.614	0.0302529	0.9732	0.0226898
g6585	6.2	5	5.93	5.41	3.78	4.4	17.25	13.09	11.91	5.71	4.53	14.0833	-0.334	0.0315063	1.6364	0.016846	1.3024	0.0294812
g6614	766.31	723.64	735.33	618.23	543.95	556.3	361.19	402.81	395.76	741.76	572.827	386.587	-0.3729	0.00378906	-0.5673	0.0350956	-0.9402	0.00513608
g6615	880.53	815.79	839.03	689.13	564.68	585.98	77.42	81.7	84.7	845.117	613.263	81.2733	-0.4626	0.00753056	-2.9157	0.00566406	-3.3783	0.000718398
g6617	10.57	10.98	10.09	13.26	12.57	12.22	46.48	42.94	41.24	10.5467	12.6833	43.5533	0.2661	0.0213832	1.7798	0.00160428	2.046	0.00197863
g6619	4	3.04	3.37	2.15	1.37	1.96	0.95	0.71	0.68	3.47	1.82667	0.78	-0.9257	0.00598576	-1.2277	0.0329072	-2.1534	0.00591713
g6623	6.48	7.03	6.47	8.68	8.1	8.2	15.49	14	15.32	6.66	8.32667	14.9367	0.3222	0.0365606	0.843	0.00305363	1.1653	0.00620394
g6642	0.35	0.68	0.82	0.78	1.05	1.33	4.44	7.77	9.18	0.616667	1.05333	7.13	0.7724	0.00851422	2.7589	0.0399005	3.5313	0.0357609
g6643	3.45	4.24	3.86	5.69	6.61	6.6	12.02	11.43	10.45	3.85	6.3	11.3	0.7105	0.00371651	0.8429	0.0201966	1.5534	0.00613381
g6656	54.51	48.47	48.86	19.42	23.57	23.49	7.56	7.89	6.76	50.6133	22.16	7.40333	-1.1916	0.0133516	-1.5817	0.00990573	-2.7733	0.00197018
g6657	3.13	3.26	3.06	1.74	1.51	2.14	0.83	0.42	0.7	3.15	1.79667	0.65	-0.81	0.0301115	-1.4668	0.0179202	-2.2768	0.00463951
g6665	30.08	29.37	29.15	36.8	38	33.23	53.66	58.15	61.51	29.5333	36.01	57.7733	0.2861	0.0390663	0.682	0.0234668	0.9681	0.00804843
g6666	0.46	0.64	0.89	1.21	1.06	1.75	6.05	6.5	7.06	0.663333	1.34	6.53667	1.0144	0.0361161	2.2863	0.00122753	3.3007	0.00081295
g6673	0.72	0.69	0.61	0.44	0.56	0.42	2.48	3.75	2.46	0.673333	0.473333	2.89667	-0.5085	0.044363	2.6135	0.0241206	2.105	0.0337503
g6680	53.86	41.22	40.75	45.18	33.39	31.87	16.07	10.25	10.01	45.2767	36.8133	12.11	-0.2985	0.00144339	-1.604	0.00807991	-1.9026	0.00482671
g6683	49.21	49.04	51.19	40.25	36.6	36.97	26.79	26.33	25.46	49.8133	37.94	26.1933	-0.3928	0.0165064	-0.5345	0.00618924	-0.9273	0.00200155
g6691	349.53	269.01	273.33	206.05	152.21	155.2	118.3	106.31	100.29	297.29	171.153	108.3	-0.7966	0.0047022	-0.6603	0.0385839	-1.4568	0.0124996
g6694	117.86	113.36	108.46	90.66	82.8	77.94	42.64	41.29	43.56	113.227	83.8	42.4967	-0.4342	0.00142851	-0.9796	0.00897223	-1.4138	0.00185861
g6707	26.39	26.41	24.27	35.63	32.92	28.32	59.38	48.16	49.55	25.69	32.29	52.3633	0.3299	0.0479015	0.6975	0.0154424	1.0274	0.0151295
g6712	6.48	4.86	4.86	3.89	3.44	3.03	12.94	15.2	10.38	5.4	3.45333	12.84	-0.645	0.0296299	1.8946	0.0182059	1.2496	0.0371371
g6715	678.86	604.65	580.65	443	405.91	415.47	164.58	173.11	186.74	621.387	421.46	174.81	-0.5601	0.0102639	-1.2696	0.00414453	-1.8297	0.0062781
g6723	19.05	17.76	15.5	16.35	13.25	12.47	9.89	6.63	7.43	17.4367	14.0233	7.98333	-0.3143	0.0255703	-0.8128	0.00684041	-1.1271	0.00885329
g673	246.52	288.73	279.32	397.34	530.86	514.48	1318.05	987	1065.61	271.523	480.893	1123.55	0.8246	0.0190827	1.2243	0.0453374	2.0489	0.0170359
g6734	13.12	12.98	12.21	8.72	8.89	8.53	3.48	3.72	3.62	12.77	8.71333	3.60667	-0.5515	0.00263155	-1.2726	0.000386223	-1.824	0.00112012
g6738	54.74	48.96	43.67	40.72	31.89	34.78	21.48	17.49	18.74	49.1233	35.7967	19.2367	-0.4566	0.0306083	-0.896	0.00728463	-1.3525	0.00709907
g675	211.99	217.87	202.84	277.62	286.24	289.66	378.87	337.22	364.91	210.9	284.507	360.333	0.4319	0.00807286	0.3409	0.0347425	0.7728	0.0100644
g6754	179.27	162.3	171.21	144.1	106.23	119.91	52.49	58.33	59.11	170.927	123.413	56.6433	-0.4699	0.0172551	-1.1235	0.0357035	-1.5934	0.00339363
g6761	64.72	59.65	60.53	50.83	47.26	51.53	29.01	29.24	29.78	61.6333	49.8733	29.3433	-0.3054	0.0147913	-0.7652	0.00371703	-1.0707	0.00280192
g6765	55.72	51.27	54.24	43.39	39.98	40.31	25.75	28.85	27.09	53.7433	41.2267	27.23	-0.3825	0.00374172	-0.5984	0.0182832	-0.9809	0.00683099
g6767	1233.99	1019.49	934.71	830.28	657.2	726.48	264.62	245.8	245.34	1062.73	737.987	251.92	-0.5261	0.0319395	-1.5506	0.00831415	-2.0767	0.0103006
g6769	7.28	8.82	6.85	12.41	19.04	13.98	93.86	93.83	94.61	7.65	15.1433	94.1	0.9852	0.0368917	2.6355	0.000704452	3.6207	8.49e-05
g6771	127.46	98.52	93.84	106.19	69.84	78.53	40.11	33.34	32.93	106.607	84.8533	35.46	-0.3293	0.0301797	-1.2588	0.029959	-1.588	0.0130089
g6785	17.8	16.64	12.83	20.86	22.97	18.03	45.68	36.13	35.87	15.7567	20.62	39.2267	0.3881	0.0367433	0.9278	0.0315871	1.3159	0.0105633
g6791	958.92	833.9	872.47	702.97	628.42	584.48	302.89	238.77	241.38	888.43	638.623	261.013	-0.4763	0.00911626	-1.2908	0.00214472	-1.7671	0.000792755
g6792	55.56	59.11	58.79	90.56	88.71	92.21	148.86	122.47	125.28	57.82	90.4933	132.203	0.6462	0.00239815	0.5469	0.0373692	1.1931	0.0159276
g6797	1234.17	1037.1	1039.5	889.24	717.62	727.39	240.64	247.15	245.57	1103.59	778.083	244.453	-0.5042	0.000931576	-1.6704	0.0114428	-2.1746	0.00606365
g6798	17.47	14.13	16.1	13.32	11.01	11.28	6.2	5.86	4.14	15.9	11.87	5.4	-0.4217	0.014719	-1.1363	0.010247	-1.558	0.011437
g680	60.45	46.89	46.14	47.9	30.62	35.12	16.14	15.21	14.31	51.16	37.88	15.22	-0.4336	0.0135009	-1.3155	0.0422184	-1.749	0.0132909
g6803	67.05	69.69	62.9	52.83	55.03	48.59	36	38.15	29.5	66.5467	52.15	34.55	-0.3517	8.69e-05	-0.594	0.00178766	-0.9457	0.000500065
g6804	158.66	126.27	130.78	131.37	98.61	95.8	69.97	52.2	46.28	138.57	108.593	56.15	-0.3517	0.00690505	-0.9516	0.00749993	-1.3033	0.00276976
g6805	430.03	353.71	431.52	339.6	225.85	250.33	97.16	83.26	79.19	405.087	271.927	86.5367	-0.575	0.036955	-1.6518	0.0247042	-2.2268	0.00595733
g6808	57.94	53.26	61.7	36.98	31.81	33.52	17.76	19.79	18.51	57.6333	34.1033	18.6867	-0.757	0.00965783	-0.8679	0.01786	-1.6249	0.00539721
g6812	372.57	343.51	371.84	313.44	242.63	284.77	107.56	89.82	89.87	362.64	280.28	95.75	-0.3717	0.0215167	-1.5495	0.00759472	-1.9212	0.000946708
g6813	59.94	48.06	57	50.05	35.18	39.8	40.55	25.28	25.51	55	41.6767	30.4467	-0.4002	0.0244368	-0.453	0.0181607	-0.8531	0.0208701
g6824	13.11	16.12	8.86	24.4	22.08	19.9	119.71	87.7	78.65	12.6967	22.1267	95.3533	0.8013	0.0322771	2.1075	0.0226751	2.9088	0.0203764
g683	7.23	5.38	6.44	2.03	2.02	1.95	1.51	1.26	1.01	6.35	2	1.26	-1.6668	0.0148322	-0.6666	0.0259785	-2.3333	0.0092206
g6833	6.14	7.52	4.97	9.08	9.47	8.97	45.76	49.92	49.24	6.21	9.17333	48.3067	0.5629	0.0376573	2.3967	0.000982873	2.9596	0.00102818
g6836	72.8	80.57	94.23	30.79	26.63	35.93	14.03	12.18	13	82.5333	31.1167	13.07	-1.4073	0.00884804	-1.2514	0.0191087	-2.6587	0.00865812
g6837	10.04	7.94	8.06	6.03	5.34	4.42	19	14.85	12.24	8.68	5.26333	15.3633	-0.7217	0.0149198	1.5454	0.0217865	0.8237	0.0403362
g6842	825.37	659.44	676.59	560.95	450.45	430.28	184.7	158.15	145.6	720.467	480.56	162.817	-0.5842	0.00459484	-1.5615	0.0084166	-2.1457	0.00572771
g6845	46.21	37.9	38.52	31.99	23.87	26.3	13.62	10.02	10.02	40.8767	27.3867	11.22	-0.5778	0.00222485	-1.2874	0.00646319	-1.8652	0.002473
g6859	45.08	48.68	40	57.62	62.28	60.71	113.07	101.54	106.65	44.5867	60.2033	107.087	0.4332	0.0259322	0.8309	0.00989	1.2641	0.00593259
g686	196.63	217.45	248.63	133.89	151.54	161.81	65.66	92.91	96.38	220.903	149.08	84.9833	-0.5673	0.0108814	-0.8108	0.00197168	-1.3782	0.00377369
g6860	336.87	274.96	304.45	259.59	185.08	201.22	108.69	84.41	81.88	305.427	215.297	91.66	-0.5045	0.00683916	-1.232	0.013767	-1.7365	0.0029928
g6865	10.41	12.39	10.58	15.48	16.71	16.29	3.49	6.67	6.42	11.1267	16.16	5.52667	0.5384	0.00630838	-1.5479	0.00406593	-1.0095	0.0197559
g6878	0.53	0.29	0.53	0.23	0.13	0.17	0.06	0.05	0.05	0.45	0.176667	0.0533333	-1.3489	0.0439227	-1.7279	0.0417851	-3.0768	0.0369028
g6889	167.03	134.35	134.3	137.49	98.78	93.99	60.3	54.24	55.05	145.227	110.087	56.53	-0.3997	0.00777376	-0.9616	0.046184	-1.3612	0.0101843
g6896	91.03	103.11	86.07	132.59	148.22	147.23	343.31	293.79	288.39	93.4033	142.68	308.497	0.6112	0.0146434	1.1125	0.0178999	1.7237	0.00762827
g6902	73.3	68.97	67.22	55.98	59.09	53.58	19.15	22.05	21.25	69.83	56.2167	20.8167	-0.3128	0.0239991	-1.4333	0.00187786	-1.7461	0.00276562
g6912	25.77	27.25	25.63	34.87	32.92	30.9	58.01	61.93	60.15	26.2167	32.8967	60.03	0.3275	0.0315511	0.8677	0.0053779	1.1952	0.000542683
g6917	48.43	64.05	56.32	125.3	163.91	132.69	523.32	482.8	474.25	56.2667	140.633	493.457	1.3216	0.00832888	1.811	0.004417	3.1326	0.00185414
g6928	24.62	27.01	30.21	20.18	18.5	20	16.42	10.99	13.33	27.28	19.56	13.58	-0.4799	0.0458169	-0.5264	0.0342546	-1.0064	0.0383023
g6930	2.41	1.95	1.66	4.4	4.24	3.52	21.74	14.24	13.79	2.00667	4.05333	16.59	1.0143	0.00384775	2.0331	0.0348302	3.0474	0.0254867
g6933	382.31	340.29	348.39	198.52	148.4	163.99	15.72	14.86	14.99	356.997	170.303	15.19	-1.0678	0.000194534	-3.4869	0.00867848	-4.5547	0.00135685
g6935	55.52	47.12	48.68	68.35	60.82	59.82	134.3	99.17	99.4	50.44	62.9967	110.957	0.3207	0.0035631	0.8166	0.0334718	1.1374	0.0220577
g6937	27.22	36.5	31.45	47.35	65.62	64.41	75.77	82.36	82.39	31.7233	59.1267	80.1733	0.8983	0.0187095	0.4393	0.029604	1.3376	0.000915938
g694	65.75	61.38	63.89	59.02	47.76	49.26	30.82	32.47	32.5	63.6733	52.0133	31.93	-0.2918	0.042453	-0.704	0.0388885	-0.9958	0.00301443
g6944	276.47	235.61	225.24	155.02	116.33	123.93	32.53	36.03	37.52	245.773	131.76	35.36	-0.8994	0.00311912	-1.8977	0.0181408	-2.7971	0.00654698
g6945	158.53	142.32	126.6	192.31	177.3	163.49	432.63	329.45	320.6	142.483	177.7	360.893	0.3187	0.00066053	1.0221	0.0235156	1.3408	0.0159463
g6969	20.33	19.56	20.27	10.48	8.27	9.97	4.88	5.8	4.44	20.0533	9.57333	5.04	-1.0667	0.00164303	-0.9256	0.0481021	-1.9923	0.00179085
g697	30.72	36.11	34.11	41.92	55.89	55.83	138.84	136.74	130.18	33.6467	51.2133	135.253	0.6061	0.0322274	1.4011	0.00631045	2.0071	0.00119302
g6973	1480.7	1318.76	1451.13	1051.5	892.42	922.86	355.06	334.43	331.36	1416.86	955.593	340.283	-0.5682	0.00523626	-1.4897	0.00456201	-2.0579	0.00183303
g6979	5.3	4.29	4.29	3.25	2.77	2.44	9.19	7.53	6.55	4.62667	2.82	7.75667	-0.7143	0.00723609	1.4597	0.0115676	0.7455	0.0221503
g698	42.81	46.95	46.89	34.99	40.38	37.32	17.4	25.44	26.8	45.55	37.5633	23.2133	-0.2781	0.0116596	-0.6944	0.0200322	-0.9725	0.00503141
g6980	17.52	13.88	16.82	12.72	8.32	9.83	5.67	5.09	4.05	16.0733	10.29	4.93667	-0.6434	0.0120992	-1.0596	0.0413117	-1.7031	0.0114686
g6981	70.61	65.77	60.62	86.37	84.29	75.98	157.13	124	117.13	65.6667	82.2133	132.753	0.3242	0.00358499	0.6913	0.0378239	1.0155	0.0203916
g6982	47.69	82.27	73.07	64.83	100.95	92.7	100.95	137.91	144.91	67.6767	86.16	127.923	0.3484	0.00153712	0.5702	0.0153169	0.9185	0.00925733
g699	284.97	284.98	285.89	239.04	227.64	238.21	120.22	113.91	115.86	285.28	234.963	116.663	-0.2799	0.00493486	-1.0101	0.00044698	-1.29	0.000134609
g7001	88.53	80.26	82.44	67.12	60.93	65.38	53.1	47.2	46.63	83.7433	64.4767	48.9767	-0.3772	0.00422378	-0.3967	0.0108414	-0.7739	0.00061183
g7009	13.67	13.21	10.84	9.18	6.44	5.78	4.41	2.37	2.72	12.5733	7.13333	3.16667	-0.8177	0.0154906	-1.1716	0.015298	-1.9893	0.00695517
g701	22.24	18.92	19.77	18.87	13.64	13.53	30.57	30.41	25.49	20.31	15.3467	28.8233	-0.4043	0.0276873	0.9093	0.014633	0.505	0.0363171
g7010	30.43	30.51	26.5	45.48	44.55	39.29	133.26	113.13	108.05	29.1467	43.1067	118.147	0.5646	0.00218509	1.4546	0.00712949	2.0192	0.00599448
g7011	11.91	10.43	8.97	18.54	17.78	16.72	51.63	42.97	42.5	10.4367	17.68	45.7	0.7605	0.00204036	1.3701	0.00812194	2.1305	0.00403427
g7015	33.96	33.09	30.36	43.82	53.18	47.57	377.23	385.52	354.34	32.47	48.19	372.363	0.5696	0.0355476	2.9499	0.000720655	3.5195	0.000607964
g702	226.16	179.66	213.72	191.43	134.72	140.18	81.6	72.88	62.85	206.513	155.443	72.4433	-0.4098	0.0480311	-1.1015	0.02782	-1.5113	0.0103789
g7025	8.13	12.44	15.17	11.61	17.97	18.1	55.1	55.3	63.33	11.9133	15.8933	57.91	0.4158	0.0373115	1.8654	0.00323758	2.2812	0.00121614
g7027	27.64	37.47	39.71	48.23	69.19	63.67	68.66	86.16	82.5	34.94	60.3633	79.1067	0.7888	0.0163879	0.3901	0.00283299	1.1789	0.00274471
g7030	25.44	43.26	41.96	42.39	58.67	61.4	6.46	10.17	10.33	36.8867	54.1533	8.98667	0.554	0.00459181	-2.5912	0.0105555	-2.0372	0.0248262
g7057	11.88	15.73	13.5	26.71	26.84	27.74	124.04	97	87.28	13.7033	27.0967	102.773	0.9836	0.00734606	1.9233	0.0214015	2.9069	0.016949
g7060	59.87	75.8	81.6	89.16	106.8	109.47	167.31	163.98	160.32	72.4233	101.81	163.87	0.4914	0.00094674	0.6867	0.0172165	1.178	0.00843081
g7082	73.72	54.63	58.48	60.52	41.03	45.8	47.6	31.18	30.56	62.2767	49.1167	36.4467	-0.3425	0.000409328	-0.4304	0.0148417	-0.7729	0.00251763
g7083	65.3	79.03	94.1	51.4	67.8	73.15	35.72	56.71	58.12	79.4767	64.1167	50.1833	-0.3098	0.0338319	-0.3535	0.0104268	-0.6633	0.0176656
g7084	9.94	9.58	11.08	4.36	4.07	5.93	1.78	2.38	3.19	10.2	4.78667	2.45	-1.0915	0.000604977	-0.9662	0.0189834	-2.0577	0.00135748
g709	23.08	22.4	28.41	14.3	13.17	15.61	2.86	4.49	3.08	24.63	14.36	3.47667	-0.7784	0.0149881	-2.0463	0.0109015	-2.8246	0.0105701
g7095	116.78	135.5	142.31	143.57	178.42	175.77	263.94	284.12	281.63	131.53	165.92	276.563	0.3351	0.0180165	0.7371	0.00192664	1.0722	0.000396166
g7118	159.67	145.85	140.37	120.89	112.21	117.5	93.76	88.34	90.51	148.63	116.867	90.87	-0.3469	0.0210937	-0.363	0.00167125	-0.7098	0.00637764
g7119	77.23	64.89	67.84	61.68	50.7	52.66	23.14	19.65	19.93	69.9867	55.0133	20.9067	-0.3473	0.000734296	-1.3958	0.004397	-1.7431	0.00283947
g7122	66.05	55.01	64.74	56	47.75	49.91	40.56	36.77	33.46	61.9333	51.22	36.93	-0.274	0.0400267	-0.4719	0.013549	-0.7459	0.0220121
g7129	9.28	8.12	8.71	5.39	3.54	3.01	6.34	5.34	4.52	8.70333	3.98	5.4	-1.1288	0.0122389	0.4402	0.0295045	-0.6886	0.0177246
g7130	109.8	102.2	106.74	79.8	81.92	77.69	36.31	42.91	44.03	106.247	79.8033	41.0833	-0.4129	0.013414	-0.9579	0.00534191	-1.3708	0.00428388
g7142	4.83	4.68	3.73	8.39	7.88	6.39	55.39	52.12	47.3	4.41333	7.55333	51.6033	0.7752	0.00686604	2.7723	0.00159363	3.5475	0.00183039
g715	16.19	13.4	13.35	12.58	10.23	10.55	7.1	6.3	5.87	14.3133	11.12	6.42333	-0.3642	0.00533207	-0.7918	0.00895751	-1.156	0.00592319
g7151	19.76	14.24	14.82	10.42	7.54	8.56	5.45	4.07	3.88	16.2733	8.84	4.46667	-0.8804	0.0163314	-0.9848	0.0108534	-1.8652	0.0113955
g7153	44.14	43.27	32.43	60.78	61.18	52.28	107.11	93.25	101.53	39.9467	58.08	100.63	0.54	0.00263884	0.7929	0.0152043	1.3329	0.00851777
g7159	16.19	13.33	13.72	12.85	10.4	9.74	23.6	21.87	19.67	14.4133	10.9967	21.7133	-0.3903	0.00790154	0.9815	0.00171882	0.5912	0.0103827
g7160	21.75	26.45	24.3	30.86	37.39	30.44	70.78	81.52	85.84	24.1667	32.8967	79.38	0.4449	0.0247186	1.2708	0.00973866	1.7158	0.00425245
g7162	55.23	41.93	37.68	43.53	33.93	31.6	20.28	15	14.89	44.9467	36.3533	16.7233	-0.3061	0.0349166	-1.1202	0.00943257	-1.4264	0.0156205
g7164	417.9	362.1	367.48	349.57	284.48	294.22	116.45	106.15	107.04	382.493	309.423	109.88	-0.3059	0.00134598	-1.4937	0.00716467	-1.7995	0.00280801
g7184	194.69	201.6	168.99	262.58	290.85	276.2	945.81	1030.05	1061.79	188.427	276.543	1012.55	0.5535	0.0162307	1.8724	0.00161261	2.4259	0.00246071
g7190	16.4	12.57	12.63	11.07	8.5	8.64	2.04	1.31	1.33	13.8667	9.40333	1.56	-0.5604	0.00932078	-2.5916	0.00569315	-3.152	0.00688854
g7193	57.52	41.19	36.41	17.59	14.64	13.88	1.5	1.9	2.05	45.04	15.37	1.81667	-1.5511	0.0300171	-3.0808	0.00900981	-4.6318	0.0222328
g7194	31.97	25.06	25.24	21.8	13.68	14.6	8.2	7.14	6.17	27.4233	16.6933	7.17	-0.7161	0.00107557	-1.2192	0.0457507	-1.9354	0.00771564
g7195	33.66	22.46	25.9	13.66	7.9	10.51	1.22	1.56	1.48	27.34	10.69	1.42	-1.3548	0.0101703	-2.9123	0.0343926	-4.2671	0.0169162
g7205	71.12	61.98	70.09	54.54	40.2	43.65	26.88	27.5	26.15	67.73	46.13	26.8433	-0.5541	0.0169415	-0.7811	0.0485106	-1.3352	0.00608666
g7212	58.86	46.59	43.54	50.18	33.05	33.74	22.37	17.41	18.78	49.6633	38.99	19.52	-0.3491	0.0184294	-0.9982	0.0430275	-1.3472	0.0126311
g7221	27.92	26.92	27.44	24.54	21.61	21.23	10.9	12.87	11.48	27.4267	22.46	11.75	-0.2882	0.0271071	-0.9347	0.0189023	-1.2229	0.00305863
g7229	7.99	7.83	8.21	6.04	5.12	5.81	2.38	2.75	3.08	8.01	5.65667	2.73667	-0.5019	0.00867528	-1.0475	0.0168852	-1.5494	0.0010249
g7238	44.04	39.08	44.03	25.06	21.27	21.25	9.26	10.43	10.11	42.3833	22.5267	9.93333	-0.9119	0.00565947	-1.1813	0.0158707	-2.0931	0.00346869
g7248	23.56	18.86	17.73	16.58	15.34	13.29	43.89	49.02	45.41	20.05	15.07	46.1067	-0.4119	0.040558	1.6133	0.00379322	1.2014	0.0125887
g7251	176.87	154.76	155.57	125.91	103.37	110.76	81.74	69.56	66.2	162.4	113.347	72.5	-0.5188	0.00187189	-0.6447	0.00734513	-1.1635	0.00102383
g7272	3.54	2.78	2.53	7.1	5.28	5.85	65.64	41.32	41.4	2.95	6.07667	49.4533	1.0426	0.0103701	3.0247	0.0292278	4.0673	0.0269919
g728	26.65	23.98	28.38	15.45	12.07	12.78	10.42	9.41	8.28	26.3367	13.4333	9.37	-0.9713	0.0109877	-0.5197	0.0298457	-1.491	0.00919558
g7286	157.23	154.94	153.44	112.9	107.22	125.8	23.54	31.04	32.71	155.203	115.307	29.0967	-0.4287	0.023352	-1.9866	0.00352128	-2.4152	0.00095532
g7316	29.34	25.83	24.73	19.69	18.1	18.31	7.01	6.09	6.75	26.6333	18.7	6.61667	-0.5102	0.0136916	-1.4989	0.000724368	-2.0091	0.00395974
g7326	38.91	60.83	63.65	46.79	74.53	77.35	70.69	96.52	99.12	54.4633	66.2233	88.7767	0.2821	0.026151	0.4228	0.000898049	0.7049	0.00136333
g7358	244.79	236.33	218.77	303.1	274.24	275.79	165.41	177.62	175.82	233.297	284.377	172.95	0.2856	0.0162666	-0.7174	0.0136782	-0.4318	0.0292204
g7359	85.65	82.06	90.82	74.34	68.2	69.13	43.18	38.61	34.97	86.1767	70.5567	38.92	-0.2885	0.0377266	-0.8583	0.00179081	-1.1468	0.00820064
g7369	50.18	51.36	53.92	39.55	43.4	39.25	25.89	28.92	26.29	51.82	40.7333	27.0333	-0.3473	0.0295831	-0.5915	0.00102635	-0.9388	0.00373294
g7377	31.32	27.46	27.84	42.42	42.07	38.7	200.19	161.42	151.47	28.8733	41.0633	171.027	0.5081	0.00974098	2.0583	0.0114581	2.5664	0.0091437
g7392	12.88	13.99	14.44	10.14	10.07	11.45	7.5	7.43	8.33	13.77	10.5533	7.75333	-0.3838	0.0122276	-0.4448	0.0032494	-0.8286	0.00324957
g7393	29.68	32.49	35.52	24.66	26.41	26.98	17.6	17.91	15.39	32.5633	26.0167	16.9667	-0.3238	0.024436	-0.6167	0.0211147	-0.9405	0.0224805
g7406	34.08	29	33.4	29.3	22.67	25.64	15.48	16.69	15.51	32.16	25.87	15.8933	-0.314	0.0182053	-0.7029	0.0478524	-1.0168	0.0146228
g7420	20.08	23.94	20.54	33.55	50.27	40.72	222.93	228.52	226.54	21.52	41.5133	225.997	0.9479	0.0328104	2.4447	0.00031629	3.3926	1.98e-05
g7434	1110.1	926.2	945.33	783.27	619.56	619.44	293.33	284.76	268.54	993.877	674.09	282.21	-0.5601	0.000422975	-1.2562	0.0154298	-1.8163	0.00561083
g7435	59.88	100.92	107.13	85.12	150.19	161.8	147.83	192.14	195.21	89.31	132.37	178.393	0.5677	0.0414054	0.4305	0.0339256	0.9982	0.000143967
g7444	345.32	325.64	316.18	303.33	237.97	255.73	63.01	66.09	65.73	329.047	265.677	64.9433	-0.3086	0.041146	-2.0324	0.0102425	-2.341	0.00128456
g746	15.84	14.5	15.84	11.66	10.26	10.54	8.5	8.28	8.05	15.3933	10.82	8.27667	-0.5086	0.00626662	-0.3866	0.0175737	-0.8952	0.00427433
g7470	12.55	12.92	9.13	20.47	17.69	14.58	67.56	62	47.09	11.5333	17.58	58.8833	0.6081	0.0241463	1.7439	0.011507	2.352	0.0109561
g7473	17.17	20.58	17.74	25.41	32.81	31.14	52.66	61.48	58.21	18.4967	29.7867	57.45	0.6874	0.0186077	0.9476	0.000334417	1.635	0.00198049
g752	6.1	6.63	5.26	8.32	9.24	9.07	101.31	156.84	126.08	5.99667	8.87667	128.077	0.5659	0.0265047	3.8508	0.0171251	4.4167	0.0165223
g7543	48.93	40.65	38.39	35.46	27.17	27.63	16.77	13.77	13.09	42.6567	30.0867	14.5433	-0.5036	0.00514363	-1.0488	0.0105257	-1.5524	0.00539894
g7615	1.97	1.06	1.53	3.05	2.48	2.44	14.36	13.22	14.05	1.52	2.65667	13.8767	0.8055	0.0169563	2.385	0.000516724	3.1905	7.25e-05
g7635	6.53	5.63	3.96	14.29	15.23	12.94	206.22	171.73	169.29	5.37333	14.1533	182.413	1.3973	0.00376818	3.688	0.00491103	5.0853	0.00406859
g7647	5.19	5.51	6.56	2.83	3.14	3.8	0.95	1.68	1.08	5.75333	3.25667	1.23667	-0.821	0.00277097	-1.3969	0.032018	-2.2179	0.0118454
g7656	58.18	61.34	58.39	42.62	41.03	45.47	18.61	24.5	23.96	59.3033	43.04	22.3567	-0.4624	0.0172187	-0.945	0.0111103	-1.4074	0.00161103
g7658	59.34	58.1	58.47	76.65	74.81	70.58	40.83	33.3	34.76	58.6367	74.0133	36.2967	0.336	0.0112183	-1.0279	0.00251925	-0.692	0.00746206
g7660	2.51	2.5	2.9	2.98	3.25	3.31	5.24	6.82	6.57	2.63667	3.18	6.21	0.2703	0.0352327	0.9656	0.0165948	1.2359	0.0162761
g7666	199.86	183.58	200.91	285.78	245.17	265.69	647.22	469.48	511.57	194.783	265.547	542.757	0.4471	0.0114392	1.0313	0.0227827	1.4784	0.0201878
g7670	151.21	173.45	165.43	100.75	99.97	105.79	23.12	13.05	18.13	163.363	102.17	18.1	-0.6771	0.0117438	-2.4969	0.00147021	-3.174	0.00414591
g7671	858.91	741.06	765.79	606.65	528.64	546.26	161.19	164.96	158.92	788.587	560.517	161.69	-0.4925	0.00288088	-1.7935	0.00369069	-2.286	0.00337441
g7672	817.42	706.11	804.47	532.23	486.33	484.05	205.88	169.26	166.34	776	500.87	180.493	-0.6316	0.0112904	-1.4725	8.72e-05	-2.1041	0.00258161
g7673	9.82	10.79	11.63	13.68	15	15.02	25.41	30.97	28.69	10.7467	14.5667	28.3567	0.4388	0.00384502	0.961	0.00780471	1.3998	0.00585349
g7686	33.62	30.56	31.97	21.97	17.56	18.85	13.33	12.69	10.64	32.05	19.46	12.22	-0.7198	0.00139825	-0.6713	0.0260303	-1.3911	0.0026609
g769	1122.54	948.79	998.97	758.52	706.74	765.84	306.88	267.54	258.92	1023.43	743.7	277.78	-0.4606	0.0220317	-1.4208	0.00198936	-1.8814	0.0027108
g7698	3.56	4.81	3.25	7.48	11.27	10.28	40.07	34.14	33.79	3.87333	9.67667	36	1.3209	0.0260766	1.8954	0.0139218	3.2163	0.00473823
g771	69.76	62.11	58.48	56.05	47.7	48.58	86.91	74.8	78.24	63.45	50.7767	79.9833	-0.3215	0.0120064	0.6555	0.00143824	0.3341	0.0152309
g7729	2.52	3.05	2.52	1.56	1.12	1.44	0.94	0.56	0.55	2.69667	1.37333	0.683333	-0.9735	0.049322	-1.007	0.0209565	-1.9805	0.0167117
g7741	15.75	22.32	18.09	42.04	39.5	41.32	59.63	67.31	71.84	18.72	40.9533	66.26	1.1294	0.0141856	0.6942	0.0233561	1.8236	0.00428359
g7757	31.98	40.15	40.02	21.9	25.15	28.41	14.08	18.56	20.31	37.3833	25.1533	17.65	-0.5716	0.0138363	-0.5111	0.00379846	-1.0827	0.00290155
g776	22.88	18.32	18.53	14.11	11.03	10.28	5.52	5.42	5.24	19.91	11.8067	5.39333	-0.7539	0.00284948	-1.1304	0.0282152	-1.8842	0.00951359
g7760	61.89	55.42	51.11	80.85	74.32	65.66	122.31	103.1	106.39	56.14	73.61	110.6	0.3909	0.00691289	0.5874	0.012124	0.9783	0.00458534
g7780	34.71	37.66	29.18	75.98	93.93	70.06	164.88	162.48	163.32	33.85	79.99	163.56	1.2407	0.0118427	1.0319	0.00820052	2.2726	0.000433096
g7783	11.96	8.01	8.87	17.24	13.74	13.8	32.71	26.46	22.52	9.61333	14.9267	27.23	0.6348	0.00189359	0.8673	0.0244434	1.5021	0.0138042
g7785	2.51	2.36	1.86	1.23	1	0.88	1.88	1.61	1.25	2.24333	1.03667	1.58	-1.1137	0.00906304	0.608	0.0249306	-0.5057	0.00431523
g7792	19.09	17.58	10.86	24.61	25.85	22.89	132.92	112.6	114.19	15.8433	24.45	119.903	0.626	0.0448512	2.294	0.00469151	2.9199	0.00272401
g7804	39.64	57.39	56.1	51.77	79.39	79	236.14	345.55	362.05	51.0433	70.0533	314.58	0.4567	0.03139	2.1669	0.0151756	2.6236	0.016156
g7817	57.4	52.15	52.68	47.11	43.25	43.18	37	33.67	32.69	54.0767	44.5133	34.4533	-0.2808	0.00176675	-0.3696	0.000687343	-0.6504	0.000883878
g7820	113.97	115.87	130.73	96.16	98.01	100.81	37.97	50	49.99	120.19	98.3267	45.9867	-0.2897	0.0323123	-1.0964	0.00334641	-1.386	0.00347489
g7836	129.44	114.69	130.19	47.61	34.78	41.86	16.86	20.15	15.89	124.773	41.4167	17.6333	-1.591	0.000932832	-1.2319	0.0381022	-2.8229	0.00346105
g7839	10.13	7.92	9.07	8.54	6.59	6.95	7.37	4.74	4.9	9.04	7.36	5.67	-0.2966	0.0186117	-0.3764	0.0239472	-0.673	0.0150366
g7864	7.99	7.6	7.16	5.96	5.79	4.32	30.49	39.77	33.78	7.58333	5.35667	34.68	-0.5015	0.0192133	2.6947	0.00854931	2.1932	0.010522
g7865	1039.37	1013.06	1085.02	897.54	791.54	871.81	203.07	305.41	297.83	1045.82	853.63	268.77	-0.2929	0.016882	-1.6672	0.0104935	-1.9602	0.00231876
g7869	161.21	170.94	92.94	372.17	394.8	352.29	1477.52	916.07	1163.23	141.697	373.087	1185.61	1.3967	0.0038865	1.668	0.0404671	3.0647	0.0242001
g7870	34.22	31.47	30.12	24.08	21.44	22.91	12.48	11.1	10.71	31.9367	22.81	11.43	-0.4855	0.0108584	-0.9968	0.00231157	-1.4824	0.00108516
g7876	11.08	10.57	11.92	8.85	7.26	8.1	6.52	5.52	5.28	11.19	8.07	5.77333	-0.4716	0.021833	-0.4832	0.0179833	-0.9547	0.0131688
g7882	70.27	65.31	67.96	53.86	45.83	46.6	131.18	167.76	155.72	67.8467	48.7633	151.553	-0.4765	0.00566636	1.636	0.0162395	1.1595	0.0204631
g7883	3.11	2.78	2.28	2.04	1.31	1.41	0.21	0.23	0.09	2.72333	1.58667	0.176667	-0.7794	0.0232434	-3.1669	0.0237245	-3.9463	0.00641542
g790	26.25	21.81	25.26	22.09	16.85	16.99	10.54	9.58	8.6	24.44	18.6433	9.57333	-0.3906	0.0440152	-0.9616	0.0193831	-1.3522	0.00810432
g7906	502.49	431.09	487.4	360.42	265.81	286.2	126.95	106.34	105.52	473.66	304.143	112.937	-0.6391	0.0101392	-1.4292	0.0129822	-2.0683	0.00250261
g7934	218.43	201.99	182.46	173.36	124.78	137.39	56.16	61.4	58.97	200.96	145.177	58.8433	-0.4691	0.0349614	-1.3029	0.0327986	-1.772	0.00617619
g794	26.02	21.53	20.12	39.67	41.3	30.12	89.79	76.45	71.24	22.5567	37.03	79.16	0.7151	0.0366622	1.0961	0.0104976	1.8112	0.00435462
g7957	7.15	7.1	5.79	5.25	4.62	4.57	3.63	2.93	2.77	6.68	4.81333	3.11	-0.4728	0.0360061	-0.6301	0.000944582	-1.1029	0.00858447
g7960	157.42	149.27	158.59	99.25	74.75	85.37	13.46	17.01	16.95	155.093	86.4567	15.8067	-0.8431	0.00579276	-2.4514	0.0131221	-3.2945	0.000658706
g7966	7.82	8.58	6.65	12.3	16.03	13.34	120.18	104.72	102.11	7.68333	13.89	109.003	0.8542	0.0199824	2.9723	0.004474	3.8265	0.00295873
g797	26.67	24.1	26.79	21.5	17.22	17.98	7.65	8.08	9.43	25.8533	18.9	8.38667	-0.452	0.0221092	-1.1722	0.0245125	-1.6242	0.00245856
g7979	8.9	6.14	7.55	5.31	4.03	3.52	3.51	3.21	2.29	7.53	4.28667	3.00333	-0.8128	0.0305961	-0.5133	0.0456927	-1.3261	0.0297866
g7992	57.34	59.3	64.44	41.69	47.94	42.05	17.33	16.96	16.26	60.36	43.8933	16.85	-0.4596	0.0359673	-1.3813	0.00548512	-1.8408	0.00310448
g7998	8.75	9.26	8.81	16.35	18.74	17.36	57.09	64.29	60.39	8.94	17.4833	60.59	0.9676	0.00401122	1.7931	0.00103675	2.7607	0.00139561
g8000	155.55	150.13	138.54	260.23	213.09	201.08	47.44	58.02	58.52	148.073	224.8	54.66	0.6023	0.0316199	-2.0401	0.0157787	-1.4378	0.00749883
g8009	186.83	215.23	210.27	350.34	370.42	333.78	471.51	461.43	476.68	204.11	351.513	469.873	0.7842	0.00676491	0.4187	0.0157764	1.2029	0.00174393
g8010	37.44	37.96	36.68	48.87	53.56	47.42	86.41	86.29	85.75	37.36	49.95	86.15	0.419	0.0142303	0.7864	0.00232864	1.2054	2.26e-05
g8030	5.41	4.39	3.29	9.04	8.11	6.78	12.89	16.37	15.72	4.36333	7.97667	14.9933	0.8704	0.000342786	0.9105	0.0480093	1.7808	0.0213956
g8058	0.78	1	1.15	1.33	1.31	1.44	4.17	2.55	4.19	0.976667	1.36	3.63667	0.4777	0.0443507	1.419	0.0482359	1.8967	0.0421528
g809	77.9	82.09	85.51	64.31	65.01	65.22	49.5	48.89	49.53	81.8333	64.8467	49.3067	-0.3357	0.0127249	-0.3952	0.000614913	-0.7309	0.00460081
g8110	47.59	40.01	34.99	38.12	30.81	29.4	30.43	22.83	19.48	40.8633	32.7767	24.2467	-0.3181	0.0230972	-0.4349	0.00666756	-0.753	0.00110716
g8111	52.07	44.69	42.4	42.9	34.04	33.92	19.04	16.92	15.44	46.3867	36.9533	17.1333	-0.328	0.00457294	-1.1089	0.0106083	-1.4369	0.00420407
g8122	0.78	0.77	0.73	1.91	2.96	1.95	14.99	13.78	15.2	0.76	2.27333	14.6567	1.5807	0.0467779	2.6887	0.00397631	4.2694	0.00104528
g8126	35.02	36.53	37.45	29.81	29.4	27.67	64.37	55.26	53.03	36.3333	28.96	57.5533	-0.3272	0.0308012	0.9908	0.0107362	0.6636	0.0364401
g8128	4.2	4.17	3.99	1.97	2.01	2.53	12.1	9.47	8.25	4.12	2.17	9.94	-0.9249	0.0155239	2.1956	0.0261774	1.2706	0.0328952
g8129	47.25	31.55	33.5	38.25	26.29	25.98	24.95	13.63	15.23	37.4333	30.1733	17.9367	-0.311	0.0217079	-0.7504	0.0038952	-1.0614	0.00515527
g8130	22	22.61	22.26	14.67	14.32	15.51	7.74	7.05	7.97	22.29	14.8333	7.58667	-0.5876	0.00360697	-0.9673	0.00059254	-1.5549	0.000847924
g8141	20.16	18.25	18.48	31.82	33	29.65	108.27	83.11	83.32	18.9633	31.49	91.5667	0.7317	0.0079082	1.5399	0.0183448	2.2716	0.0112127
g8150	7.99	6.07	8.41	19.87	18.86	16.61	32.45	38.24	39.66	7.49	18.4467	36.7833	1.3003	0.0160074	0.9957	0.0268563	2.296	0.0068179
g8199	53.51	69.16	69.44	73.67	91.36	96.12	115.5	120.28	117.22	64.0367	87.05	117.667	0.4429	0.00692849	0.4348	0.0368315	0.8777	0.00633733
g8204	20.14	14.83	14.71	15.29	9.9	11.25	5.96	4.14	4.55	16.56	12.1467	4.88333	-0.4471	0.0114915	-1.3146	0.0209579	-1.7618	0.0114621
g8205	11.77	11.23	11.49	9.09	6.89	6.8	5.74	3.93	2.47	11.4967	7.59333	4.04667	-0.5984	0.02431	-0.908	0.0129471	-1.5064	0.013256
g8208	3.89	3.02	2.5	5.51	6.35	4.59	123.93	82.58	82.7	3.13667	5.48333	96.4033	0.8058	0.0441362	4.136	0.0221485	4.9418	0.0199894
g8210	10.24	8.74	8.65	9.15	6.73	6.43	13.34	10.98	11.26	9.21	7.43667	11.86	-0.3085	0.0362224	0.6734	0.00212165	0.3648	0.00871816
g8212	18.8	20.71	19.1	24.78	29.01	26.84	65.61	57.96	58.79	19.5367	26.8767	60.7867	0.4602	0.0089463	1.1774	0.0108831	1.6376	0.00479875
g8215	27.76	21.25	20.27	22.77	16.31	17.76	14.62	8.51	8.75	23.0933	18.9467	10.6267	-0.2855	0.0368199	-0.8343	0.00186172	-1.1198	0.00152386
g8224	4.7	4.24	4.61	7.01	7.28	7.44	14.07	13.03	12.68	4.51667	7.24333	13.26	0.6814	0.00627264	0.8724	0.00801877	1.5538	0.00184427
g8229	265.4	262.04	282.55	222.48	198.27	200	103.13	113.09	112.71	269.997	206.917	109.643	-0.3839	0.03138	-0.9162	0.0126714	-1.3001	0.00144687
g8246	83.17	62.84	60.5	60.61	38.35	47.67	22.55	19.09	19.88	68.8367	48.8767	20.5067	-0.494	0.0311603	-1.2531	0.0347949	-1.7471	0.0161176
g8251	22.45	19.54	18.56	16.33	11.95	12.9	4.66	3.95	4.1	20.1833	13.7267	4.23667	-0.5562	0.00802789	-1.696	0.0135059	-2.2522	0.00373785
g8258	2.78	3.24	2.3	5.35	6.23	4.34	50.97	31.14	37.97	2.77333	5.30667	40.0267	0.9362	0.0115673	2.9151	0.0286189	3.8513	0.0242596
g8263	20.2	15.89	18.72	14.41	10.11	13.03	6.99	6.27	5.63	18.27	12.5167	6.29667	-0.5456	3.05e-05	-0.9912	0.0347091	-1.5368	0.00952821
g8264	98.27	89.57	71.12	150.81	160.89	144.39	27.11	26.84	30.61	86.32	152.03	28.1867	0.8166	0.00996509	-2.4313	0.00222533	-1.6147	0.0238469
g8279	8.76	6.03	5.59	7.03	4.06	4.43	13.56	12.68	12.35	6.79333	5.17333	12.8633	-0.393	0.0212865	1.3141	0.00631867	0.9211	0.0107939
g8289	47.01	48.13	48.39	59.24	64.67	61.41	176.52	144.86	142.31	47.8433	61.7733	154.563	0.3687	0.00892359	1.3231	0.0169772	1.6918	0.0112654
g8290	50.65	59.38	50.97	66.49	89.99	77.77	107.63	169.67	138.29	53.6667	78.0833	138.53	0.541	0.0313383	0.8271	0.0322471	1.3681	0.0315372
g8291	97.52	95.72	109.78	53.21	40.77	54.16	28.06	27.45	28.6	101.007	49.38	28.0367	-1.0325	0.00499765	-0.8166	0.0335879	-1.8491	0.00317175
g8293	4.21	5.1	4.42	5.81	7.6	5.93	504.98	389.99	432.4	4.57667	6.44667	442.457	0.4943	0.0273995	6.1008	0.00604257	6.5951	0.0059111
g8300	76.43	75.51	94.72	54.54	61.97	65.61	31.66	36.25	37.37	82.22	60.7067	35.0933	-0.4376	0.0410525	-0.7907	0.00363379	-1.2283	0.0126596
g8301	85.45	75.39	71.31	121.48	118.03	127.26	169.84	176.09	200	77.3833	122.257	181.977	0.6598	0.0166175	0.5738	0.0137908	1.2337	0.0149534
g8313	21.92	15.87	15.77	17.69	11.73	10.49	3.11	2.73	2.95	17.8533	13.3033	2.93	-0.4244	0.00640574	-2.1828	0.0402026	-2.6072	0.0165745
g8315	74.44	65.55	69.11	57.84	50.98	48.73	27.5	24.2	27.85	69.7	52.5167	26.5167	-0.4084	0.00967293	-0.9859	0.0110704	-1.3943	0.00188697
g8318	171.33	169.01	173.64	121.69	144.38	140.34	1826.44	1583.1	1486.39	171.327	135.47	1631.98	-0.3388	0.0393609	3.5906	0.00512083	3.2518	0.00479745
g832	242.81	204.17	194.69	190.78	163.03	164.29	107.33	83.71	77.55	213.89	172.7	89.53	-0.3086	0.0222173	-0.9478	0.000665443	-1.2564	0.00205195
g8330	59.03	60.1	57.49	85.72	91.48	86.43	181.42	145.43	147.47	58.8733	87.8767	158.107	0.5779	0.00217315	0.8473	0.0321148	1.4252	0.0135176
g8343	191.8	183.06	200.59	156.32	124.98	136.81	97.65	80.27	84.53	191.817	139.37	87.4833	-0.4608	0.0260901	-0.6718	0.0059923	-1.1326	0.00370897
g8345	149.56	202.78	190.67	388.74	458.78	446.38	529.61	705.74	608.99	181.003	431.3	614.78	1.2527	0.000492897	0.5114	0.029716	1.7641	0.00693514
g8351	26.03	24.78	26.87	35.45	41.53	36.55	60.42	52.89	52.93	25.8933	37.8433	55.4133	0.5475	0.0380834	0.5502	0.047532	1.0977	0.00712893
g8359	19.36	26.43	27.41	27.86	35.86	40.51	60.27	65.47	62.17	24.4	34.7433	62.6367	0.5099	0.017937	0.8503	0.0130639	1.3601	0.00225848
g8378	55.6	44.25	47.7	41.56	34.14	33.72	34.49	27.83	25.73	49.1833	36.4733	29.35	-0.4313	0.010302	-0.3135	0.00461707	-0.7448	0.00747666
g8393	61.02	51.83	46.58	80.87	76.56	64.8	46.49	41.98	35.8	53.1433	74.0767	41.4233	0.4791	0.00861632	-0.8386	0.0031179	-0.3594	0.0145713
g8394	171.19	150.76	154.23	138.54	106.32	98.99	49.61	36.85	39.24	158.727	114.617	41.9	-0.4697	0.021178	-1.4518	0.0136334	-1.9215	0.000420715
g8396	20.78	15.02	15.55	29.97	23.14	20.41	9.27	3.76	4.57	17.1167	24.5067	5.86667	0.5178	0.0296736	-2.0626	0.00600449	-1.5448	0.000185101
g8400	6.97	8.37	8.75	4.39	6.01	5.27	39.62	42.63	36.41	8.03	5.22333	39.5533	-0.6204	0.0145756	2.9208	0.00228735	2.3003	0.00394877
g8408	21.93	17.73	16.79	17.41	13	14.03	7.46	6.35	7.46	18.8167	14.8133	7.09	-0.3451	0.0234891	-1.063	0.0201621	-1.4082	0.015844
g8445	26.59	27.33	32.93	15.35	13.51	12.87	10.19	8.3	6.63	28.95	13.91	8.37333	-1.0574	0.0289925	-0.7322	0.00401674	-1.7897	0.0200813
g8461	307.51	272.17	343.26	230.35	172.84	196.21	67.62	71.89	72.2	307.647	199.8	70.57	-0.6227	0.0346667	-1.5014	0.0189034	-2.1241	0.00738052
g8466	15.21	12.34	13.88	12.57	10.68	10.61	9.09	8.02	6.3	13.81	11.2867	7.80333	-0.2911	0.0327748	-0.5325	0.0181897	-0.8236	0.0237608
g8477	5.62	5.59	4.77	17.95	16.69	15.29	26.3	24.56	25.37	5.32667	16.6433	25.41	1.6436	0.00221601	0.6105	0.00580955	2.2541	0.000768714
g8502	49.94	47.05	52.27	39.76	35.84	40.56	16.92	10.6	10.91	49.7533	38.72	12.81	-0.3617	0.00166241	-1.5958	0.0058718	-1.9575	0.00426412
g8503	83.37	75.08	79.01	67.17	54.43	58.24	44.52	41.15	42.29	79.1533	59.9467	42.6533	-0.401	0.00607388	-0.491	0.0250032	-0.892	0.00151974
g8505	9.34	8.9	8.58	12.65	13.21	10.64	50.97	43.93	41.31	8.94	12.1667	45.4033	0.4446	0.0383614	1.8999	0.00579731	2.3445	0.00530835
g8558	199.06	192.93	214.34	176.03	150.78	162.59	55.59	61.69	58.25	202.11	163.133	58.51	-0.3091	0.0438415	-1.4793	0.00740118	-1.7884	0.00248643
g8597	44.26	54.4	63.39	35.51	44.15	50.26	69.29	86.44	83.53	54.0167	43.3067	79.7533	-0.3188	0.0140951	0.881	0.00638079	0.5621	0.0175323
g8619	752.44	643.2	605.84	542.99	477.3	508.78	168.64	185.03	180.06	667.16	509.69	177.91	-0.3884	0.0405585	-1.5185	0.00508252	-1.9069	0.00956316
g8622	561.64	481.64	532.62	363.01	291.51	299.65	127.32	158.16	146.24	525.3	318.057	143.907	-0.7239	0.00396896	-1.1442	0.0308366	-1.868	0.00700667
g8625	26.54	33.6	35.85	20.75	27.2	29.03	46.91	46.76	48.32	31.9967	25.66	47.33	-0.3184	0.00221933	0.8832	0.0105756	0.5648	0.0260858
g8631	40.39	30.35	34.53	31.18	25.12	25.77	10.84	12.89	14.95	35.09	27.3567	12.8933	-0.3592	0.0254714	-1.0853	0.0395841	-1.4444	0.0270578
g8643	39.9	36.51	39.3	26.17	24.14	27.16	15.48	10.74	12.83	38.57	25.8233	13.0167	-0.5788	0.00151151	-0.9883	0.0071904	-1.5671	0.000553842
g8658	10.43	9.74	9.79	8.5	6.86	6.13	2.35	2.83	2.5	9.98667	7.16333	2.56	-0.4794	0.0299847	-1.4845	0.0276598	-1.9639	0.00214598
g8664	10.39	10.58	11.24	17.68	19.39	17.82	6.7	8.75	7.31	10.7367	18.2967	7.58667	0.769	0.00748478	-1.27	0.000171121	-0.501	0.0416319
g8686	10.58	13.68	17.96	17.09	21.7	25.21	12.86	18.44	21.75	14.0733	21.3333	17.6833	0.6001	0.00358604	-0.2707	0.00649893	0.3294	0.0377051
g869	11.39	9.49	8.66	7.1	5.95	4.66	5.32	3.69	3.27	9.84667	5.90333	4.09333	-0.7381	0.00305209	-0.5283	0.0187792	-1.2664	0.00117848
g871	26.76	27.92	29.99	39.52	38	36.26	80.21	70.5	71.48	28.2233	37.9267	74.0633	0.4263	0.0356542	0.9655	0.00441196	1.3919	0.00686577
g8716	15.56	16.58	15.37	28.64	31.54	28.84	24.54	22.84	23.25	15.8367	29.6733	23.5433	0.9059	0.00170957	-0.3338	0.045553	0.572	0.0103443
g8720	2.37	2.38	1.94	3.36	3.79	3.09	9.72	10.15	11.08	2.23	3.41333	10.3167	0.6141	0.0105277	1.5957	0.00613765	2.2099	0.00443672
g8728	10.2	11.54	9.01	14.5	15.8	12.6	29.35	23.97	22.76	10.25	14.3	25.36	0.4804	0.00321765	0.8265	0.0305913	1.3069	0.0180095
g8732	27.18	21.71	23.77	19.01	17.37	18.94	10.79	10.73	11.89	24.22	18.44	11.1367	-0.3934	0.0407147	-0.7275	0.00417475	-1.1209	0.0159726
g8735	18.99	17.77	19.64	13.99	11.83	12.62	23.86	26.3	26.43	18.8	12.8133	25.53	-0.5531	0.00936934	0.9945	0.0125132	0.4415	0.0237895
g874	11.53	9.06	11.11	9.73	7.64	8.67	7.4	5.46	4.98	10.5667	8.68	5.94667	-0.2838	0.0239929	-0.5456	0.0295158	-0.8294	0.0266945
g8747	21.47	22.78	23.63	37.38	45.43	36.98	94.69	90.89	99.14	22.6267	39.93	94.9067	0.8194	0.0247441	1.249	0.00804172	2.0685	0.000914492
g8755	1.93	2.29	2	4.04	4.56	4.99	23.06	21.03	20.77	2.07333	4.53	21.62	1.1276	0.0119196	2.2548	0.00330774	3.3823	0.00163653
g8772	9.28	11.43	11.98	11.24	15.13	15.07	6.68	9.52	9.43	10.8967	13.8133	8.54333	0.3422	0.0292095	-0.6932	0.00450971	-0.351	0.00879253
g8782	752.91	725.81	745.63	627.62	567.51	562.63	214.09	265.45	251.7	741.45	585.92	243.747	-0.3396	0.0113563	-1.2653	0.0107522	-1.605	0.00207884
g879	93.28	84.15	85.12	78.02	66.66	68	45.4	44.64	46.73	87.5167	70.8933	45.59	-0.3039	0.00171839	-0.6369	0.0203386	-0.9408	0.00506135
g8796	4.48	4.45	4.53	3.86	3.39	3.74	2.13	2.56	2.43	4.48667	3.66333	2.37333	-0.2925	0.0233644	-0.6262	0.0383038	-0.9187	0.0039348
g8798	4.47	4.24	3.62	3.4	2.15	1.76	0.18	0.13	0.15	4.11	2.43667	0.153333	-0.7542	0.0324266	-3.9902	0.0419599	-4.7444	0.00393136
g8820	188.04	193.32	196.78	140.98	135.31	139.15	26.02	27.71	32.05	192.713	138.48	28.5933	-0.4768	0.00434926	-2.2759	0.000534186	-2.7527	4.33e-05
g884	21.43	23.66	26.03	28.54	29.41	33.57	50.02	53.47	58.01	23.7067	30.5067	53.8333	0.3638	0.00623517	0.8194	0.00158513	1.1832	0.00108102
g8856	38.56	32.3	29.77	20.64	17.8	18.85	10.74	10.02	9.51	33.5433	19.0967	10.09	-0.8127	0.0190121	-0.9204	0.00492286	-1.7331	0.00915709
g8860	15.96	12.63	13.18	12.25	9.72	10.27	6.56	4.99	4.74	13.9233	10.7467	5.43	-0.3736	0.00697321	-0.9849	0.00310495	-1.3585	0.00356905
g8864	90.11	83.33	87.84	38.11	33.05	39.43	16.6	17.35	15.95	87.0933	36.8633	16.6333	-1.2404	0.000425654	-1.1481	0.0130652	-2.3885	0.00105306
g8878	22.83	21.72	21.94	18.12	16.62	18.4	13.17	8.47	9.32	22.1633	17.7133	10.32	-0.3233	0.0109133	-0.7794	0.0274494	-1.1027	0.00861941
g8895	4.27	4.38	4.8	6.26	6.7	6.44	26.9	28.12	24.48	4.48333	6.46667	26.5	0.5285	0.00965703	2.0349	0.00259132	2.5633	0.00301412
g8897	129.54	171.87	167.54	181.67	245.83	242.63	437.58	538.41	485.01	156.317	223.377	487	0.515	0.0121889	1.1244	0.00322015	1.6395	0.00299365
g8901	10.37	16.87	12.74	27.15	33.95	33.45	106.33	136.39	111.47	13.3267	31.5167	118.063	1.2418	0.00478625	1.9054	0.00834027	3.1472	0.00500118
g8905	48.62	69.94	58.54	38.42	58.42	49.1	12.55	9.97	6.79	59.0333	48.6467	9.77	-0.2792	0.00340517	-2.3159	0.0287706	-2.5951	0.0196559
g8911	110.33	115.36	120.13	79.08	69.2	68.01	22.07	27.11	26.36	115.273	72.0967	25.18	-0.6771	0.0200444	-1.5177	0.0113806	-2.1947	0.000416096
g8914	45.6	34.54	37.91	28.72	22.39	29.67	12.82	12.08	11.67	39.35	26.9267	12.19	-0.5473	0.0381298	-1.1433	0.0234021	-1.6907	0.0120953
g8919	480.84	430.03	500.28	343.42	295.19	292.21	109.96	123.1	114.13	470.383	310.273	115.73	-0.6003	0.0217243	-1.4228	0.00993313	-2.0231	0.00464869
g8978	731.46	637.36	678.25	340.9	292.15	354.45	145.25	129.93	134.53	682.357	329.167	136.57	-1.0517	0.00309062	-1.2692	0.00745807	-2.3209	0.00173528
g8998	26.29	19.54	17.38	20.16	12.94	11.7	4.06	3.89	3.27	21.07	14.9333	3.74	-0.4967	0.00186801	-1.9974	0.0450558	-2.4941	0.0200264
g903	123.1	115.35	111.64	108.1	84.11	83.26	53.61	34.61	41.22	116.697	91.8233	43.1467	-0.3458	0.0381885	-1.0896	0.00547768	-1.4354	0.00239379
g9030	1.32	1.6	1.77	0.67	0.74	0.56	0.26	0.07	0.07	1.56333	0.656667	0.133333	-1.2514	0.030954	-2.3001	0.0209085	-3.5515	0.017447
g9031	716.25	573.63	554.77	387.16	310.23	347.86	132.32	98.07	124.36	614.883	348.417	118.25	-0.8195	0.017104	-1.559	0.00306101	-2.3785	0.00830843
g9036	38.99	30.22	38.96	25.66	20.33	21.47	12.33	13.29	12.98	36.0567	22.4867	12.8667	-0.6812	0.0252291	-0.8054	0.0369249	-1.4866	0.0178022
g9041	79.18	75.41	67.1	94.88	91.58	85.06	63.66	51.53	50.49	73.8967	90.5067	55.2267	0.2925	0.00171377	-0.7127	0.0052793	-0.4201	0.0191857
g9044	48.71	54.08	46.22	75.51	80.52	69.76	226.06	172.25	176.96	49.67	75.2633	191.757	0.5996	0.00162172	1.3493	0.0220829	1.9488	0.0156744
g9046	3.37	4.95	5.02	5.09	6.35	6.19	18.5	16.16	17.72	4.44667	5.87667	17.46	0.4023	0.0122101	1.571	0.00795855	1.9733	0.00761858
g9048	31.67	24.72	26.2	23.93	18.12	17.67	11.6	11.36	10.81	27.53	19.9067	11.2567	-0.4678	0.00535646	-0.8225	0.0424017	-1.2902	0.0145795
g9054	3.83	4.11	3.72	4.89	5.05	4.2	36.2	40.32	37.42	3.88667	4.71333	37.98	0.2782	0.0428063	3.0104	0.00117924	3.2886	0.00108866
g9061	6.27	7.41	5.79	12.35	11.33	8.84	32.69	26.97	24.73	6.49	10.84	28.13	0.7401	0.0403008	1.3757	0.00770687	2.1158	0.012045
g9072	16.94	13.44	13.39	12.17	9.85	8.94	4.54	4.21	3.76	14.59	10.32	4.17	-0.4995	0.00673946	-1.3073	0.0146175	-1.8069	0.00902594
g9077	47.2	32.83	41.93	24.91	20.18	21.76	12.72	12	11.22	40.6533	22.2833	11.98	-0.8674	0.024424	-0.8953	0.0125157	-1.7627	0.0195577
g9078	9.93	7.42	7.38	6.22	4.69	5.52	1.34	0.97	0.87	8.24333	5.47667	1.06	-0.5899	0.0353388	-2.3692	0.00638447	-2.9592	0.00945669
g9079	1.07	0.98	0.77	0.55	0.25	0.45	0.25	0.04	0.09	0.94	0.416667	0.126667	-1.1738	0.0475398	-1.7179	0.0218543	-2.8916	0.00842497
g908	41.76	35.52	35.93	31.93	24.42	24.46	13.09	12.03	9.63	37.7367	26.9367	11.5833	-0.4864	0.0021078	-1.2175	0.0146686	-1.7039	0.00326091
g9083	13.98	17	15.87	25.31	25.99	25.08	135.36	122.18	124.69	15.6167	25.46	127.41	0.7051	0.00569533	2.3232	0.0016677	3.0283	0.00192121
g9119	12.65	10.49	11.86	8.22	8.5	7.65	5.01	6.21	5.99	11.6667	8.12333	5.73667	-0.5222	0.0451179	-0.5019	0.0337672	-1.0241	0.0257497
g9135	81.17	73.17	88.32	60.04	45.86	50.81	17.72	18	18.79	80.8867	52.2367	18.17	-0.6308	0.0266793	-1.5235	0.0155461	-2.1543	0.00437411
g9136	298.92	269.06	309.22	209.04	188.76	203.33	104.05	122.4	121.82	292.4	200.377	116.09	-0.5452	0.0065155	-0.7875	0.0173155	-1.3327	0.00714259
g9145	35.08	32.57	31.26	30.36	23.66	24.94	11.17	14.04	14.37	32.97	26.32	13.1933	-0.325	0.0320855	-0.9964	0.0497941	-1.3213	0.0112989
g9149	10.29	7.71	7.88	6.79	4.84	5.42	3.93	2.39	2.23	8.62667	5.68333	2.85	-0.6021	0.010395	-0.9958	0.00565819	-1.5978	0.00280936
g9151	114.24	130.86	131.66	163.01	191.64	182.23	825.84	1052.92	951.78	125.587	178.96	943.513	0.511	0.00487327	2.3984	0.00557808	2.9094	0.00547385
g9159	22.05	22.88	20.34	27.74	27.79	25.96	89.08	134.15	113.66	21.7567	27.1633	112.297	0.3202	0.00211688	2.0476	0.0227319	2.3678	0.0195436
g9160	914.8	949.27	908.19	1182.7	1121.4	1184.76	322.28	259.16	319.85	924.087	1162.95	300.43	0.3317	0.0190649	-1.9527	2.29e-06	-1.621	0.00283014
g9161	57.16	68.16	57.37	72.29	95.04	86.16	843.63	806.02	717.8	60.8967	84.4967	789.15	0.4725	0.0312222	3.2233	0.00327932	3.6959	0.00253002
g9170	34.71	31.52	27.84	21.48	17.96	20.14	15.58	12.78	14.31	31.3567	19.86	14.2233	-0.6589	0.0262614	-0.4816	0.00164971	-1.1405	0.0109194
g9187	32.39	30.35	30.32	18.11	15.92	14.74	8.23	9.44	8.32	31.02	16.2567	8.66333	-0.9322	0.000772705	-0.908	0.0219334	-1.8402	0.0018197
g919	177.91	169.25	161.83	146.25	125.87	128.85	43.75	46.68	44.76	169.663	133.657	45.0633	-0.3441	0.0104299	-1.5685	0.0063539	-1.9126	0.00163008
g9195	7.58	6.3	8.29	5.54	3.99	4.64	2.18	1.76	1.78	7.39	4.72333	1.90667	-0.6458	0.0331265	-1.3088	0.0132053	-1.9545	0.0106417
g9205	1.68	1.31	1.31	1.23	0.82	0.78	0.41	0.11	0.13	1.43333	0.943333	0.216667	-0.6035	0.00221392	-2.1223	0.00465959	-2.7258	0.00050253
g9206	2.07	1.41	1.72	1.74	0.87	1.09	1.3	0.46	0.55	1.73333	1.23333	0.77	-0.491	0.0301769	-0.6796	0.00711753	-1.1706	0.0141111
g9232	52.04	46.29	49.8	44.78	35.63	34.42	21.19	21.64	21.15	49.3767	38.2767	21.3267	-0.3674	0.0421629	-0.8438	0.0364242	-1.2112	0.00415962
g9249	76.48	62.23	73.01	49.48	39.73	40.94	24.94	24.85	25.14	70.5733	43.3833	24.9767	-0.702	0.0101781	-0.7966	0.0268448	-1.4985	0.00854732
g927	90.03	88.97	91.19	54.9	50.63	54.33	12.66	11.72	10.9	90.0633	53.2867	11.76	-0.7572	0.000635546	-2.1799	0.00105937	-2.9371	0.000161084
g9277	54.2	50.43	54.43	42.7	34.47	36.97	17.1	22.48	20.93	53.02	38.0467	20.17	-0.4788	0.0139895	-0.9156	0.0473516	-1.3943	0.00649929
g9286	393.15	340.02	279.32	549.29	500.56	501.43	1067.28	1000.55	958.82	337.497	517.093	1008.88	0.6156	0.0137689	0.9643	0.00133217	1.5798	7.07e-05
g9287	1870.62	1431.48	1536.19	1450.65	1011.23	1068.69	368.73	309.91	280.08	1612.76	1176.86	319.573	-0.4546	0.00131069	-1.8807	0.0175559	-2.3353	0.00733174
g9288	1539.94	1289.46	1268.22	1203.54	965.58	964.28	364.28	322.43	317.36	1365.87	1044.47	334.69	-0.3871	0.000863659	-1.6419	0.0082199	-2.0289	0.0048919
g929	99.53	116	118.72	128.62	139.66	136.24	32.97	33.02	32.21	111.417	134.84	32.7333	0.2753	0.0197566	-2.0424	0.00105244	-1.7671	0.0060474
g9307	63.02	50.82	50.83	50.41	37.8	38.7	19.57	20.62	19.94	54.89	42.3033	20.0433	-0.3758	0.000417254	-1.0776	0.0355698	-1.4534	0.0149303
g9325	38.78	40.85	41.19	63.91	68.56	58.78	101.24	89.78	93.52	40.2733	63.75	94.8467	0.6626	0.0163165	0.5732	0.0248402	1.2358	0.00549891
g9326	32.6	26.21	26.05	24.74	17.28	20.14	3.1	3.23	3.4	28.2867	20.72	3.24333	-0.4491	0.0133771	-2.6755	0.0157802	-3.1246	0.00783861
g933	60.02	58.68	62.46	50.21	46.36	49.49	38.31	40.87	36.47	60.3867	48.6867	38.55	-0.3107	0.00671267	-0.3368	0.0496	-0.6475	0.0115006
g9332	112.37	110.33	95.59	167.28	185.04	168.28	473.46	522.12	546.76	106.097	173.533	514.113	0.7098	0.00858902	1.5669	0.00376049	2.2767	0.00405835
g9339	3	6.93	6.36	6.64	13.89	12.41	65.74	80.42	68.53	5.43	10.98	71.5633	1.0159	0.0304041	2.7043	0.00260014	3.7202	0.00308543
g9341	141.3	130.2	144.5	95.04	84.87	107.77	46.74	51.91	46.74	138.667	95.8933	48.4633	-0.5321	0.00499229	-0.9845	0.0280461	-1.5167	0.00443594
g9349	587.04	581.72	651.89	495.32	404.87	433.55	222.28	171.67	196.87	606.883	444.58	196.94	-0.449	0.0488924	-1.1747	0.00263606	-1.6237	0.00401552
g9365	0.44	0.45	0.36	0.28	0.26	0.25	0.09	0.07	0.08	0.416667	0.263333	0.08	-0.662	0.0223824	-1.7188	0.0013197	-2.3808	0.00765552
g9382	37.98	35.05	35.54	30.38	22.06	22.31	8.88	10.65	8.85	36.19	24.9167	9.46	-0.5385	0.0255662	-1.3972	0.0374673	-1.9357	0.00256706
g9389	65.97	57.52	53.96	45.67	38	37.77	25.31	24.55	22.61	59.15	40.48	24.1567	-0.5472	0.00452572	-0.7448	0.0158197	-1.292	0.00666711
g9396	1.95	1.44	1.58	2.39	2.26	2.38	1.58	0.79	1.14	1.65667	2.34333	1.17	0.5003	0.0308431	-1.0021	0.0261145	-0.5018	0.0286075
g9422	1331.4	1141.85	1032.54	929.45	785.17	809.67	328.49	293.76	302.11	1168.6	841.43	308.12	-0.4739	0.0259552	-1.4494	0.00407407	-1.9232	0.00830345
g9423	155.5	115.5	125.75	121.13	95.85	88.25	92.09	56.04	56.73	132.25	101.743	68.2867	-0.3783	0.0310329	-0.5753	0.00934062	-0.9536	0.00187496
g9430	13.62	11.06	8.09	21.19	17.89	13.27	7.05	5.18	5	10.9233	17.45	5.74333	0.6758	0.0115127	-1.6033	0.022038	-0.9275	0.039683
g9442	28.03	21.46	26.92	41.25	32.09	35.05	10.78	9.84	9.99	25.47	36.13	10.2033	0.5044	0.0184764	-1.8242	0.00854518	-1.3198	0.0140011
g945	43.81	43.08	48.54	33.47	32.72	34.27	22.53	21.32	17.04	45.1433	33.4867	20.2967	-0.4309	0.0123338	-0.7223	0.0227543	-1.1533	0.0174874
g9468	1.17	0.93	1.11	1.02	0.78	0.84	0.46	0.35	0.54	1.07	0.88	0.45	-0.282	0.0415768	-0.9676	0.0291417	-1.2496	0.00524802
g949	97.49	103.8	107.83	80.52	82.23	90.92	41.31	47.31	48.35	103.04	84.5567	45.6567	-0.2852	0.00690081	-0.8891	0.00322309	-1.1743	0.000336017
g950	9.32	10.28	8.24	11.81	13.47	10.69	28.76	22.79	24.06	9.28	11.99	25.2033	0.3696	0.00776969	1.0718	0.0267125	1.4414	0.0154299
g9503	254.36	260.56	247.04	381.07	326.67	360.38	49.43	60.75	62.05	253.987	356.04	57.41	0.4873	0.0309438	-2.6327	0.00401194	-2.1454	0.000923797
g9504	46.11	36.41	32.2	39.43	28.33	26.03	25.97	15.49	15.9	38.24	31.2633	19.12	-0.2906	0.00663132	-0.7094	0.00701492	-1	0.00553075
g9554	26.24	24.52	24.68	20.54	19.35	20.9	9.47	8.49	8.38	25.1467	20.2633	8.78	-0.3115	0.0134667	-1.2066	0.00205892	-1.5181	0.00017446
g9563	47.91	33.28	35.46	35.56	22.57	23.17	18.92	14.83	12.69	38.8833	27.1	15.48	-0.5209	0.00207002	-0.8079	0.0476557	-1.3287	0.0166596
g9564	399.14	331.66	319.74	273.03	221.41	239.9	77.6	77.76	84.31	350.18	244.78	79.89	-0.5166	0.0161873	-1.6154	0.008893	-2.132	0.00924736
g9572	107.68	98.2	119.12	88.44	78.45	82.96	65.01	57.76	56.28	108.333	83.2833	59.6833	-0.3794	0.0458523	-0.4807	0.00533836	-0.8601	0.0207777
g9578	27.81	33.28	37.96	19.33	20.39	22.9	12.54	14.12	13.17	33.0167	20.8733	13.2767	-0.6615	0.0244835	-0.6528	0.0195194	-1.3143	0.0190399
g9589	10.11	7.89	8.75	3.8	4.55	3.86	1.77	1.55	1.49	8.91667	4.07	1.60333	-1.1315	0.0299149	-1.344	0.0130122	-2.4754	0.00618768
g9594	7.58	7.15	6.91	10.53	12.45	10.62	56.12	48.02	40.2	7.21333	11.2	48.1133	0.6348	0.0288605	2.1029	0.0156327	2.7377	0.011388
g9610	13.88	12.24	15.16	6.38	7.38	8.22	1.26	0.38	0.5	13.76	7.32667	0.713333	-0.9093	0.0152287	-3.3605	0.0134582	-4.2698	0.00408053
g9644	3.3	4.95	5.69	7.5	7.48	7.76	38.96	33.94	27.47	4.64667	7.58	33.4567	0.706	0.0453791	2.142	0.0168724	2.848	0.018808
g9719	467.4	428.07	415.86	620.46	551.27	493.18	775.29	802.83	782.86	437.11	554.97	786.993	0.3444	0.0331978	0.5039	0.0286418	0.8484	0.00362247
g9728	65.14	60.86	54.71	83.48	75.92	77.96	9.6	7.95	8.53	60.2367	79.12	8.69333	0.3934	0.0155141	-3.1861	0.0006363	-2.7927	0.00291105
g9730	83.45	76.62	88.25	63.36	45.34	48.53	14.77	12.83	13.36	82.7733	52.41	13.6533	-0.6593	0.0333163	-1.9406	0.0160892	-2.5999	0.00215226
g9733	121.81	116.2	114.13	98.29	77.87	80.66	39.49	41.21	38.7	117.38	85.6067	39.8	-0.4554	0.018303	-1.105	0.0205777	-1.5603	0.000934617
g9808	112.63	117.62	107.68	235.25	243.76	228.73	758.49	536.3	545.83	112.643	235.913	613.54	1.0665	0.000149	1.3789	0.0355364	2.4454	0.020422
g9827	31.06	32.2	34.97	23.49	20.8	23.43	12.72	15.48	15.26	32.7433	22.5733	14.4867	-0.5366	0.0159649	-0.6399	0.0358525	-1.1765	0.00223292
g9842	23.23	19.56	20.92	16.34	16.2	15.87	10.98	11.51	12.63	21.2367	16.1367	11.7067	-0.3962	0.0377027	-0.463	0.0193682	-0.8592	0.0198134
g9852	674.41	748.73	741.86	838.54	999.19	875.29	2108.64	1783.21	2067.67	721.667	904.34	1986.51	0.3255	0.0348668	1.1353	0.0188589	1.4608	0.00878755
g9855	3.72	3.52	4.16	6.87	6.95	6.31	16.53	20.76	16.9	3.8	6.71	18.0633	0.8203	0.017361	1.4287	0.0120434	2.249	0.0107155
g9874	47.54	36.84	38.3	26.74	18.27	20.72	15.48	12.41	10.7	40.8933	21.91	12.8633	-0.9003	0.00250671	-0.7683	0.0310744	-1.6686	0.00617593
g9875	44.85	41.31	44.64	24.15	22.24	22.44	12.95	14.52	13.32	43.6	22.9433	13.5967	-0.9263	0.00190894	-0.7548	0.0114978	-1.6811	0.00288616
g9878	1.58	2.2	1.99	4.89	5.61	5.9	14.39	11.29	10.97	1.92333	5.46667	12.2167	1.5071	0.0027322	1.1601	0.0396823	2.6672	0.0146267
g9880	572.15	602.09	563.44	475.94	449.4	476.9	46.85	45.02	52.26	579.227	467.413	48.0433	-0.3094	0.0323908	-3.2823	0.000328631	-3.5917	0.000651996
g9885	141.83	133.54	160.28	109.02	105.32	105.55	74.54	71.84	70.66	145.217	106.63	72.3467	-0.4456	0.042118	-0.5596	0.000149152	-1.0052	0.0134242
g9891	81.45	80	78.56	67.36	61.67	70.81	30.14	29.05	32.24	80.0033	66.6133	30.4767	-0.2642	0.048878	-1.1281	0.00247467	-1.3924	0.00105076
g9892	46.91	37.51	39.55	28.74	20.8	21.58	5.55	2.81	4.23	41.3233	23.7067	4.19667	-0.8017	0.00067226	-2.498	0.00886488	-3.2996	0.00325762
g9893	10.08	13.21	10.43	17.77	17.64	18.27	88.52	87.52	79.01	11.24	17.8933	85.0167	0.6708	0.026839	2.2483	0.0022672	2.9191	0.00149814
g9894	181.34	195.71	215.47	81.72	80.5	95.82	5.71	4.07	6.65	197.507	86.0133	5.47667	-1.1993	0.00295424	-3.9732	0.00286275	-5.1725	0.00248117
g9896	223.69	212.62	257.37	148.52	130.23	148.19	101.76	89.6	92.14	231.227	142.313	94.5	-0.7002	0.0132695	-0.5907	0.00867455	-1.2909	0.0106961
g9899	69.93	63.41	69.68	59.88	49.02	48.87	25.98	26.33	24.47	67.6733	52.59	25.5933	-0.3638	0.0403551	-1.039	0.0162752	-1.4028	0.00358497
g9913	71.29	61.29	65.06	56.4	46.29	46	32	34.24	32.25	65.88	49.5633	32.83	-0.4106	0.00699665	-0.5943	0.0494189	-1.0048	0.0112502
g9915	41.91	28.93	33.04	25	16	17.21	6.14	2.68	2.58	34.6267	19.4033	3.8	-0.8356	0.00603784	-2.3522	0.0112841	-3.1878	0.00788869
g9927	1.75	1.57	0.98	1.45	1.37	0.76	0.4	0.6	0.15	1.43333	1.19333	0.383333	-0.2644	0.0158202	-1.6383	0.0242852	-1.9027	0.0211962
g9932	57.17	85.79	89.6	20.04	42.25	40.79	2	6.52	5.62	77.52	34.36	4.71333	-1.1738	0.0060667	-2.8659	0.0362741	-4.0397	0.0146887
g9938	133.67	137.02	120.38	172.75	171.8	154.88	279	270.55	250.25	130.357	166.477	266.6	0.3529	0.00167968	0.6794	0.00102947	1.0322	0.00117012
g9945	48.63	44.81	44.96	65	60.5	61.64	284.11	247.2	234.14	46.1333	62.38	255.15	0.4353	0.000323678	2.0322	0.00508079	2.4675	0.00431225
g9958	137.18	91.13	81.49	188.13	123.71	118.34	72.54	55.26	48.51	103.267	143.393	58.77	0.4736	0.0186	-1.2868	0.0319048	-0.8132	0.0479077
g9964	17.6	13.78	14.13	11.05	8.13	9.85	8	4.42	6.94	15.17	9.67667	6.45333	-0.6486	0.014128	-0.5845	0.00580518	-1.2331	0.00764344
g9969	83.62	79.5	73.23	55.77	56.44	52.82	14.84	17.14	16.77	78.7833	55.01	16.25	-0.5182	0.0082828	-1.7593	0.00136668	-2.2775	0.00322087
g997	209.08	192.33	194.19	174.38	143.86	155.68	68.84	62.02	62.58	198.533	157.973	64.48	-0.3297	0.0100887	-1.2928	0.00531666	-1.6225	0.000539873
g9970	3.36	3.57	2.72	6.09	5.44	4.8	7.38	6.2	6.08	3.21667	5.44333	6.55333	0.7589	0.0132477	0.2677	0.0239723	1.0267	0.0141672
