# Supplementary material for: Transcriptome Profiling Reveals Candidate Genes Related to Stipe Gradient Elongation of Flammulina filiformis
Source: J Fungi (Basel). 2022 Dec 31;9(1):64. doi: 10.3390/jof9010064 (PMC9862757; doi:10.3390/jof9010064)
Supplement: Supplementary file 1 [file jof-09-00064-s001.zip › Table S6. Mean FPKM values of clusters 1 and 3 DEGs.xlsx]

## Sheet: Cluster 1 DEGs
#ID	ER_mean	TR_mean	SR_mean
g10001	13.97	9.99667	7.07667
g10123	137.053	68.2133	11.51
g10124	9	5.79	4.07667
g10125	61.9	26.9233	5.17667
g10160	130.437	88.6467	45.4867
g10165	8.66	5.35667	2.31667
g10169	6.39333	4.88667	2.93
g10188	16.5667	10.26	5.51333
g10206	176.607	122.607	67.25
g10208	30.4	10.6	2.25667
g10217	42.4767	30.37	16.9433
g10229	37.4933	27.2933	18.1233
g10237	38.9267	13.4833	2.18667
g10245	31.5467	21.6767	9.22667
g10259	43.15	21.0667	5.45333
g10268	45.4933	37.5067	22.43
g10269	43.03	35.6267	23.1733
g1027	43.29	35.19	20.41
g10309	158.577	102.077	54.97
g10328	345.15	222.977	71.2867
g10342	58.3467	48.42	32.5567
g10394	57.5567	37.5067	16.2733
g10400	29.4733	15.5333	2.83
g10437	16.1533	11.56	6.60333
g10442	6.76667	5.13333	2.97333
g10443	36.37	28.4067	18.2833
g10458	18.5567	11.8033	5.38667
g10465	63.2367	33.8533	15.97
g10473	13.0467	9.75333	6.51333
g10497	179.09	105.563	38.8667
g10760	44.25	33.3567	19.72
g10781	55.78	39.78	18.5433
g10845	154.57	122.833	100.457
g10858	22.7433	13.1767	6.25
g1088	12.1433	9.01667	6.13
g10913	4.75333	3.59	2.27667
g10950	46.5133	33.3467	20.4467
g10953	63.4333	42.3967	22.2433
g10977	519.143	339.863	201.753
g11009	279.157	172.927	90.25
g11025	19.69	11.8333	6.07
g11031	19.6433	16.0733	9.39333
g11033	20.7	15.8333	11.5767
g11126	4.76667	2.91	1.14
g11182	37.6033	24.16	12.5367
g11189	16.92	9.08	5.03
g11219	6.03667	4.01	1.77333
g11221	110.243	62.3767	16.96
g11250	274.323	213.347	132.67
g11251	64.7367	44.95	18.03
g11252	3.20667	1.29	0.66
g11259	728.97	491.56	174.327
g11344	227.917	96.6367	15.6233
g11346	36.8967	26.3767	17.8867
g11406	60.9133	42.9167	21.8733
g11440	43.0633	31.7733	14.8667
g11501	28.2767	21.2933	11.6133
g11561	3.73333	2.93	2.06667
g11618	279.413	199.613	85.67
g11677	73.0633	50.88	37.5133
g117	13.8667	5.33333	1.88667
g11750	25.95	15.59	4.64333
g11814	69.7233	52.79	27.4733
g11819	204.39	136.233	63.3967
g11822	48.13	10.6133	3.64
g11829	3.23333	1.72	1.26
g11845	19.9067	14.8367	7.76
g119	69.69	45.9667	21.0533
g12003	253.93	194.947	96.57
g12007	108.433	68.0567	34.7433
g12008	699.96	483.59	180.153
g12067	31.6033	24.0833	13.41
g1209	14.0833	10.4467	7.42333
g12182	3.14	2.13	1.41
g12231	221.427	150.373	87.53
g12232	169.25	101.857	66.95
g12295	23.9833	6.06	0.193333
g12298	27.0933	13.46	6.73
g12304	32.1867	24.3	12.2333
g12474	14.9067	9.52333	5.25333
g12486	35.3467	23.67	17.6333
g12536	118.84	83.9867	42.8667
g12598	124.57	95.9967	59.64
g12628	136.497	96.08	46.6833
g12631	18.7567	12.7833	5.39667
g12634	29.0267	19.9067	7.28333
g12635	827.727	564.86	217.17
g12656	1326.33	804.583	309.36
g12691	14.5367	9.87	3.92333
g1270	53.9467	41.4433	32.6
g1272	221.277	154.437	103.583
g12755	19.33	11.42	5.48
g12776	54.1867	44.45	29.2367
g1281	5.76333	3.87	1.81333
g1292	32.3	20.9333	9.58333
g13079	167.947	75.7533	10.8933
g13142	693.207	167.953	15.5167
g13207	2.65	2.07	1.38333
g13268	101.79	77.0267	44.28
g13330	29.8767	22.8533	16.3167
g13331	192.36	154.8	112.273
g135	29.9067	24.7967	17.83
g13543	33.2467	15.3467	5.82667
g13557	44.0067	33.4867	20.5533
g13565	13.9867	9.19	4.74333
g13579	133.037	109.77	75.9667
g1360	30.7667	25.03	19.1133
g13603	4.51	3.06333	1.82667
g1364	36.74	28.38	19.8267
g13685	46.7267	27.2433	20.2667
g13701	387.513	211.937	113.953
g13775	14.65	10.95	7.29
g13791	108.943	55.4367	31.64
g13793	81.4367	47.8433	19.3933
g1381	82.5167	58.62	27.06
g13843	22.8333	9.65667	5.83667
g13853	24.57	19.94	15.6333
g13860	24.0633	17.43	10.3967
g13861	11	7.32333	4.22333
g13977	18.8	14.5167	7.49
g13992	12.7333	9.32333	6.98667
g14090	31.19	19.95	9.87333
g14101	438.23	302.1	151.353
g14116	81.0633	54.26	19.3333
g1418	100.04	67.4667	23.5067
g1421	98.2667	60.2533	19.9833
g14242	33.7433	10.87	3.30333
g14243	45.61	14.5533	5.98333
g1433	64.6467	42	17.3233
g14334	2.52333	1.47667	0.583333
g14336	18.31	7.72667	5.21667
g14375	43.3067	29.1167	14.1633
g14397	79.9067	57.8	36.89
g14401	321.957	213.79	81.8867
g14427	34.9167	25.1633	20.03
g14439	3.77333	2.38333	1.39
g14532	181.967	114.917	73.8
g1455	35.7167	23.9533	10.7733
g1499	20.4367	15.0233	6.68333
g1562	3.83	2.15667	1.23333
g1570	129.197	91.8433	53.75
g158	141.217	86.27	47.1267
g1589	6.16333	4.33667	2.29
g1606	69.3933	55.8767	36.1967
g1632	4.61	3.14667	2.40667
g1635	46.86	27.0367	12.95
g1637	66.6433	37.9133	22.7433
g164	49.8267	18.56	8.61667
g1670	10.9167	9.02	5.64
g1763	0.566667	0.25	0.0533333
g178	36.4367	29.8167	24.53
g1826	115.993	60.48	26.8733
g1859	444.407	342.33	183.997
g1880	20.2867	15.16	12.4767
g1885	35.2167	27.3	17.3033
g2042	88.85	49.7133	15.3233
g2061	42.6567	27.5933	15.56
g2067	22.5533	16.3167	12.2367
g209	5.95667	4.16667	1.71333
g211	27.36	18.3833	9.97667
g2195	41.1033	26.39	9.94
g2197	35.67	29.4467	20.3933
g2213	16.14	10.41	5.36
g2232	87.6333	58.5033	41.0533
g2272	19.6467	15.81	12.34
g2286	71.5067	33.77	20.5167
g2289	8.91	5.80333	3.03
g2290	10.5267	6.56	4.44
g2412	21.3533	14.5133	8.17667
g2434	23.4533	15.93	10.8
g2440	10.45	5.89667	4.60667
g2441	30.2767	18.7067	10.7433
g2455	21.4567	14.36	6.78333
g247	6.43333	4.8	2.65
g2493	14.9967	11.6167	8.34
g2500	718.99	513.15	218.697
g2503	278.65	145.717	61.57
g2516	82.3333	55.58	24.3567
g2531	46.65	37.66	24.5833
g2542	74.5367	61.44	46.7
g2545	563.313	372.257	157.67
g2585	137.337	107.173	69.3367
g2602	102.927	72.1867	39.31
g2625	33.0333	18.3933	5.56
g2642	250.94	156.23	62.6667
g2649	41.48	32.3867	23.7933
g2657	91.5467	67.36	45.6233
g2683	76.3933	60.7633	37.8233
g2684	98.53	78.8233	49.25
g269	790.65	527.657	199.233
g2691	151.713	109.87	56.5867
g2762	117.76	70.3867	22.7567
g2772	19.92	15.07	7.92667
g2799	12.05	8.45333	6.01333
g2804	18.0233	12.9633	10.1467
g2835	81.0833	59.1367	41.4367
g286	71.0833	36.5733	10.6333
g2867	118.47	84.89	39.0667
g2876	286.037	187.357	67.1333
g2883	284.857	209.527	102.893
g2897	78.7033	56.5767	37.61
g2909	54.1067	43.03	27.17
g2920	44.9267	30.13	11.2667
g2922	7.9	5.32333	2.36667
g2927	42.7433	30.28	13.23
g2930	15.63	10.55	8.24333
g2931	17.2733	11.57	5.79333
g2940	80.2633	54.94	35.8967
g2979	29.4833	21.9933	11.1167
g3040	9.06333	6.72	4.61667
g3062	6.10333	3.56667	1.33
g3069	30.7467	17.48	8.66333
g3075	42.31	23.7933	10.89
g3076	25.03	16.12	7.7
g3104	10.3833	5.54333	2.32667
g3118	25.22	16.5567	6.92333
g3121	87.17	68.75	41.3433
g3169	29.81	21.97	12.6767
g3184	76.6967	46.3567	24.1667
g322	2.88667	1.51	0.866667
g3244	68.7667	44.1767	14.5967
g3254	27.9167	22.8733	17.5033
g3279	89.82	66.3	37.5633
g3291	37.5633	26.7633	16.44
g3295	52.22	38.91	21.8533
g3301	138.277	104.633	49.11
g3303	9.61	7.56667	4.95
g3305	260.573	180.867	67.3533
g3306	14.85	11.4	8.79
g332	20.0167	12.7	7.2
g333	17.6367	13.6867	10.33
g3354	74.4233	51.9567	22.9733
g336	61.9867	49.46	38.84
g3371	17.41	11.9133	7.44667
g346	12.5533	9.66667	4.81333
g355	1056.34	598.853	239.353
g3599	348.453	237.493	112.163
g3609	5.12	3.35	1.90333
g3622	35.7767	23.5033	9.84333
g3657	56.7867	39.5667	21.2233
g3684	676.5	454.57	193.307
g3738	88.21	69.7433	55.4033
g3753	22.9633	17.4167	11.3367
g3766	333.05	205.783	134.22
g3789	12.5467	9.21	4.96667
g3792	9.44667	6.27333	2.66
g3795	30.1067	18.9433	9.52333
g3804	70.2633	49.6533	29.9433
g3820	7.02667	5.24333	2.79
g391	5.24667	3.07	1.7
g3997	6.50333	5.07667	3.96667
g40	72.5867	52.4033	25.2933
g4001	106.637	74.24	52.3433
g4003	10.0033	7.54667	5.80333
g4105	98.88	75.59	61.8267
g4112	2.32333	1.25	0.863333
g4122	21.07	14.5433	10.2633
g4163	1023.66	680.793	273.417
g4182	23.1	16.1467	9.73667
g4199	26.0433	15.5733	11.0067
g4216	55.3	36.2	17.9833
g4223	37.31	28.8667	20.46
g4224	40.1667	29.46	18.36
g4298	104.203	60.5533	16.44
g4393	131.91	83.8367	30.8967
g4395	535.443	352.33	149.993
g4400	7.95333	5.89333	4.07333
g4411	10.3433	4.17333	2.18333
g4429	125.98	72.24	46.6367
g4432	198.48	136.597	58.7267
g4447	25.01	16.4333	13.0467
g4452	67.3067	50.7467	26.8067
g4454	701.88	461.02	158.187
g4455	633.473	418.49	158.01
g4456	140.92	106.46	58.58
g4464	24.7833	11.4967	4.32
g4476	49.4967	31.3567	21.7467
g4492	22.27	17.7367	10.1
g4494	30.5433	19.99	6.37
g4499	26.9267	19.9933	10.1067
g4533	8.36333	6.38	3.60333
g4542	110.24	87.52	51.6233
g4579	31.3667	22.1467	10.3267
g4580	27.7733	18.24	14.4033
g4588	58.9567	39.98	18.19
g4590	286.557	234.413	137.42
g4605	90.75	70.76	52.1067
g4608	33.8467	27.8133	17.3667
g4621	72.2433	49.0533	18.5367
g4634	80.4767	63.0333	34.3233
g4647	36.3567	29.9933	19.4233
g4671	43.8967	30.6833	22.0267
g4677	24.4833	10.9333	4.31
g4719	17.0867	13.9167	9.23667
g4746	214.47	157.473	104.583
g4830	73.5667	31.3667	10.61
g4831	19.4467	13.8533	6.85
g4832	110.733	83.7033	50.7033
g4834	40.2333	25.5767	13.8967
g4849	163.473	134.71	80.6333
g4869	86.01	34.8667	10.5433
g4940	10.2333	5.67667	3.02
g5004	19.62	14.4267	7.65667
g5018	12.4433	10.1767	7.78
g5025	6.82333	3.55333	1.03
g5145	113.14	90.9433	61.44
g5147	19.7767	11.14	7.29333
g5151	15.3067	9.16667	6.65
g525	27.7267	17.82	10.8667
g5252	12.06	7.73	2.41
g5259	34.53	21.3467	7.73667
g5284	14.9667	12.1933	8.28333
g5289	681.743	380.707	243.56
g5301	595.55	404.543	245.187
g5311	13.91	9.51667	5.99333
g5333	4.93	2.36	1.55
g5379	23.1667	17.22	12.1
g538	80.3933	58.4133	28.2133
g5380	50.9	24.0933	6.20333
g5384	2.50667	1.82667	0.986667
g5417	16.8267	12.8967	6.51
g5421	78.0133	53.3067	28.64
g5445	20.76	15.9367	11.8067
g5466	82.7233	46.19	19.68
g5502	4.83667	1.97667	0.626667
g5507	1494.16	986.907	459.147
g553	10.2267	6.62	3.53
g5537	66.9533	46.28	27.5933
g5556	102.5	63.7267	35.0433
g5564	253.75	174.427	114.62
g5570	5.76	4.22	2.62333
g5604	42.6933	30.0433	24.15
g5606	36.29	26.95	19.33
g5628	56.1633	41.7733	25.9467
g5637	50.6167	37.09	19.6833
g5647	92.17	71.2167	49.14
g5676	16.4767	11.6533	6.62
g5683	88.85	73.6033	48.4967
g5717	5.82	4.34	2.91667
g5721	143.79	40.8433	2.06667
g5736	87.6667	67.6033	40.93
g5742	23.9167	16.6467	10.4333
g5773	29.44	13.3867	4.60333
g5784	75.86	59.8567	43.5467
g5785	20.4133	14.4233	6.77
g5821	44.1233	33.43	19.61
g5857	106.897	80.58	37.72
g5879	25.7467	16.3467	10.7
g5884	35.45	28.3433	19.7833
g5888	62.7567	46.3733	31.7633
g5900	6.05333	4.43	2.81333
g5919	22.6467	17.9967	12.8167
g5949	100.213	76.5867	46.4667
g5988	7.60667	5.33333	4.09
g599	21.8333	17.4267	13.1967
g6016	12.3967	6.86	5.22333
g6024	92.8167	55.01	30.8267
g6052	10.19	7.71333	6.15667
g6104	17.2967	11.3567	6.70333
g6142	77.8533	63.78	44.03
g6154	38.81	25.0633	7.85
g6161	34.03	19.1367	8.05667
g6192	17.6767	10.8633	6.16
g6195	164.817	102.633	48.33
g6196	82.2467	63.8133	45.01
g6200	20.5033	11.1267	6.35
g6210	68.5533	51.6	30.13
g6220	42.4367	21.56	4.93333
g6275	102.54	70.54	38.3567
g6278	10.8767	8.04	4.26667
g6279	5.11667	2.77333	1.80333
g6282	3.50667	1.86333	0.803333
g6291	173.363	123.593	56.2433
g6297	81.5433	41.2133	11.98
g6321	10.3133	7.37667	4.73667
g6343	20.7167	15.69	7.87
g6349	246.89	102.48	16.3533
g6382	26.3533	17.2467	9.88667
g6383	58.0367	37.8967	19.2567
g6420	44.5267	33.6067	25.44
g6513	564.257	407.23	170.16
g6518	47.5833	36.6567	18.9333
g6570	51.7667	35.59	21.7733
g6614	741.76	572.827	386.587
g6619	3.47	1.82667	0.78
g6656	50.6133	22.16	7.40333
g6657	3.15	1.79667	0.65
g6683	49.8133	37.94	26.1933
g6691	297.29	171.153	108.3
g6694	113.227	83.8	42.4967
g6715	621.387	421.46	174.81
g6723	17.4367	14.0233	7.98333
g6734	12.77	8.71333	3.60667
g6738	49.1233	35.7967	19.2367
g6754	170.927	123.413	56.6433
g6761	61.6333	49.8733	29.3433
g6765	53.7433	41.2267	27.23
g6791	888.43	638.623	261.013
g6798	15.9	11.87	5.4
g6803	66.5467	52.15	34.55
g6804	138.57	108.593	56.15
g6808	57.6333	34.1033	18.6867
g6813	55	41.6767	30.4467
g683	6.35	2	1.26
g6836	82.5333	31.1167	13.07
g6842	720.467	480.56	162.817
g6845	40.8767	27.3867	11.22
g686	220.903	149.08	84.9833
g6860	305.427	215.297	91.66
g6878	0.45	0.176667	0.0533333
g6889	145.227	110.087	56.53
g6928	27.28	19.56	13.58
g694	63.6733	52.0133	31.93
g6944	245.773	131.76	35.36
g6969	20.0533	9.57333	5.04
g6973	1416.86	955.593	340.283
g698	45.55	37.5633	23.2133
g6980	16.0733	10.29	4.93667
g7001	83.7433	64.4767	48.9767
g7009	12.5733	7.13333	3.16667
g702	206.513	155.443	72.4433
g7082	62.2767	49.1167	36.4467
g7083	79.4767	64.1167	50.1833
g7084	10.2	4.78667	2.45
g709	24.63	14.36	3.47667
g7118	148.63	116.867	90.87
g7122	61.9333	51.22	36.93
g7130	106.247	79.8033	41.0833
g715	14.3133	11.12	6.42333
g7151	16.2733	8.84	4.46667
g7193	45.04	15.37	1.81667
g7194	27.4233	16.6933	7.17
g7195	27.34	10.69	1.42
g7205	67.73	46.13	26.8433
g7229	8.01	5.65667	2.73667
g7238	42.3833	22.5267	9.93333
g7251	162.4	113.347	72.5
g728	26.3367	13.4333	9.37
g7369	51.82	40.7333	27.0333
g7392	13.77	10.5533	7.75333
g7393	32.5633	26.0167	16.9667
g7406	32.16	25.87	15.8933
g7434	993.877	674.09	282.21
g746	15.3933	10.82	8.27667
g7543	42.6567	30.0867	14.5433
g7647	5.75333	3.25667	1.23667
g7656	59.3033	43.04	22.3567
g7672	776	500.87	180.493
g7686	32.05	19.46	12.22
g7729	2.69667	1.37333	0.683333
g7757	37.3833	25.1533	17.65
g776	19.91	11.8067	5.39333
g7817	54.0767	44.5133	34.4533
g7836	124.773	41.4167	17.6333
g7839	9.04	7.36	5.67
g7870	31.9367	22.81	11.43
g7876	11.19	8.07	5.77333
g790	24.44	18.6433	9.57333
g7906	473.66	304.143	112.937
g7957	6.68	4.81333	3.11
g797	25.8533	18.9	8.38667
g7979	7.53	4.28667	3.00333
g809	81.8333	64.8467	49.3067
g8110	40.8633	32.7767	24.2467
g8129	37.4333	30.1733	17.9367
g8130	22.29	14.8333	7.58667
g8205	11.4967	7.59333	4.04667
g8229	269.997	206.917	109.643
g8246	68.8367	48.8767	20.5067
g8263	18.27	12.5167	6.29667
g8291	101.007	49.38	28.0367
g8300	82.22	60.7067	35.0933
g8315	69.7	52.5167	26.5167
g8343	191.817	139.37	87.4833
g8378	49.1833	36.4733	29.35
g8445	28.95	13.91	8.37333
g8461	307.647	199.8	70.57
g8466	13.81	11.2867	7.80333
g8503	79.1533	59.9467	42.6533
g8622	525.3	318.057	143.907
g8643	38.57	25.8233	13.0167
g869	9.84667	5.90333	4.09333
g8732	24.22	18.44	11.1367
g874	10.5667	8.68	5.94667
g879	87.5167	70.8933	45.59
g8796	4.48667	3.66333	2.37333
g8856	33.5433	19.0967	10.09
g8860	13.9233	10.7467	5.43
g8864	87.0933	36.8633	16.6333
g8878	22.1633	17.7133	10.32
g8911	115.273	72.0967	25.18
g8914	39.35	26.9267	12.19
g8919	470.383	310.273	115.73
g8978	682.357	329.167	136.57
g9030	1.56333	0.656667	0.133333
g9031	614.883	348.417	118.25
g9036	36.0567	22.4867	12.8667
g9048	27.53	19.9067	11.2567
g9072	14.59	10.32	4.17
g9077	40.6533	22.2833	11.98
g9079	0.94	0.416667	0.126667
g908	37.7367	26.9367	11.5833
g9119	11.6667	8.12333	5.73667
g9135	80.8867	52.2367	18.17
g9136	292.4	200.377	116.09
g9149	8.62667	5.68333	2.85
g9170	31.3567	19.86	14.2233
g9187	31.02	16.2567	8.66333
g9195	7.39	4.72333	1.90667
g9206	1.73333	1.23333	0.77
g9232	49.3767	38.2767	21.3267
g9249	70.5733	43.3833	24.9767
g9277	53.02	38.0467	20.17
g933	60.3867	48.6867	38.55
g9341	138.667	95.8933	48.4633
g9349	606.883	444.58	196.94
g9365	0.416667	0.263333	0.08
g9382	36.19	24.9167	9.46
g9389	59.15	40.48	24.1567
g9423	132.25	101.743	68.2867
g945	45.1433	33.4867	20.2967
g9504	38.24	31.2633	19.12
g9563	38.8833	27.1	15.48
g9572	108.333	83.2833	59.6833
g9578	33.0167	20.8733	13.2767
g9589	8.91667	4.07	1.60333
g9733	117.38	85.6067	39.8
g9827	32.7433	22.5733	14.4867
g9842	21.2367	16.1367	11.7067
g9874	40.8933	21.91	12.8633
g9875	43.6	22.9433	13.5967
g9885	145.217	106.63	72.3467
g9896	231.227	142.313	94.5
g9913	65.88	49.5633	32.83
g9932	77.52	34.36	4.71333
g9964	15.17	9.67667	6.45333

## Sheet: Cluster 3 DEGs
#ID	ER_mean	TR_mean	SR_mean
g1005	200.577	281.51	622.147
g1006	7.74333	11.8833	35.9167
g10065	7.27667	21.31	55.4767
g10099	6.32667	9.94	33.2233
g10136	34.1467	62.1367	139.143
g10137	63.0567	111.883	284.79
g10170	19.8167	33.5867	70.86
g1018	2.11333	4.63667	9.31667
g10230	317.2	382.34	498.427
g10343	1.13333	2.76333	22.03
g10344	29.59	56.8167	98.35
g10353	3.00333	4.64667	10.1067
g10354	16.36	23.5067	28.7867
g10388	19.1667	25.58	36.8733
g10398	6.42667	16.72	42.5733
g1043	26.27	44.7267	98.1333
g10501	44.2667	54.2133	82.3067
g10503	8.23333	17.8367	78.6667
g1052	22.4733	42.5333	56.1867
g10565	147.023	191.93	348.593
g1059	7.05	11.4767	13.9833
g10618	1.76667	2.21	2.89
g10801	1058.05	1452.68	3432.38
g10854	2.49333	4.44	13.6167
g10917	2.59	5.43333	9.68333
g1104	365.97	1339.65	4771.73
g11059	3.61333	6.93	23.4433
g11064	3.59333	7.41667	21.9933
g11091	1.83333	4.58667	7.20667
g11098	186.03	307.573	545.633
g11237	29.3767	47.6267	87.1567
g11337	8.28	12.64	25.11
g11384	33.48	107.993	251.39
g11397	936.28	3467.49	23986.7
g11398	84.4967	377.237	3336.38
g11399	50.42	244.26	1601.32
g11444	0.0466667	0.166667	1.77
g11452	19.9633	23.9967	29.4133
g11516	36.9667	56.69	86.8067
g11570	8.91333	13.9033	40.4067
g11635	3.07667	4.20667	5.17667
g11748	423.43	582.58	1106.8
g11749	30.3967	57.46	104.337
g11754	52.73	63.28	84.1
g11769	92.3633	144.073	392.437
g11813	22.59	27.6167	41.1633
g11820	0.3	0.44	0.85
g11852	111.543	244.847	994.093
g11856	294.79	515.58	1027.55
g11882	11.04	20.6333	48.68
g11885	8.72667	11.2867	18.3333
g1203	9.43	11.9833	21.89
g12046	33.8067	75.7367	550.243
g12068	1.31	6.46	151.037
g12098	2.11667	3.64	12.83
g1214	30.8433	41.8533	54.3233
g12369	1606.11	2859.34	6599.57
g12384	320.587	439.813	729.033
g12449	106.283	146.453	257.777
g12457	4.88667	10.9467	18.7367
g12615	1.91333	4.03667	8.69667
g12644	33.1167	64.94	288.717
g12666	3.97667	9.41667	51.7
g12732	7.12333	12.9533	27.8367
g12746	86.1367	170.973	247.377
g12754	210.03	320.49	589.273
g1287	55.3167	67.2933	85.25
g12990	5.01	7.66	15.64
g1300	18.0467	26.09	33.7567
g1313	19.11	31.74	43.7133
g13173	5.32	17.3867	82.11
g13192	37.3367	50.2833	66.6333
g13311	45.1533	151	1333.16
g13312	4.38	28.5433	269.337
g13316	7.66667	50.12	183.59
g13325	2.45667	5.17	12.51
g13463	13.6	67.22	218.063
g1349	15.9167	32.39	89.0733
g13496	2.02	3.43667	13.7567
g13516	447.44	766.783	1104.8
g13517	659.957	1387.66	3396.42
g1363	10.9333	23.2	150.887
g13642	89.8467	197.767	345.833
g13648	5.14	11.0133	17.77
g13684	3.23	7.04333	13.46
g13686	64.92	104.873	229.847
g13774	11.0967	17.0867	48.7167
g1384	40.1	68.69	118.81
g14006	2.73	4.37667	10.19
g1406	25.2867	38.5567	70.67
g14180	1326.64	2004.66	3881.41
g1429	2.99667	12.4567	74.2933
g1432	11.4533	15.2167	23.3333
g14330	2.15333	3.50333	5.74
g14415	4.61667	21.7967	67.93
g14421	1.91	3.73667	10.4567
g1462	20.0467	24.2233	38.52
g1528	51.6467	80.2167	176.487
g1571	16.4	20.6967	38.4367
g1599	6.16333	19.3633	366.717
g1653	0.396667	0.593333	1.71333
g1755	8.30333	14.0367	36.9133
g185	97.2733	118.777	142.833
g1865	20.6133	42.1833	293.197
g192	21.0233	32.09	69.2933
g2068	1021.99	1308.36	1963.06
g2070	81.0233	184.603	465.4
g2127	21.1967	35.99	49.5833
g213	76.1967	103.983	209.607
g2167	6.51333	17.74	120.877
g2218	1.98667	2.89333	7.86
g2313	67.75	164.98	437.44
g236	1.41667	4.25667	13.4933
g2360	3.65333	5.91667	8.73
g2361	3.86333	12.79	34.9267
g2401	14.9733	27.6433	73.3667
g2415	4.68667	6.51	10.31
g2456	21.8467	29.9	48.38
g2465	40.5433	52.5667	77.3367
g2566	8.20667	15.1867	48.3333
g2650	115.137	159.2	247.357
g2743	69	91.5467	131.643
g2832	17.8433	25.8367	51.9933
g2918	1.20667	2.35333	4.53333
g2929	17.64	23.06	45.2733
g2942	4.06333	8.92667	41.4933
g3003	17.74	24.98	33.71
g304	1.21333	1.83667	3.95333
g3105	15.56	24.4733	38.1
g3106	1.92667	4.27667	28.63
g3136	55.57	113.717	260.183
g3146	7.79	10.5067	17.55
g319	25.1233	30.6867	50.6
g3217	32.5067	43.55	72.3367
g3260	3.51667	9.33	43.96
g3285	188.557	247.653	345.623
g3290	0.173333	0.53	2.5
g3383	42.8333	60.23	108.657
g3597	31.8433	102.47	475.783
g3630	1.41333	3.21	10.51
g3632	1.9	4.79333	18.3867
g3679	13.5767	27.7933	53.1867
g3704	5.19	13.78	26.2667
g3950	14.7233	26.0433	108.387
g3982	9.19	14.1467	20.54
g4020	2.58	4.93667	14.8
g4085	24.5133	37.2133	110.14
g413	806.557	2200.22	6040.05
g414	2034.62	8030.48	29248
g4165	103.403	143.573	327.673
g4230	4.38	6.89333	18.8367
g4245	11.33	17.0167	39.1167
g4267	30	60.7933	232.517
g4283	29.6667	51.88	130.103
g4347	3.08	4.27667	9.34
g4391	110.963	138.7	182.253
g4427	13.3967	16.8467	24.93
g4434	36.97	112.167	1420.74
g4512	57.2967	87.3533	161.35
g4526	105.51	141.957	183.1
g4541	1614.38	2695.03	6034.29
g4654	54.1733	82.5233	186.043
g4655	17.64	31.1433	80.2367
g4743	19.6733	50.5767	106.237
g4798	37.5267	53.03	94.44
g480	35.3967	51.8067	110.343
g4807	1.99	5.25333	13.54
g4814	1.28	3.66667	13.35
g4854	8.05	19.4433	117.357
g4904	1.77	3.26667	16.71
g4946	8.33333	10.9133	19.8133
g4961	85.6433	154.223	269.6
g4988	7.04	23.08	99.8733
g501	740.407	1130.01	2866.94
g5178	18.55	28.5	43.4733
g527	85.56	104.96	138.78
g5328	8.65667	12.4733	30.33
g533	385.94	568.67	889.043
g5362	5.69	11.0467	44.4833
g5406	5.16667	8.18	19.26
g5447	1.92333	3.15667	7.69333
g5495	16.9267	28.44	39.2167
g5505	6.84667	12.7167	36.2367
g5530	6.07333	11.78	25.4667
g562	59.4733	72.05	118.507
g5629	74.2833	111.457	228.387
g5661	13.48	22.6667	39.7667
g5681	40.1133	48.28	78.5567
g5707	11.8133	31.5267	69.9333
g5733	6.32333	9.49667	21.9867
g583	44.52	61.02	80.1067
g5834	7.36667	10.8067	13.64
g5845	92.4667	219.2	824.83
g5860	14.3067	19.6	24.5967
g5908	22.3933	32.0733	83.0233
g5955	2.80333	5.83667	8.97667
g5969	22.8367	42.6767	79.0367
g607	59.2967	78.3467	111.94
g6135	178.183	225.193	395.16
g6208	19.5267	25.53	39.2267
g6239	1.69333	8.12333	66.6
g6333	26.0233	35.7167	77.4533
g6410	13.4167	21.14	47.2433
g6526	0.61	1.17667	6.42
g6556	10.1967	14.02	31.32
g6571	6.16	9.38667	20.34
g6579	8.78333	11.2667	17.2433
g6623	6.66	8.32667	14.9367
g6643	3.85	6.3	11.3
g6665	29.5333	36.01	57.7733
g6666	0.663333	1.34	6.53667
g6707	25.69	32.29	52.3633
g673	271.523	480.893	1123.55
g675	210.9	284.507	360.333
g6769	7.65	15.1433	94.1
g6785	15.7567	20.62	39.2267
g6792	57.82	90.4933	132.203
g6824	12.6967	22.1267	95.3533
g6859	44.5867	60.2033	107.087
g6896	93.4033	142.68	308.497
g6912	26.2167	32.8967	60.03
g6917	56.2667	140.633	493.457
g6930	2.00667	4.05333	16.59
g6935	50.44	62.9967	110.957
g6937	31.7233	59.1267	80.1733
g697	33.6467	51.2133	135.253
g6981	65.6667	82.2133	132.753
g6982	67.6767	86.16	127.923
g7010	29.1467	43.1067	118.147
g7011	10.4367	17.68	45.7
g7027	34.94	60.3633	79.1067
g7057	13.7033	27.0967	102.773
g7060	72.4233	101.81	163.87
g7095	131.53	165.92	276.563
g7153	39.9467	58.08	100.63
g7326	54.4633	66.2233	88.7767
g7420	21.52	41.5133	225.997
g7435	89.31	132.37	178.393
g7473	18.4967	29.7867	57.45
g7635	5.37333	14.1533	182.413
g7666	194.783	265.547	542.757
g7673	10.7467	14.5667	28.3567
g7698	3.87333	9.67667	36
g7741	18.72	40.9533	66.26
g7760	56.14	73.61	110.6
g7780	33.85	79.99	163.56
g7783	9.61333	14.9267	27.23
g7869	141.697	373.087	1185.61
g794	22.5567	37.03	79.16
g7998	8.94	17.4833	60.59
g8009	204.11	351.513	469.873
g8010	37.36	49.95	86.15
g8030	4.36333	7.97667	14.9933
g8122	0.76	2.27333	14.6567
g8141	18.9633	31.49	91.5667
g8150	7.49	18.4467	36.7833
g8199	64.0367	87.05	117.667
g8212	19.5367	26.8767	60.7867
g8224	4.51667	7.24333	13.26
g8290	53.6667	78.0833	138.53
g8301	77.3833	122.257	181.977
g8330	58.8733	87.8767	158.107
g8345	181.003	431.3	614.78
g8351	25.8933	37.8433	55.4133
g8359	24.4	34.7433	62.6367
g8477	5.32667	16.6433	25.41
g871	28.2233	37.9267	74.0633
g8720	2.23	3.41333	10.3167
g8728	10.25	14.3	25.36
g8747	22.6267	39.93	94.9067
g8755	2.07333	4.53	21.62
g884	23.7067	30.5067	53.8333
g8897	156.317	223.377	487
g8901	13.3267	31.5167	118.063
g9044	49.67	75.2633	191.757
g9061	6.49	10.84	28.13
g9286	337.497	517.093	1008.88
g9325	40.2733	63.75	94.8467
g9332	106.097	173.533	514.113
g9339	5.43	10.98	71.5633
g9719	437.11	554.97	786.993
g9808	112.643	235.913	613.54
g9855	3.8	6.71	18.0633
g9878	1.92333	5.46667	12.2167
g9938	130.357	166.477	266.6
