# Supplementary material for: Transcriptome Profiling Reveals Candidate Genes Related to Stipe Gradient Elongation of Flammulina filiformis
Source: J Fungi (Basel). 2022 Dec 31;9(1):64. doi: 10.3390/jof9010064 (PMC9862757; doi:10.3390/jof9010064)
Supplement: Supplementary file 1 [file jof-09-00064-s001.zip › Table S7. GO functional classification of DEGs.xlsx]

## Sheet: 1409 DEGs
GO ID (level1)	GO Term (level1)	GO ID (level2)	GO Term (level2)	number_of_out (All)	Genes_of_out
GO:0008150	Biological Process	GO:0032502	developmental process	3	g2424,g6344,g871
GO:0008150	Biological Process	GO:0009987	cellular process	405	g1001,g10217,g10230,g10237,g10309,g10394,g10450,g10458,g10483,g10496,g10562,g1070,g10781,g10950,g10977,g11025,g11033,g11059,g11064,g11097,g11196,g11237,g11243,g11245,g11259,g11400,g11406,g11570,g11618,g11648,g11656,g11740,g11798,g11814,g11851,g119,g11920,g11979,g12008,g1209,g12295,g12304,g12457,g12517,g12581,g12609,g12615,g12635,g12644,g12656,g12746,g12754,g1287,g13079,g13453,g1346,g13463,g1349,g…
GO:0008150	Biological Process	GO:0008152	metabolic process	430	g1001,g1005,g10082,g10160,g1018,g10206,g10209,g10230,g10245,g10262,g10380,g10394,g10401,g10450,g10458,g10462,g10483,g10496,g10559,g10562,g1062,g1070,g10781,g10824,g10950,g10977,g11025,g11033,g11059,g11097,g11182,g11196,g11237,g11245,g11259,g11270,g11400,g11405,g11406,g11561,g11570,g11576,g11618,g11648,g11656,g117,g11740,g11749,g11814,g11822,g11832,g11851,g119,g11979,g12001,g12008,g12068,g1209,g12…
GO:0008150	Biological Process	GO:0044699	single-organism process	306	g1001,g10082,g10160,g1018,g10206,g10209,g10237,g10380,g10401,g10450,g10458,g10559,g1062,g1070,g10781,g10824,g11097,g11182,g11196,g11237,g11243,g11400,g11405,g11576,g11618,g11648,g11740,g11749,g11798,g11814,g11832,g11920,g12001,g12068,g12295,g12302,g12347,g1242,g12457,g12536,g12581,g12608,g12609,g12615,g12644,g12746,g12754,g1287,g13079,g13129,g13311,g13312,g13316,g13453,g1346,g13463,g1349,g13492,g…
GO:0008150	Biological Process	GO:0032501	multicellular organismal process	1	g2424
GO:0008150	Biological Process	GO:0048518	positive regulation of biological process	5	g11097,g213,g3657,g4298,g562
GO:0008150	Biological Process	GO:0051179	localization	96	g10237,g11009,g11618,g11798,g11920,g12295,g12302,g12457,g12615,g12690,g12746,g12754,g1287,g13463,g13624,g1364,g13684,g1384,g14101,g14138,g1421,g14242,g14243,g1432,g1513,g1568,g170,g185,g192,g2196,g2341,g2361,g2440,g2455,g2494,g2542,g265,g2743,g2929,g2949,g3029,g3121,g319,g3305,g3339,g336,g3413,g3681,g3682,g3754,g3804,g3950,g4223,g4546,g4654,g4655,g4719,g4830,g4857,g4887,g4953,g4961,g5302,g533,g56…
GO:0008150	Biological Process	GO:0048519	negative regulation of biological process	4	g11814,g13453,g5988,g8010
GO:0008150	Biological Process	GO:0071840	cellular component organization or biogenesis	38	g10217,g10562,g11064,g11406,g11814,g13453,g1364,g1635,g2061,g2108,g213,g2441,g2649,g2839,g2871,g2897,g2927,g3029,g3129,g3291,g3804,g4512,g4654,g553,g562,g5637,g5884,g5988,g6344,g6556,g686,g6979,g7184,g7326,g8010,g8622,g871,g879
GO:0008150	Biological Process	GO:0023052	signaling	14	g11243,g12581,g13079,g14116,g14395,g2413,g3285,g346,g3792,g3939,g5316,g6104,g6712,g9733
GO:0008150	Biological Process	GO:0050896	response to stimulus	30	g11243,g12581,g13079,g14116,g14395,g2413,g2434,g2493,g2649,g2705,g2785,g2839,g2867,g3285,g346,g3792,g3939,g4224,g4406,g5129,g5316,g5384,g5570,g5717,g6104,g6712,g715,g8246,g8396,g9733
GO:0008150	Biological Process	GO:0065007	biological regulation	51	g10483,g11097,g11243,g11245,g11570,g11740,g11814,g12581,g12644,g13079,g13453,g1381,g14116,g14395,g14530,g1570,g1826,g2061,g213,g2322,g2413,g2687,g277,g2839,g3285,g332,g346,g3630,g3657,g3792,g3939,g4230,g4298,g4654,g5316,g553,g5530,g562,g5900,g5988,g6104,g6195,g6712,g794,g8010,g884,g8911,g9041,g9249,g9733,g9852
GO:0008150	Biological Process	GO:0050789	regulation of biological process	46	g10483,g11097,g11243,g11245,g11570,g11740,g11814,g12581,g12644,g13079,g13453,g1381,g14116,g14395,g14530,g1570,g1826,g213,g2322,g2413,g2687,g277,g3285,g332,g346,g3630,g3657,g3792,g3939,g4230,g4298,g5316,g553,g5530,g562,g5900,g5988,g6104,g6195,g6712,g794,g8010,g884,g9249,g9733,g9852
GO:0003674	Molecular Function	GO:0005198	structural molecule activity	81	g10496,g10977,g11259,g11487,g11691,g11979,g12008,g12635,g12656,g1286,g14396,g14580,g2430,g2431,g2446,g2455,g2500,g2527,g2532,g2542,g2565,g2602,g2604,g269,g2791,g2897,g2920,g3212,g3244,g3354,g3399,g3402,g355,g4146,g4163,g4216,g4395,g445,g4454,g4455,g4459,g4508,g4550,g4588,g4621,g4910,g538,g5506,g5507,g5556,g5563,g5827,g597,g6020,g6353,g6513,g6519,g655,g6614,g6615,g6694,g6715,g6723,g6767,g6771,g679…
GO:0003674	Molecular Function	GO:0005215	transporter activity	58	g10465,g11618,g11798,g11920,g12302,g12457,g12615,g12754,g1287,g13684,g14101,g14138,g1421,g14242,g14243,g1513,g185,g192,g2196,g2341,g2440,g2743,g2949,g3097,g3121,g319,g3305,g336,g3413,g3754,g3950,g4546,g4655,g4719,g4857,g4915,g527,g5301,g5537,g5856,g6014,g6193,g6798,g6808,g686,g7030,g7865,g8030,g8122,g8396,g8400,g8625,g9036,g9041,g9048,g9325,g9578,g9927
GO:0003674	Molecular Function	GO:0016209	antioxidant activity	6	g10123,g11740,g1570,g1826,g3982,g6383
GO:0003674	Molecular Function	GO:0009055	electron carrier activity	5	g14530,g1570,g1859,g5684,g997
GO:0003674	Molecular Function	GO:0004871	signal transducer activity	4	g13079,g14116,g14395,g3285
GO:0003674	Molecular Function	GO:0045735	nutrient reservoir activity	1	g8009
GO:0003674	Molecular Function	GO:0060089	molecular transducer activity	3	g13079,g14116,g14395
GO:0003674	Molecular Function	GO:0098772	molecular function regulator	9	g11064,g2308,g3657,g3939,g6104,g6712,g7015,g702,g9249
GO:0003674	Molecular Function	GO:0003824	catalytic activity	391	g1001,g10082,g10111,g10123,g10124,g10136,g10137,g10160,g10170,g1018,g10188,g10206,g10230,g10245,g10262,g10269,g10380,g10401,g10415,g10450,g10458,g10462,g10539,g10559,g1059,g1062,g1070,g10781,g10824,g10851,g11059,g11097,g11126,g11182,g11196,g11237,g11270,g11339,g11384,g11400,g11402,g11405,g11440,g11561,g11576,g11648,g11656,g117,g11740,g11748,g11749,g11810,g11822,g11832,g11856,g119,g12001,g1202,g12…
GO:0003674	Molecular Function	GO:0005488	binding	436	g10001,g1006,g10078,g10082,g10091,g10160,g1018,g10206,g10208,g10230,g1027,g10282,g10309,g10319,g10380,g10400,g10428,g10442,g10443,g10450,g10458,g10483,g10499,g10539,g10559,g10562,g1059,g10618,g1062,g10836,g10851,g10950,g10953,g11033,g11064,g11221,g11236,g11237,g11243,g11245,g11259,g11400,g11405,g11406,g11440,g11452,g11569,g11570,g11576,g11648,g11677,g117,g11748,g11819,g11832,g11851,g11937,g12007,…
GO:0003674	Molecular Function	GO:0001071	nucleic acid binding transcription factor activity	13	g10483,g11245,g1381,g2322,g277,g332,g3630,g4230,g5530,g5900,g6195,g794,g9852
GO:0005575	Cellular Component	GO:0032991	macromolecular complex	127	g10496,g10562,g10950,g10977,g11259,g11618,g11979,g12008,g12635,g12656,g12690,g1287,g13579,g13624,g13634,g1364,g13701,g14396,g14580,g147,g1885,g213,g2424,g2430,g2431,g2441,g2446,g2500,g2527,g2531,g2532,g2565,g2602,g2604,g2642,g2644,g2649,g2687,g269,g2694,g2743,g2791,g2867,g2920,g2927,g3129,g3212,g3244,g3255,g3295,g3305,g3354,g3399,g3402,g355,g3804,g4025,g4146,g4163,g4216,g4224,g4267,g4395,g4454,g4…
GO:0005575	Cellular Component	GO:0043226	organelle	157	g10217,g10483,g10496,g10950,g10977,g11009,g11025,g11245,g11259,g11618,g11851,g11979,g12008,g12635,g12656,g12690,g1287,g13624,g13634,g1364,g13701,g13775,g13791,g1381,g14101,g14396,g14580,g1606,g1885,g2061,g213,g2232,g2322,g2400,g2430,g2431,g2441,g2446,g2455,g2494,g2500,g2527,g2531,g2532,g2565,g2602,g2604,g2649,g2684,g269,g277,g2791,g2871,g2920,g2940,g3029,g3076,g3212,g3244,g3295,g3305,g332,g3354,g…
GO:0005575	Cellular Component	GO:0005623	cell	205	g10217,g10309,g10483,g10496,g10562,g10950,g10977,g11009,g11025,g11097,g11245,g11259,g11400,g11487,g11618,g11656,g11691,g11832,g11851,g11979,g12008,g12609,g12635,g12656,g12690,g1287,g13173,g13565,g13579,g13624,g13634,g1364,g13701,g13775,g13791,g1381,g14101,g14395,g14396,g14401,g14580,g147,g1606,g1885,g2061,g213,g2232,g2322,g2400,g2430,g2431,g2441,g2446,g2455,g2494,g2500,g2527,g2531,g2532,g2565,g26…
GO:0005575	Cellular Component	GO:0044464	cell part	205	g10217,g10309,g10483,g10496,g10562,g10950,g10977,g11009,g11025,g11097,g11245,g11259,g11400,g11487,g11618,g11656,g11691,g11832,g11851,g11979,g12008,g12609,g12635,g12656,g12690,g1287,g13173,g13565,g13579,g13624,g13634,g1364,g13701,g13775,g13791,g1381,g14101,g14395,g14396,g14401,g14580,g147,g1606,g1885,g2061,g213,g2232,g2322,g2400,g2430,g2431,g2441,g2446,g2455,g2494,g2500,g2527,g2531,g2532,g2565,g26…
GO:0005575	Cellular Component	GO:0099512	supramolecular fiber	2	g6614,g6615
GO:0005575	Cellular Component	GO:0044421	extracellular region part	2	g11748,g12241
GO:0005575	Cellular Component	GO:0005576	extracellular region	4	g11748,g12241,g2501,g4541
GO:0005575	Cellular Component	GO:0016020	membrane	123	g10237,g10344,g10845,g11009,g11182,g11618,g11754,g11798,g11920,g12291,g12295,g12302,g12457,g12615,g12690,g12746,g12754,g1287,g13079,g13463,g13624,g13634,g1364,g13684,g1384,g14101,g14116,g14138,g1421,g14242,g14243,g14395,g1513,g1606,g1653,g170,g185,g192,g2061,g2196,g2313,g2341,g2361,g2420,g2440,g2494,g2545,g265,g2743,g2835,g286,g2949,g2979,g3076,g3146,g319,g3305,g336,g3382,g3413,g3622,g3682,g3754,…
GO:0005575	Cellular Component	GO:0044422	organelle part	68	g10217,g10950,g10977,g11009,g11618,g12690,g1287,g13624,g13634,g1364,g13701,g13791,g14101,g1606,g1885,g2061,g213,g2441,g2455,g2494,g2500,g2531,g2604,g2649,g2920,g3029,g3076,g3212,g3244,g3295,g3305,g336,g3804,g4146,g4223,g4224,g4395,g4621,g4910,g5311,g5506,g562,g5884,g6193,g6503,g6556,g6614,g6615,g6771,g686,g6912,g6979,g7119,g7251,g7434,g7817,g790,g7957,g8010,g8130,g8215,g8978,g9145,g9232,g9288,g94…
GO:0005575	Cellular Component	GO:0044425	membrane part	83	g10237,g10344,g11182,g11618,g11754,g11798,g12291,g12295,g12690,g12746,g1287,g13079,g13463,g13624,g13634,g1364,g1384,g14116,g14138,g14242,g14243,g14395,g1513,g1606,g1653,g170,g185,g192,g2313,g2341,g2361,g2440,g2545,g265,g2743,g286,g2949,g3076,g3146,g319,g3305,g3413,g3622,g3682,g3754,g3804,g3950,g4223,g4546,g4590,g4655,g4830,g4832,g4857,g5197,g5292,g5302,g5856,g5860,g6053,g6193,g6210,g6572,g675,g67…
GO:0005575	Cellular Component	GO:0031974	membrane-enclosed lumen	12	g10217,g13791,g1885,g2649,g2920,g3029,g3295,g5311,g5884,g7957,g9423,g949

## Sheet: Cluster 1 DEGs
GO ID (level1)	GO Term (level1)	GO ID (level2)	GO Term (level2)	number_of_out (All)	Genes_of_out
GO:0008150	Biological Process	GO:0009987	cellular process	171	g10217,g10237,g10309,g10394,g10458,g10781,g10950,g10977,g11025,g11033,g11259,g11406,g11618,g11814,g119,g12008,g1209,g12295,g12304,g12635,g12656,g13079,g13557,g13565,g1364,g1381,g13843,g14101,g14116,g14242,g14243,g14401,g1570,g158,g1606,g1635,g1670,g178,g1826,g1885,g2061,g211,g2434,g2440,g2441,g2493,g2500,g2602,g2642,g2649,g2657,g269,g286,g2867,g2897,g2922,g2927,g2930,g2931,g2940,g3069,g3121,g3169…
GO:0008150	Biological Process	GO:0008152	metabolic process	166	g10160,g10206,g10245,g10394,g10458,g10781,g10950,g10977,g11025,g11033,g11182,g11259,g11406,g11561,g11618,g117,g11814,g11822,g119,g12008,g1209,g12304,g12536,g12635,g12656,g13557,g13565,g13793,g1381,g13843,g13992,g1433,g1499,g1570,g158,g1606,g1635,g1670,g178,g1826,g1885,g211,g2290,g2434,g2493,g2500,g2602,g2642,g2649,g2657,g269,g286,g2867,g2876,g2897,g2922,g2927,g2930,g2931,g2940,g3040,g3069,g3169,g…
GO:0008150	Biological Process	GO:0071840	cellular component organization or biogenesis	19	g10217,g11406,g11814,g1364,g1635,g2061,g2441,g2649,g2897,g2927,g3291,g3804,g553,g5637,g5884,g5988,g686,g8622,g879
GO:0008150	Biological Process	GO:0048519	negative regulation of biological process	2	g11814,g5988
GO:0008150	Biological Process	GO:0048518	positive regulation of biological process	2	g3657,g4298
GO:0008150	Biological Process	GO:0050896	response to stimulus	16	g13079,g14116,g2434,g2493,g2649,g2867,g346,g3792,g4224,g5384,g5570,g5717,g6104,g715,g8246,g9733
GO:0008150	Biological Process	GO:0023052	signaling	6	g13079,g14116,g346,g3792,g6104,g9733
GO:0008150	Biological Process	GO:0051179	localization	28	g10237,g11009,g11618,g12295,g1364,g14101,g1421,g14242,g14243,g2440,g2455,g2542,g3121,g3305,g336,g3804,g4223,g4719,g4830,g5637,g6808,g686,g7151,g7251,g7817,g8315,g8911,g9578
GO:0008150	Biological Process	GO:0065007	biological regulation	20	g11814,g13079,g1381,g14116,g1570,g1826,g2061,g332,g346,g3657,g3792,g4298,g553,g5900,g5988,g6104,g6195,g8911,g9249,g9733
GO:0008150	Biological Process	GO:0050789	regulation of biological process	18	g11814,g13079,g1381,g14116,g1570,g1826,g332,g346,g3657,g3792,g4298,g553,g5900,g5988,g6104,g6195,g9249,g9733
GO:0008150	Biological Process	GO:0044699	single-organism process	92	g10160,g10206,g10237,g10458,g10781,g11182,g11618,g11814,g12295,g12536,g13079,g13565,g1364,g13793,g13843,g14101,g14116,g1421,g14242,g14243,g1433,g1499,g1570,g1606,g1635,g1826,g2061,g2434,g2440,g2441,g2493,g2542,g2642,g2649,g2867,g2876,g2897,g2930,g2940,g3040,g3121,g322,g3305,g336,g3371,g346,g3792,g3804,g4223,g4224,g4298,g4647,g4719,g4830,g4869,g5147,g5384,g553,g5564,g5570,g5637,g5717,g5721,g5884,g…
GO:0003674	Molecular Function	GO:0005198	structural molecule activity	36	g10977,g11259,g12008,g12635,g12656,g2455,g2500,g2542,g2602,g269,g2897,g2920,g3244,g3354,g355,g4163,g4216,g4395,g4454,g4455,g4588,g4621,g538,g5507,g5556,g6513,g6614,g6694,g6715,g6723,g6791,g6842,g6973,g7082,g7434,g7672
GO:0003674	Molecular Function	GO:0016209	antioxidant activity	4	g10123,g1570,g1826,g6383
GO:0003674	Molecular Function	GO:0005488	binding	191	g10001,g10160,g10206,g10208,g1027,g10309,g10400,g10442,g10443,g10458,g10950,g10953,g11033,g11221,g11259,g11406,g11440,g11677,g117,g11819,g12007,g12067,g1209,g12304,g12536,g12656,g12691,g1281,g1292,g13268,g135,g13557,g13579,g1360,g1364,g13701,g13775,g13793,g1381,g13992,g14090,g14242,g14243,g14532,g1499,g1570,g1632,g1670,g178,g1859,g1885,g211,g2232,g2272,g2290,g2434,g2440,g2441,g2455,g2493,g2500,g2…
GO:0003674	Molecular Function	GO:0060089	molecular transducer activity	2	g13079,g14116
GO:0003674	Molecular Function	GO:0004871	signal transducer activity	2	g13079,g14116
GO:0003674	Molecular Function	GO:0009055	electron carrier activity	2	g1570,g1859
GO:0003674	Molecular Function	GO:0005215	transporter activity	19	g10465,g11618,g14101,g1421,g14242,g14243,g2440,g3121,g3305,g336,g4719,g5301,g5537,g6798,g6808,g686,g9036,g9048,g9578
GO:0003674	Molecular Function	GO:0098772	molecular function regulator	4	g3657,g6104,g702,g9249
GO:0003674	Molecular Function	GO:0001071	nucleic acid binding transcription factor activity	4	g1381,g332,g5900,g6195
GO:0003674	Molecular Function	GO:0003824	catalytic activity	128	g10123,g10124,g10160,g10188,g10206,g10245,g10269,g10458,g10781,g11126,g11182,g11440,g11561,g117,g11822,g119,g12067,g1209,g12298,g12304,g12536,g12628,g1292,g13565,g1364,g13793,g13843,g14242,g14243,g1433,g1499,g1570,g158,g1635,g164,g1670,g178,g1826,g1885,g209,g211,g2290,g2434,g2440,g2493,g2642,g2649,g2657,g286,g2867,g2876,g2930,g2940,g3040,g3076,g322,g3254,g3301,g3303,g3371,g3609,g4003,g4199,g4298,…
GO:0005575	Cellular Component	GO:0043226	organelle	85	g10217,g10950,g10977,g11009,g11025,g11259,g11618,g12008,g12635,g12656,g1364,g13701,g13775,g13791,g1381,g14101,g1606,g1885,g2061,g2232,g2441,g2455,g2500,g2531,g2602,g2649,g2684,g269,g2920,g2940,g3076,g3244,g3295,g3305,g332,g3354,g336,g355,g3804,g4001,g4163,g4216,g4223,g4224,g4395,g4454,g4455,g4588,g4621,g525,g5311,g538,g5507,g5556,g5717,g5773,g5857,g5884,g5900,g6195,g6513,g6614,g6694,g6715,g6723,g…
GO:0005575	Cellular Component	GO:0005623	cell	100	g10217,g10309,g10950,g10977,g11009,g11025,g11259,g11618,g12008,g12635,g12656,g13565,g13579,g1364,g13701,g13775,g13791,g1381,g14101,g14401,g1606,g1885,g2061,g2232,g2441,g2455,g2500,g2531,g2602,g2642,g2649,g2684,g269,g2835,g2920,g2927,g2940,g3076,g3244,g3291,g3295,g3305,g332,g3354,g336,g355,g3804,g4001,g4163,g4216,g4223,g4224,g4298,g4395,g4454,g4455,g4588,g4621,g525,g5311,g538,g5507,g5556,g5717,g57…
GO:0005575	Cellular Component	GO:0044464	cell part	100	g10217,g10309,g10950,g10977,g11009,g11025,g11259,g11618,g12008,g12635,g12656,g13565,g13579,g1364,g13701,g13775,g13791,g1381,g14101,g14401,g1606,g1885,g2061,g2232,g2441,g2455,g2500,g2531,g2602,g2642,g2649,g2684,g269,g2835,g2920,g2927,g2940,g3076,g3244,g3291,g3295,g3305,g332,g3354,g336,g355,g3804,g4001,g4163,g4216,g4223,g4224,g4298,g4395,g4454,g4455,g4588,g4621,g525,g5311,g538,g5507,g5556,g5717,g57…
GO:0005575	Cellular Component	GO:0032991	macromolecular complex	59	g10950,g10977,g11259,g11618,g12008,g12635,g12656,g13579,g1364,g13701,g1885,g2441,g2500,g2531,g2602,g2642,g2649,g269,g2867,g2920,g2927,g3244,g3295,g3305,g3354,g355,g3804,g4163,g4216,g4224,g4395,g4454,g4455,g4588,g4621,g5311,g538,g5507,g5556,g5784,g5857,g5884,g6513,g6694,g6715,g6723,g6791,g6842,g6973,g7082,g7251,g7434,g7672,g790,g8130,g8978,g9232,g9423,g9733
GO:0005575	Cellular Component	GO:0044422	organelle part	41	g10217,g10950,g10977,g11009,g11618,g1364,g13701,g13791,g14101,g1606,g1885,g2061,g2441,g2455,g2500,g2531,g2649,g2920,g3076,g3244,g3295,g3305,g336,g3804,g4223,g4224,g4395,g4621,g5311,g5884,g6614,g686,g7251,g7434,g7817,g790,g7957,g8130,g8978,g9232,g9423
GO:0005575	Cellular Component	GO:0099512	supramolecular fiber	1	g6614
GO:0005575	Cellular Component	GO:0031974	membrane-enclosed lumen	10	g10217,g13791,g1885,g2649,g2920,g3295,g5311,g5884,g7957,g9423
GO:0005575	Cellular Component	GO:0016020	membrane	49	g10237,g10845,g11009,g11182,g11618,g12295,g13079,g1364,g14101,g14116,g1421,g14242,g14243,g1606,g2061,g2440,g2545,g2835,g286,g2979,g3076,g3305,g336,g3622,g3804,g4223,g4579,g4590,g4719,g4830,g4832,g5949,g6024,g6210,g6738,g6798,g6808,g686,g694,g6944,g6980,g7151,g7251,g790,g9036,g9048,g9232,g9578,g9733
GO:0005575	Cellular Component	GO:0044425	membrane part	32	g10237,g11182,g11618,g12295,g13079,g1364,g14116,g14242,g14243,g1606,g2440,g2545,g286,g3076,g3305,g3622,g3804,g4223,g4590,g4830,g4832,g6210,g6798,g6808,g6944,g7151,g7251,g790,g9036,g9048,g9232,g9733

## Sheet: Cluster 3 DEGs
GO ID (level1)	GO Term (level1)	GO ID (level2)	GO Term (level2)	number_of_out (All)	Genes_of_out
GO:0008150	Biological Process	GO:0044699	single-organism process	73	g1018,g11237,g11749,g12068,g12457,g12615,g12644,g12746,g12754,g1287,g13311,g13312,g13316,g13463,g1349,g1363,g13684,g1384,g1462,g1653,g185,g192,g2070,g213,g236,g2361,g2743,g3105,g3106,g319,g3285,g3383,g3679,g3704,g3950,g3982,g4085,g4267,g4427,g4512,g4654,g4655,g4904,g4961,g501,g5406,g562,g5629,g5681,g5860,g6556,g6579,g673,g675,g6785,g6859,g6917,g6937,g7027,g7095,g7326,g7420,g8009,g8010,g8030,g8122…
GO:0008150	Biological Process	GO:0051179	localization	28	g12457,g12615,g12746,g12754,g1287,g13463,g13684,g1384,g1432,g185,g192,g2361,g2743,g2929,g319,g3950,g4654,g4655,g4961,g533,g5860,g673,g6859,g7095,g7326,g8030,g8122,g9325
GO:0008150	Biological Process	GO:0032502	developmental process	1	g871
GO:0008150	Biological Process	GO:0048518	positive regulation of biological process	2	g213,g562
GO:0008150	Biological Process	GO:0071840	cellular component organization or biogenesis	9	g11064,g213,g4512,g4654,g562,g6556,g7326,g8010,g871
GO:0008150	Biological Process	GO:0048519	negative regulation of biological process	1	g8010
GO:0008150	Biological Process	GO:0065007	biological regulation	12	g11570,g12644,g213,g3285,g3630,g4230,g4654,g5530,g562,g794,g8010,g884
GO:0008150	Biological Process	GO:0050789	regulation of biological process	11	g11570,g12644,g213,g3285,g3630,g4230,g5530,g562,g794,g8010,g884
GO:0008150	Biological Process	GO:0008152	metabolic process	69	g1005,g1018,g10230,g11059,g11237,g11570,g11749,g12068,g1214,g12644,g13311,g13312,g13316,g1349,g1363,g13686,g1462,g1653,g2070,g236,g2360,g3105,g3106,g3285,g3383,g3630,g3632,g3679,g3704,g3982,g4085,g4165,g4230,g4267,g4391,g4427,g4541,g4654,g4904,g501,g5406,g5530,g5629,g5661,g5681,g6239,g6579,g6643,g675,g6785,g6917,g6937,g697,g7027,g7420,g7435,g7760,g794,g8009,g8345,g8359,g8728,g884,g9044,g9339,g971…
GO:0008150	Biological Process	GO:0023052	signaling	1	g3285
GO:0008150	Biological Process	GO:0009987	cellular process	61	g10230,g11059,g11064,g11237,g11570,g12457,g12615,g12644,g12746,g12754,g1287,g13463,g1349,g1363,g13684,g13686,g1384,g1462,g1653,g185,g192,g2070,g213,g236,g2361,g2743,g319,g3285,g3630,g3950,g4165,g4230,g4267,g4512,g4654,g4655,g4961,g501,g5406,g5530,g562,g5629,g5681,g5860,g6556,g6579,g6643,g675,g6785,g7326,g7420,g7760,g794,g8009,g8010,g8030,g8122,g8359,g871,g9325,g9938
GO:0008150	Biological Process	GO:0050896	response to stimulus	1	g3285
GO:0003674	Molecular Function	GO:0005215	transporter activity	15	g12457,g12615,g12754,g1287,g13684,g185,g192,g2743,g319,g3950,g4655,g527,g8030,g8122,g9325
GO:0003674	Molecular Function	GO:0003824	catalytic activity	86	g10136,g10137,g10170,g1018,g10230,g1059,g11059,g11237,g11384,g11748,g11749,g11856,g12068,g1214,g12644,g1287,g13173,g13311,g13312,g13316,g1349,g1363,g13642,g13686,g14180,g1462,g1653,g2070,g236,g2832,g2918,g3105,g3106,g3285,g3290,g3383,g3632,g3679,g3704,g3982,g4085,g4165,g4245,g4267,g4391,g4427,g4541,g4655,g4904,g501,g527,g533,g5406,g5495,g5629,g5661,g5681,g5834,g607,g6239,g6623,g6643,g675,g6785,g6…
GO:0003674	Molecular Function	GO:0045735	nutrient reservoir activity	1	g8009
GO:0003674	Molecular Function	GO:0004871	signal transducer activity	1	g3285
GO:0003674	Molecular Function	GO:0016209	antioxidant activity	1	g3982
GO:0003674	Molecular Function	GO:0001071	nucleic acid binding transcription factor activity	4	g3630,g4230,g5530,g794
GO:0003674	Molecular Function	GO:0098772	molecular function regulator	1	g11064
GO:0003674	Molecular Function	GO:0005488	binding	68	g1006,g1018,g10230,g1059,g10618,g11064,g11237,g11452,g11570,g11748,g12046,g12068,g13311,g13312,g1349,g13686,g1406,g14330,g1653,g213,g2167,g236,g2360,g2942,g304,g3105,g3106,g3285,g3383,g3630,g3704,g3982,g4085,g4230,g4267,g4427,g4512,g4526,g4541,g4655,g4798,g4946,g5178,g533,g5406,g5530,g562,g5629,g5661,g5681,g6556,g6571,g6643,g6707,g673,g6824,g6930,g7326,g7635,g7760,g7783,g794,g8345,g8359,g871,g928…
GO:0005575	Cellular Component	GO:0016020	membrane	29	g10344,g11754,g12457,g12615,g12746,g12754,g1287,g13463,g13684,g1384,g1653,g185,g192,g2313,g2361,g2743,g3146,g319,g3950,g4654,g4655,g5860,g6556,g6665,g675,g8030,g8122,g9325,g9339
GO:0005575	Cellular Component	GO:0044425	membrane part	20	g10344,g11754,g12746,g1287,g13463,g1384,g1653,g185,g192,g2313,g2361,g2743,g3146,g319,g3950,g4655,g5860,g675,g8030,g8122
GO:0005575	Cellular Component	GO:0044421	extracellular region part	1	g11748
GO:0005575	Cellular Component	GO:0005576	extracellular region	2	g11748,g4541
GO:0005575	Cellular Component	GO:0032991	macromolecular complex	10	g1287,g213,g2743,g4267,g4654,g562,g5681,g675,g6912,g8010
GO:0005575	Cellular Component	GO:0044422	organelle part	6	g1287,g213,g562,g6556,g6912,g8010
GO:0005575	Cellular Component	GO:0043226	organelle	11	g1287,g213,g3630,g4230,g5530,g562,g6556,g6912,g794,g8010,g884
GO:0005575	Cellular Component	GO:0005623	cell	18	g1287,g13173,g213,g3630,g4230,g4267,g4654,g5530,g562,g5681,g6556,g6665,g675,g6912,g794,g8010,g8359,g884
GO:0005575	Cellular Component	GO:0044464	cell part	18	g1287,g13173,g213,g3630,g4230,g4267,g4654,g5530,g562,g5681,g6556,g6665,g675,g6912,g794,g8010,g8359,g884

## Sheet: SR>ER, SR>TR DEGs
GO ID (level1)	GO Term (level1)	GO ID (level2)	GO Term (level2)	number_of_out (All)	Genes_of_out
GO:0008150	Biological Process	GO:0044699	single-organism process	504	g1001,g10025,g10028,g10040,g10077,g10103,g10171,g1018,g10181,g10186,g10257,g10277,g10312,g10317,g10337,g10347,g10367,g10401,g10418,g1042,g10422,g10423,g10450,g10464,g10469,g10474,g10482,g10515,g1070,g10764,g1077,g10810,g10820,g10833,g1084,g10930,g10941,g10943,g10944,g1095,g11000,g11016,g11081,g11083,g11105,g11107,g11112,g11149,g1116,g11222,g11237,g11253,g11377,g11400,g11401,g11733,g11734,g11740,g…
GO:0008150	Biological Process	GO:0048518	positive regulation of biological process	10	g213,g3791,g4138,g556,g562,g6629,g7138,g757,g8491,g9252
GO:0008150	Biological Process	GO:0051179	localization	146	g10028,g10077,g10103,g10186,g10418,g10515,g10764,g10810,g10820,g11112,g1119,g11733,g1204,g12054,g12302,g12457,g12507,g12560,g12607,g12615,g12746,g12754,g1287,g13243,g13336,g13463,g13684,g13752,g13824,g1384,g13986,g14138,g1432,g1507,g1568,g1661,g1691,g170,g185,g192,g1946,g2086,g2196,g2306,g2341,g2361,g2393,g2485,g2528,g253,g2575,g2743,g2803,g2805,g2854,g2861,g2910,g2929,g3176,g3185,g319,g3259,g333…
GO:0008150	Biological Process	GO:0002376	immune system process	1	g11690
GO:0008150	Biological Process	GO:0023052	signaling	33	g10257,g10347,g1042,g10833,g12581,g1639,g1866,g2306,g2838,g3258,g3285,g3331,g37,g392,g3929,g423,g4693,g4920,g4923,g515,g5316,g5325,g5711,g636,g6708,g6712,g6900,g7330,g8095,g8491,g8494,g9323,g9955
GO:0008150	Biological Process	GO:0032502	developmental process	2	g871,g9998
GO:0008150	Biological Process	GO:0048519	negative regulation of biological process	6	g10941,g12336,g1439,g556,g7433,g8010
GO:0008150	Biological Process	GO:0050789	regulation of biological process	93	g10061,g10134,g10257,g10347,g1041,g1042,g10422,g10483,g10833,g10941,g10969,g11570,g11690,g11740,g12336,g12581,g12644,g13241,g13955,g14266,g1439,g14530,g1639,g1866,g2045,g2085,g213,g2306,g2342,g2611,g2687,g2838,g2937,g310,g3128,g3258,g3285,g3331,g3630,g37,g3791,g392,g3929,g4138,g423,g4230,g4264,g4511,g4538,g4693,g4801,g4920,g4923,g4926,g515,g5316,g5325,g5530,g556,g562,g5656,g5711,g5975,g6229,g6250…
GO:0008150	Biological Process	GO:0065007	biological regulation	98	g10040,g10061,g10134,g10257,g10347,g1041,g1042,g10422,g10483,g10833,g10941,g10969,g11570,g11690,g11740,g12336,g12581,g12644,g13241,g13955,g14266,g1439,g14530,g1639,g1866,g2045,g2085,g213,g2306,g2342,g2611,g2687,g2838,g2839,g2937,g310,g3128,g3258,g3285,g3331,g3630,g37,g3791,g3809,g392,g3929,g4138,g423,g4230,g4264,g4511,g4538,g4654,g4693,g4801,g4920,g4923,g4926,g515,g5316,g5325,g5530,g556,g562,g565…
GO:0008150	Biological Process	GO:0008152	metabolic process	566	g1001,g10025,g10040,g10045,g1005,g10061,g10080,g1010,g10134,g10171,g1018,g10181,g10214,g10230,g10277,g10312,g10317,g1032,g10321,g10327,g10337,g10367,g10401,g1041,g10412,g10414,g1042,g10423,g10450,g10462,g10464,g10466,g10469,g10474,g10482,g10483,g10507,g10562,g10571,g10589,g1070,g1077,g1084,g10930,g10943,g10944,g1095,g10969,g11000,g11016,g11049,g11059,g11081,g11083,g11105,g11107,g11114,g11147,g111…
GO:0008150	Biological Process	GO:0009987	cellular process	523	g1001,g10028,g10040,g10045,g10061,g10077,g10080,g1010,g10103,g10134,g10171,g10181,g10186,g10214,g10230,g10257,g10277,g10312,g10317,g1032,g10321,g10327,g10337,g10347,g1036,g1041,g10414,g10418,g1042,g10422,g1044,g10450,g10464,g10466,g10482,g10483,g10515,g10562,g10571,g10589,g1070,g10764,g1077,g10810,g10820,g10833,g1084,g10930,g10941,g10943,g10944,g1095,g10969,g11016,g11059,g11064,g11081,g11083,g111…
GO:0008150	Biological Process	GO:0050896	response to stimulus	45	g10257,g10347,g1042,g10833,g12581,g12588,g1639,g1866,g2306,g2838,g2839,g3258,g3285,g3331,g37,g392,g3929,g3963,g4089,g423,g4385,g4676,g4693,g4920,g4923,g515,g5316,g5325,g5711,g5788,g636,g6708,g6712,g6900,g7330,g791,g7946,g8095,g8305,g8491,g8494,g8789,g9088,g9323,g9955
GO:0008150	Biological Process	GO:0071840	cellular component organization or biogenesis	43	g10181,g10515,g10562,g10941,g11064,g12269,g12596,g13063,g1439,g1585,g1918,g2108,g213,g2427,g2647,g2839,g3129,g3200,g3791,g4138,g4512,g4654,g556,g562,g611,g616,g6225,g6556,g6629,g6821,g6840,g6913,g6979,g7044,g7138,g7184,g7326,g7748,g8010,g8528,g871,g9252,g9998
GO:0003674	Molecular Function	GO:0003824	catalytic activity	625	g1001,g10025,g10040,g10045,g1010,g10136,g10137,g10170,g10171,g1018,g10214,g10230,g10277,g10312,g1032,g10320,g10327,g10337,g1036,g10367,g10401,g10409,g10412,g10414,g10415,g1042,g10422,g10450,g10462,g10464,g10466,g10469,g10482,g10561,g10571,g10589,g1059,g1070,g1072,g1077,g1084,g10851,g10930,g10943,g10944,g1095,g10967,g11000,g11016,g11039,g11049,g11059,g11081,g11083,g11105,g11107,g11116,g11147,g1116…
GO:0003674	Molecular Function	GO:0005215	transporter activity	79	g10186,g10810,g11733,g12054,g12302,g12457,g12560,g12607,g12615,g12754,g1287,g13243,g13336,g13684,g13752,g13824,g13986,g14138,g1507,g1691,g185,g192,g2086,g2196,g2341,g2353,g2393,g2457,g2575,g2743,g2803,g2805,g2854,g319,g3376,g3737,g3809,g3886,g3950,g4058,g4088,g41,g4113,g4136,g4173,g4546,g455,g4655,g4905,g4909,g527,g5391,g541,g5627,g5847,g587,g6014,g6277,g6397,g6726,g7319,g7334,g759,g7688,g7833,g8…
GO:0003674	Molecular Function	GO:0045735	nutrient reservoir activity	2	g11149,g8009
GO:0003674	Molecular Function	GO:0004871	signal transducer activity	5	g10056,g1042,g1866,g3285,g8494
GO:0003674	Molecular Function	GO:0060089	molecular transducer activity	4	g10056,g1042,g1866,g8494
GO:0003674	Molecular Function	GO:0016209	antioxidant activity	6	g10171,g11740,g12548,g12588,g3982,g7946
GO:0003674	Molecular Function	GO:0098772	molecular function regulator	17	g108,g10821,g11064,g11215,g2306,g2308,g295,g3258,g392,g5956,g636,g6708,g6712,g7015,g7330,g757,g8095
GO:0003674	Molecular Function	GO:0001071	nucleic acid binding transcription factor activity	34	g10061,g10134,g1041,g10483,g13241,g13955,g14266,g2045,g2085,g2342,g2611,g310,g3128,g3630,g4230,g4264,g4511,g4801,g4926,g5530,g5656,g5975,g6250,g6557,g6840,g6876,g7778,g7796,g794,g7964,g8062,g8749,g982,g9852
GO:0003674	Molecular Function	GO:0009055	electron carrier activity	2	g10422,g14530
GO:0003674	Molecular Function	GO:0000988	transcription factor activity, protein binding	2	g1533,g2937
GO:0003674	Molecular Function	GO:0005488	binding	608	g10002,g10040,g10045,g10056,g1006,g10061,g10078,g10080,g10086,g10091,g1010,g10106,g10134,g10171,g1018,g10181,g10214,g10230,g1032,g10321,g10367,g10409,g1041,g10414,g1044,g10450,g10461,g10464,g10466,g10478,g10482,g10483,g10507,g10515,g10562,g10571,g10589,g1059,g10618,g1077,g108,g10821,g10836,g1084,g10851,g10857,g10862,g10863,g10900,g10932,g10944,g10993,g11000,g11039,g11048,g11064,g11083,g11093,g111…
GO:0003674	Molecular Function	GO:0005198	structural molecule activity	1	g11487
GO:0005575	Cellular Component	GO:0044421	extracellular region part	4	g11748,g3361,g5081,g8657
GO:0005575	Cellular Component	GO:0016020	membrane	141	g10028,g10077,g10103,g10186,g10344,g10418,g1042,g10764,g10810,g10820,g10944,g11112,g11377,g11733,g11754,g11812,g12054,g12302,g12457,g12560,g12607,g12615,g12746,g12754,g1287,g13243,g13252,g13336,g13463,g13684,g13752,g13824,g1384,g13986,g14138,g1507,g1653,g1661,g1691,g170,g185,g192,g1946,g2033,g2086,g2196,g2313,g2341,g2361,g2528,g253,g2575,g2631,g2647,g2743,g2803,g2805,g2854,g2910,g3063,g313,g3146,…
GO:0005575	Cellular Component	GO:0044425	membrane part	105	g10028,g10077,g10103,g10344,g10418,g1042,g10764,g10820,g10944,g11112,g11377,g11754,g11812,g12560,g12607,g12746,g1287,g13243,g13252,g13336,g13463,g13752,g13824,g1384,g13986,g14138,g1507,g1653,g1661,g170,g185,g192,g1946,g2086,g2313,g2341,g2361,g2528,g2575,g2631,g2647,g2743,g2803,g2805,g2854,g2910,g3063,g313,g3146,g3185,g319,g3376,g3682,g3737,g3809,g3950,g4071,g4088,g4103,g4113,g4136,g4546,g4655,g48…
GO:0005575	Cellular Component	GO:0005576	extracellular region	8	g11193,g11748,g1219,g3361,g4268,g4541,g5081,g8657
GO:0005575	Cellular Component	GO:0031974	membrane-enclosed lumen	7	g10181,g10969,g214,g2427,g2937,g6821,g9868
GO:0005575	Cellular Component	GO:0005623	cell	151	g10061,g10134,g10181,g10312,g1036,g1041,g10482,g10483,g10515,g10562,g10833,g10941,g1095,g10967,g10969,g11377,g11400,g11487,g11832,g12269,g1287,g13063,g13173,g13241,g14092,g14140,g14266,g1439,g147,g1585,g16,g2045,g213,g214,g2393,g2427,g2584,g2597,g2611,g2644,g2647,g2648,g2687,g2694,g2805,g2812,g2854,g2861,g291,g2937,g3046,g3078,g310,g3129,g3191,g3258,g3324,g3368,g3409,g350,g3630,g3634,g3791,g3809,…
GO:0005575	Cellular Component	GO:0044464	cell part	151	g10061,g10134,g10181,g10312,g1036,g1041,g10482,g10483,g10515,g10562,g10833,g10941,g1095,g10967,g10969,g11377,g11400,g11487,g11832,g12269,g1287,g13063,g13173,g13241,g14092,g14140,g14266,g1439,g147,g1585,g16,g2045,g213,g214,g2393,g2427,g2584,g2597,g2611,g2644,g2647,g2648,g2687,g2694,g2805,g2812,g2854,g2861,g291,g2937,g3046,g3078,g310,g3129,g3191,g3258,g3324,g3368,g3409,g350,g3630,g3634,g3791,g3809,…
GO:0005575	Cellular Component	GO:0032991	macromolecular complex	65	g10181,g10466,g10515,g10562,g10833,g10941,g1095,g10969,g11377,g1287,g14092,g14140,g147,g1991,g213,g214,g2427,g2597,g2644,g2648,g2687,g2694,g2743,g2803,g2805,g2812,g2937,g3078,g3129,g3191,g3255,g3368,g3791,g3922,g4089,g4138,g4267,g4511,g4654,g4693,g4894,g4909,g562,g5681,g5746,g5931,g616,g6463,g6475,g6629,g675,g6821,g6912,g6920,g6932,g6979,g7138,g7165,g7433,g7563,g8010,g8020,g8528,g8551,g9868
GO:0005575	Cellular Component	GO:0044422	organelle part	31	g10181,g10941,g10969,g1287,g213,g214,g2427,g2647,g2812,g2854,g2937,g3078,g3191,g3791,g4089,g4138,g4511,g562,g5746,g6475,g6556,g6629,g6821,g6912,g6932,g6979,g7138,g7433,g7563,g8010,g9868
GO:0005575	Cellular Component	GO:0043226	organelle	73	g10061,g10134,g10181,g1041,g10482,g10483,g10941,g10969,g12269,g1287,g13241,g14266,g2045,g213,g214,g2393,g2427,g2611,g2647,g2812,g2854,g2861,g2937,g3078,g310,g3191,g3630,g3791,g4089,g4138,g4152,g4230,g4264,g4385,g4511,g4801,g4926,g5530,g562,g5656,g5746,g5975,g6065,g6250,g6475,g6556,g6557,g6629,g6821,g6840,g6876,g6912,g6932,g6979,g7138,g7184,g7433,g7563,g7778,g7796,g791,g794,g7964,g8010,g8305,g8525…
