# Supplementary material for: Transcriptome Profiling Reveals Candidate Genes Related to Stipe Gradient Elongation of Flammulina filiformis
Source: J Fungi (Basel). 2022 Dec 31;9(1):64. doi: 10.3390/jof9010064 (PMC9862757; doi:10.3390/jof9010064)
Supplement: Supplementary file 1 [file jof-09-00064-s001.zip › Table S8. KEGG functional classification of DEGs.xlsx]

## Sheet: 1409 DEGs
KEGG_A_class	KEGG_B_class	Pathway	out (402)	All (2323)	Pvalue	Qvalue	Rich factor	Pathway ID	Genes	K_IDs
Genetic Information Processing	Translation	Ribosome	72	98	3.15304e-36	3.31069e-34	0.734694	ko03010	g269;g355;g538;g543;g597;g769;g2430;g2431;g2446;g2500;g2527;g2532;g2565;g2602;g2604;g2791;g3212;g3244;g3354;g3399;g3402;g4146;g4163;g4216;g4395;g4454;g4455;g4459;g4508;g4550;g4588;g4591;g4621;g4910;g5506;g5507;g5556;g5563;g5827;g5857;g6020;g6353;g6513;g6519;g6694;g6715;g6767;g6771;g6791;g6797;g6842;g6973;g7434;g7671;g7672;g8619;g8622;g8782;g8919;g9287;g9288;g9422;g10496;g10977;g11259;g11979;g1200…	K02923+K02951+K02906+K02937+K02915+K02971+K02960+K02926+K02873+K02985+K02877+K02974+K02912+K02879+K02872+K02978+K02880+K02863+K02956+K02927+K02903+K02989+K02995+K02996+K02981+K02991+K02953+K02964+K02930+K02870+K02988+K02947+K02876+K02998+K02958+K02943+K02933+K02946+K02987+K02888+K02882+K02935+K02993+K02925+K02963+K02891+K02918+K02890+K02940+K02934+K02932+K02984+K02865+K02962+K02957+K02955+K02941+…
Metabolism	Carbohydrate metabolism	Pentose phosphate pathway	10	25	0.00597808	0.313849	0.4	ko00030	g697;g1214;g1346;g2385;g2726;g2919;g4679;g5976;g12602;g13565	K03841+K01835+K01810+K01783+K00033+K00852+K00616+K01835+K01053+K00616
Metabolism	Lipid metabolism	Fatty acid elongation	5	10	0.0178735	0.625574	0.5	ko00062	g2545;g2940;g4492;g4647;g10268	K10245+K10251+K10703+K10258+K16339
Metabolism	Carbohydrate metabolism	Glycolysis / Gluconeogenesis	12	40	0.0328227	0.698682	0.3	ko00010	g697;g1001;g1214;g1346;g2642;g5976;g6411;g6805;g6917;g7906;g9151;g11832	K03841+K00927+K01835+K01810+K00627+K01835+K00121+K00162+K00128+K00161+K00134+K15633
Metabolism	Energy metabolism	Sulfur metabolism	7	19	0.0332706	0.698682	0.368421	ko00920	g236;g4255;g4267;g5681;g7027;g10851;g11237	K00387+K00958+K00381+K00381+K00380+K01739+K17069
Metabolism	Global and overview maps	Carbon metabolism	27	113	0.0421735	0.738035	0.238938	ko01200	g675;g697;g1001;g1242;g1346;g2385;g2642;g2726;g3378;g3383;g4075;g4679;g5629;g6411;g6805;g6812;g6860;g7906;g8289;g8290;g8461;g9151;g9161;g11237;g11832;g12602;g13565	K00236+K03841+K00927+K17066+K01810+K01783+K00627+K00033+K00863+K00027+K01754+K00616+K01958+K00121+K00162+K00030+K00030+K00161+K14729+K14729+K01647+K00134+K00026+K17069+K15633+K01053+K00616
Metabolism	Carbohydrate metabolism	Citrate cycle (TCA cycle)	9	29	0.049842	0.747629	0.310345	ko00020	g675;g2642;g5629;g6805;g6812;g6860;g7906;g8461;g9161	K00236+K00627+K01958+K00162+K00030+K00030+K00161+K01647+K00026
Metabolism	Global and overview maps	Biosynthesis of amino acids	25	112	0.0975837	0.995274	0.223214	ko01230	g291;g479;g501;g1001;g2070;g2385;g2746;g4075;g4679;g5263;g5564;g5629;g5908;g6812;g6860;g7083;g8461;g9151;g10781;g10851;g11237;g11648;g11832;g12609;g13565	K00765+K01915+K01915+K00927+K01736+K01783+K01620+K01754+K00616+K01940+K00053+K01958+K01697+K00030+K00030+K05824+K01647+K00134+K01687+K01739+K17069+K00611+K15633+K13830+K00616
Metabolism	Carbohydrate metabolism	Ascorbate and aldarate metabolism	4	11	0.106295	0.995274	0.363636	ko00053	g6917;g9339;g10160;g12602	K00128+K00103+K00012+K01053
Genetic Information Processing	Transcription	Spliceosome	22	101	0.140371	0.995274	0.217822	ko03040	g158;g256;g1574;g2232;g2807;g2867;g3254;g4452;g4608;g5865;g6503;g6683;g6845;g6878;g7118;g7119;g8110;g9077;g9827;g10428;g10950;g12007	K12733+K12893+K12831+K12826+K12825+K10599+K12852+K12862+K12822+K12821+K12879+K12860+K12864+K12893+K13025+K12827+K11984+K12891+K12854+K12897+K12856+K12897
Metabolism	Energy metabolism	Oxidative phosphorylation	17	76	0.151059	0.995274	0.223684	ko00190	g527;g675;g903;g997;g1287;g2498;g2743;g3305;g4915;g5684;g5856;g6193;g7164;g7865;g8558;g11618;g12608	K02149+K00236+K03943+K03934+K02144+K03939+K02148+K01549+K00411+K00413+K02132+K02127+K03941+K02133+K03935+K02140+K03885
Metabolism	Amino acid metabolism	Arginine biosynthesis	5	17	0.156499	0.995274	0.294118	ko00220	g479;g501;g4453;g5263;g11648	K01915+K01915+K01427+K01940+K00611
Metabolism	Lipid metabolism	Sphingolipid metabolism	6	22	0.166573	0.995274	0.272727	ko00600	g607;g3141;g3303;g6944;g9326;g13843	K04718+K12351+K07407+K04709+K23451+K12350
Metabolism	Carbohydrate metabolism	Pyruvate metabolism	9	40	0.245102	0.995274	0.225	ko00620	g1363;g2642;g3383;g5629;g6805;g6917;g7906;g9161;g12068	K01069+K00627+K00027+K01958+K00162+K00128+K00161+K00026+K00467
Metabolism	Global and overview maps	Biosynthesis of secondary metabolites	76	409	0.246566	0.995274	0.185819	ko01110	g147;g291;g350;g675;g697;g945;g1001;g1070;g1214;g1222;g1346;g1607;g1862;g2070;g2385;g2424;g2472;g2545;g2642;g2726;g2746;g2876;g2940;g3040;g3835;g4046;g4075;g4165;g4255;g4492;g4647;g4679;g5193;g5201;g5263;g5267;g5564;g5743;g5908;g5976;g6024;g6046;g6411;g6691;g6805;g6812;g6860;g6917;g7083;g7359;g7470;g7906;g8258;g8461;g9151;g9159;g9161;g9564;g9572;g10170;g10268;g10269;g10450;g10781;g10824;g10851;g1…	K00794+K00765+K01885+K00236+K03841+K06134+K00927+K00940+K01835+K01176+K01810+K00939+K00505+K01736+K01783+K19177+K13035+K10245+K00627+K00033+K01620+K09831+K10251+K00077+K00015+K00981+K01754+K00963+K00958+K10703+K10258+K00616+K01176+K00602+K01940+K00059+K00053+K01176+K01697+K01835+K00223+K01918+K00121+K00787+K00162+K00030+K00030+K00128+K05824+K13509+K03809+K00161+K00059+K01647+K00134+K22337+K00026+…
Metabolism	Carbohydrate metabolism	Galactose metabolism	5	20	0.255873	0.995274	0.25	ko00052	g1214;g3303;g4165;g5976;g7435	K01835+K07407+K00963+K01835+K01182
Metabolism	Lipid metabolism	Steroid biosynthesis	5	22	0.328818	0.995274	0.227273	ko00100	g2876;g6024;g9564;g10824;g12536	K09831+K00223+K07750+K00559+K00227
Metabolism	Carbohydrate metabolism	Glyoxylate and dicarboxylate metabolism	7	33	0.341658	0.995274	0.212121	ko00630	g479;g501;g598;g2856;g3835;g8461;g9161	K01915+K01915+K18123+K22133+K00015+K01647+K00026
Metabolism	Lipid metabolism	Biosynthesis of unsaturated fatty acids	5	23	0.36611	0.995274	0.217391	ko01040	g2545;g2940;g4492;g4647;g8393	K10245+K10251+K10703+K10258+K08764
Genetic Information Processing	Replication and repair	Mismatch repair	5	23	0.36611	0.995274	0.217391	ko03430	g869;g2493;g2931;g5773;g9249	K10755+K10747+K10755+K03504+K04802
Genetic Information Processing	Replication and repair	Nucleotide excision repair	8	40	0.387707	0.995274	0.2	ko03420	g333;g715;g869;g2493;g2931;g4224;g5773;g9249	K02326+K10844+K10755+K10747+K10755+K03141+K03504+K04802
Metabolism	Carbohydrate metabolism	Starch and sucrose metabolism	11	58	0.421435	0.995274	0.189655	ko00500	g1214;g1222;g1346;g1415;g1418;g4165;g5193;g5743;g5976;g7435;g9159	K01835+K01176+K01810+K01210+K01210+K00963+K01176+K01176+K01835+K01182+K22337
Metabolism	Glycan biosynthesis and metabolism	Mannose type O-glycan biosyntheis	1	3	0.43465	0.995274	0.333333	ko00515	g5949	K00728
Metabolism	Xenobiotics biodegradation and metabolism	Atrazine degradation	1	3	0.43465	0.995274	0.333333	ko00791	g4453	K01427
Genetic Information Processing	Folding, sorting and degradation	Protein export	5	25	0.440543	0.995274	0.2	ko03060	g1364;g9036;g9048;g9349;g12690	K13431+K03217+K03217+K09490+K09481
Genetic Information Processing	Folding, sorting and degradation	Ubiquitin mediated proteolysis	11	59	0.445529	0.995274	0.186441	ko04120	g482;g1272;g2867;g3657;g5821;g6585;g6707;g6896;g9332;g12449;g13549	K03094+K06688+K10599+K03363+K10590+K03349+K03360+K10576+K10575+K10580+K06689
Metabolism	Amino acid metabolism	Valine, leucine and isoleucine biosynthesis	3	14	0.446695	0.995274	0.214286	ko00290	g4075;g5564;g10781	K01754+K00053+K01687
Genetic Information Processing	Translation	RNA transport	18	99	0.449574	0.995274	0.181818	ko03013	g533;g655;g933;g1027;g2308;g2455;g3753;g4654;g5284;g6503;g7118;g7369;g7817;g8210;g8315;g9145;g13540;g13579	K07936+K14300+K00784+K14325+K14319+K14312+K14315+K05019+K14304+K12879+K13025+K14324+K14307+K14288+K14298+K14301+K07562+K03249
Metabolism	Nucleotide metabolism	Purine metabolism	9	48	0.454199	0.995274	0.1875	ko00230	g950;g1070;g1214;g1607;g4022;g4255;g4453;g5201;g5976	K01515+K00940+K01835+K00939+K01466+K00958+K01427+K00602+K01835
Genetic Information Processing	Translation	Aminoacyl-tRNA biosynthesis	7	37	0.464366	0.995274	0.189189	ko00970	g350;g2930;g4003;g5793;g6617;g10458;g11400	K01885+K01875+K02434+K01887+K01886+K01870+K01868
Metabolism	Metabolism of cofactors and vitamins	Pantothenate and CoA biosynthesis	5	26	0.477061	0.995274	0.192308	ko00770	g3040;g5564;g6046;g10781;g13496	K00077+K00053+K01918+K01687+K01922
Metabolism	Glycan biosynthesis and metabolism	Other glycan degradation	2	9	0.47883	0.995274	0.222222	ko00511	g11270;g11402	K01192+K15923
Metabolism	Metabolism of cofactors and vitamins	One carbon pool by folate	2	9	0.47883	0.995274	0.222222	ko00670	g701;g5201	K00288+K00602
Genetic Information Processing	Replication and repair	Base excision repair	6	32	0.486658	0.995274	0.1875	ko03410	g333;g2493;g5384;g5773;g9249;g11440	K02326+K10747+K10773+K03504+K04802+K02330
Metabolism	Energy metabolism	Nitrogen metabolism	4	21	0.505219	0.995274	0.190476	ko00910	g479;g501;g2367;g13129	K01915+K01915+K01501+K00459
Metabolism	Lipid metabolism	Synthesis and degradation of ketone bodies	1	4	0.532612	0.995274	0.25	ko00072	g1462	K01027
Metabolism	Biosynthesis of other secondary metabolites	Monobactam biosynthesis	1	4	0.532612	0.995274	0.25	ko00261	g4255	K00958
Metabolism	Metabolism of other amino acids	Selenocompound metabolism	2	10	0.537907	0.995274	0.2	ko00450	g4255;g10851	K00958+K01739
Metabolism	Amino acid metabolism	Alanine, aspartate and glutamate metabolism	5	28	0.547421	0.995274	0.178571	ko00250	g479;g501;g1005;g5263;g7420	K01915+K01915+K13566+K01940+K00294
Metabolism	Global and overview maps	2-Oxocarboxylic acid metabolism	6	35	0.580742	0.995274	0.171429	ko01210	g5564;g6812;g6860;g7083;g8461;g10781	K00053+K00030+K00030+K05824+K01647+K01687
Metabolism	Carbohydrate metabolism	Fructose and mannose metabolism	5	29	0.580863	0.995274	0.172414	ko00051	g697;g2401;g3378;g9938;g9945	K03841+K18337+K00863+K01711+K02377
Metabolism	Energy metabolism	Methane metabolism	5	29	0.580863	0.995274	0.172414	ko00680	g697;g1242;g3378;g6411;g11832	K03841+K17066+K00863+K00121+K15633
Environmental Information Processing	Signal transduction	Phosphatidylinositol signaling system	5	29	0.580863	0.995274	0.172414	ko04070	g476;g4046;g5316;g9880;g12581	K21798+K00981+K02183+K02677+K02183
Cellular Processes	Transport and catabolism	Mitophagy - yeast	7	41	0.581183	0.995274	0.170732	ko04139	g119;g694;g3045;g3285;g4182;g6224;g9880	K11841+K08955+K07203+K04441+K17800+K17065+K02677
Metabolism	Metabolism of cofactors and vitamins	Biotin metabolism	3	17	0.584927	0.995274	0.176471	ko00780	g2794;g5267;g8258	K01012+K00059+K00059
Genetic Information Processing	Translation	mRNA surveillance pathway	9	54	0.607115	0.995274	0.166667	ko03015	g908;g1027;g1360;g3295;g7118;g7369;g7393;g9913;g13775	K00565+K14325+K15542+K14405+K13025+K14324+K14376+K14409+K14401
Metabolism	Lipid metabolism	Glycerolipid metabolism	7	42	0.60845	0.995274	0.166667	ko00561	g3303;g3378;g5867;g6917;g6937;g7359;g12003	K07407+K00863+K00864+K00128+K18097+K13509+K13519
Metabolism	Metabolism of cofactors and vitamins	Nicotinate and nicotinamide metabolism	4	24	0.617658	0.995274	0.166667	ko00760	g919;g5406;g6571;g6792	K18551+K01950+K11415+K18551
Metabolism	Global and overview maps	Fatty acid metabolism	8	49	0.632262	0.995274	0.163265	ko01212	g2545;g2940;g4492;g4647;g5267;g7960;g8258;g8393	K10245+K10251+K10703+K10258+K00059+K00668+K00059+K08764
Metabolism	Carbohydrate metabolism	Pentose and glucuronate interconversions	6	37	0.638333	0.995274	0.162162	ko00040	g2385;g3679;g4165;g6833;g10160;g11561	K01783+K18107+K00963+K05351+K00012+K01213
Cellular Processes	Transport and catabolism	Phagosome	6	37	0.638333	0.995274	0.162162	ko04145	g527;g1287;g2743;g6614;g6615;g12690	K02149+K02144+K02148+K07374+K07374+K09481
Genetic Information Processing	Folding, sorting and degradation	Protein processing in endoplasmic reticulum	14	86	0.646584	0.995274	0.162791	ko04141	g457;g482;g809;g1606;g5736;g6754;g8246;g9135;g9332;g9349;g12690;g13549;g13624;g13634	K04523+K03094+K10088+K12670+K09523+K09487+K14002+K09486+K10575+K09490+K09481+K06689+K14007+K12667
Metabolism	Carbohydrate metabolism	Amino sugar and nucleotide sugar metabolism	11	68	0.649332	0.995274	0.161765	ko00520	g1214;g1346;g2476;g2696;g4165;g5976;g6657;g9938;g9945;g10160;g13992	K01835+K01810+K01836+K00326+K00963+K01835+K01183+K01711+K02377+K00012+K01183
Metabolism	Metabolism of other amino acids	beta-Alanine metabolism	4	25	0.651394	0.995274	0.16	ko00410	g6046;g6917;g8289;g8290	K01918+K00128+K14729+K14729
Metabolism	Lipid metabolism	Fatty acid biosynthesis	3	19	0.663902	0.995274	0.157895	ko00061	g5267;g7960;g8258	K00059+K00668+K00059
Metabolism	Metabolism of cofactors and vitamins	Ubiquinone and other terpenoid-quinone biosynthesis	3	19	0.663902	0.995274	0.157895	ko00130	g945;g7470;g10170	K06134+K03809+K01904
Cellular Processes	Cell growth and death	Cell cycle - yeast	16	103	0.726543	0.995274	0.15534	ko04111	g482;g3657;g4199;g4298;g5647;g6506;g6585;g6707;g6979;g6981;g8291;g8820;g10917;g11097;g11814;g14334	K03094+K03363+K03114+K02555+K04563+K06653+K03349+K03360+K06636+K06685+K23469+K06666+K04371+K02555+K06679+K06656
Metabolism	Glycan biosynthesis and metabolism	Other types of O-glycan biosynthesis	1	7	0.736049	0.995274	0.142857	ko00514	g5949	K00728
Metabolism	Glycan biosynthesis and metabolism	Glycosphingolipid biosynthesis - globo and isoglobo series	1	7	0.736049	0.995274	0.142857	ko00603	g3303	K07407
Metabolism	Amino acid metabolism	Cysteine and methionine metabolism	6	41	0.738311	0.995274	0.146341	ko00270	g4702;g5908;g9161;g9878;g10851;g11237	K08968+K01697+K00026+K01505+K01739+K17069
Genetic Information Processing	Replication and repair	DNA replication	6	42	0.759955	0.995274	0.142857	ko03030	g333;g869;g2493;g2931;g5773;g9249	K02326+K10755+K10747+K10755+K03504+K04802
Metabolism	Amino acid metabolism	Tyrosine metabolism	4	29	0.765767	0.995274	0.137931	ko00350	g1862;g2918;g6411;g13316	K00505+K02510+K00121+K00505
Genetic Information Processing	Folding, sorting and degradation	RNA degradation	8	56	0.778929	0.995274	0.142857	ko03018	g1209;g2081;g3766;g4025;g7934;g8466;g10309;g13268	K12598+K12602+K04043+K12600+K12609+K11600+K04077+K12614
Metabolism	Lipid metabolism	Ether lipid metabolism	1	8	0.781864	0.995274	0.125	ko00565	g12003	K13519
Metabolism	Glycan biosynthesis and metabolism	Various types of N-glycan biosynthesis	3	23	0.787745	0.995274	0.130435	ko00513	g1606;g7957;g13634	K12670+K03847+K12667
Environmental Information Processing	Membrane transport	ABC transporters	3	23	0.787745	0.995274	0.130435	ko02010	g2341;g2440;g3754	K05665+K08711+K05657
Metabolism	Glycan biosynthesis and metabolism	N-Glycan biosynthesis	4	30	0.789278	0.995274	0.133333	ko00510	g1606;g6142;g7957;g13634	K12670+K00729+K03847+K12667
Metabolism	Amino acid metabolism	Phenylalanine, tyrosine and tryptophan biosynthesis	2	18	0.845166	0.995274	0.111111	ko00400	g2070;g12609	K01736+K13830
Metabolism	Metabolism of other amino acids	Cyanoamino acid metabolism	2	18	0.845166	0.995274	0.111111	ko00460	g2367;g2472	K01501+K13035
Metabolism	Metabolism of terpenoids and polyketides	Terpenoid backbone biosynthesis	2	18	0.845166	0.995274	0.111111	ko00900	g2424;g6691	K19177+K00787
Metabolism	Biosynthesis of other secondary metabolites	Penicillin and cephalosporin biosynthesis	1	10	0.851059	0.995274	0.1	ko00311	g10450	K00273
Metabolism	Metabolism of other amino acids	D-Arginine and D-ornithine metabolism	1	10	0.851059	0.995274	0.1	ko00472	g10450	K00273
Metabolism	Metabolism of other amino acids	Glutathione metabolism	6	48	0.862721	0.995274	0.125	ko00480	g1570;g2726;g3405;g7635;g10136;g10137	K00383+K00033+K00799+K00799+K15428+K15428
Genetic Information Processing	Transcription	RNA polymerase	3	27	0.871241	0.995274	0.111111	ko03020	g1885;g5784;g9423	K03006+K03012+K03008
Cellular Processes	Transport and catabolism	Peroxisome	10	76	0.872275	0.995274	0.131579	ko04146	g1006;g2313;g4590;g6383;g6623;g8393;g8445;g9031;g10450;g13577	K13339+K13347+K13348+K04564+K12663+K08764+K17879+K04565+K00273+K00624
Metabolism	Metabolism of cofactors and vitamins	Thiamine metabolism	1	11	0.876945	0.995274	0.0909091	ko00730	g1607	K00939
Metabolism	Metabolism of cofactors and vitamins	Riboflavin metabolism	1	11	0.876945	0.995274	0.0909091	ko00740	g147	K00794
Genetic Information Processing	Replication and repair	Non-homologous end-joining	1	11	0.876945	0.995274	0.0909091	ko03450	g5570	K10777
Metabolism	Amino acid metabolism	Histidine metabolism	2	20	0.885093	0.995274	0.1	ko00340	g291;g6917	K00765+K00128
Metabolism	Metabolism of cofactors and vitamins	Porphyrin and chlorophyll metabolism	2	20	0.885093	0.995274	0.1	ko00860	g350;g11196	K01885+K00228
Metabolism	Lipid metabolism	Glycerophospholipid metabolism	6	50	0.887661	0.995274	0.12	ko00564	g4046;g7358;g7359;g9572;g10269;g12003	K00981+K18694+K13509+K00551+K16368+K13519
Organismal Systems	Aging	Longevity regulating pathway - multiple species	5	43	0.889286	0.995274	0.116279	ko04213	g211;g3045;g6383;g8204;g9031	K04345+K07203+K04564+K04345+K04565
Environmental Information Processing	Signal transduction	Hippo signaling pathway - multiple species	1	12	0.898341	0.995274	0.0833333	ko04392	g6981	K06685
Metabolism	Amino acid metabolism	Lysine biosynthesis	1	13	0.916025	0.995274	0.0769231	ko00300	g7083	K05824
Environmental Information Processing	Signal transduction	MAPK signaling pathway - yeast	14	109	0.922195	0.995274	0.12844	ko04011	g3285;g4199;g4298;g4533;g5647;g5884;g6344;g8291;g8820;g9880;g10917;g11097;g13079;g14116	K04441+K03114+K02555+K06276+K04563+K15174+K11237+K23469+K06666+K02677+K04371+K02555+K04627+K04627
Metabolism	Lipid metabolism	Fatty acid degradation	3	31	0.924329	0.995274	0.0967742	ko00071	g6411;g6917;g8351	K00121+K00128+K07517
Metabolism	Amino acid metabolism	Glycine, serine and threonine metabolism	5	47	0.929414	0.995274	0.106383	ko00260	g2746;g4075;g5908;g10450;g11832	K01620+K01754+K01697+K00273+K15633
Metabolism	Carbohydrate metabolism	Propanoate metabolism	2	24	0.937951	0.995274	0.0833333	ko00640	g8289;g8290	K14729+K14729
Genetic Information Processing	Replication and repair	Homologous recombination	2	25	0.946995	0.995274	0.08	ko03440	g2434;g5773	K04482+K03504
Metabolism	Global and overview maps	Metabolic pathways	162	1018	0.947825	0.995274	0.159136	ko01100	g147;g236;g291;g350;g476;g479;g501;g527;g598;g607;g675;g697;g701;g790;g903;g945;g950;g997;g1001;g1005;g1070;g1214;g1222;g1242;g1287;g1346;g1363;g1415;g1418;g1462;g1570;g1606;g1607;g1862;g2070;g2367;g2385;g2401;g2472;g2476;g2498;g2545;g2642;g2726;g2743;g2746;g2794;g2856;g2876;g2918;g2919;g2940;g3040;g3141;g3303;g3305;g3378;g3405;g3679;g3835;g4003;g4022;g4046;g4075;g4165;g4255;g4267;g4453;g4492;g46…	K00794+K00387+K00765+K01885+K21798+K01915+K01915+K02149+K18123+K04718+K00236+K03841+K00288+K05290+K03943+K06134+K01515+K03934+K00927+K13566+K00940+K01835+K01176+K17066+K02144+K01810+K01069+K01210+K01210+K01027+K00383+K12670+K00939+K00505+K01736+K01501+K01783+K18337+K13035+K01836+K03939+K10245+K00627+K00033+K02148+K01620+K01012+K22133+K09831+K02510+K00852+K10251+K00077+K12351+K07407+K01549+K00863+…
Metabolism	Amino acid metabolism	Tryptophan metabolism	3	34	0.950069	0.995274	0.0882353	ko00380	g2367;g6917;g12558	K01501+K00128+K14265
Metabolism	Carbohydrate metabolism	Butanoate metabolism	1	16	0.952692	0.995274	0.0625	ko00650	g1462	K01027
Metabolism	Amino acid metabolism	Valine, leucine and isoleucine degradation	3	35	0.956655	0.995274	0.0857143	ko00280	g1462;g6917;g7153	K01027+K00128+K01969
Genetic Information Processing	Transcription	Basal transcription factors	2	27	0.961458	0.995274	0.0740741	ko03022	g715;g4224	K10844+K03141
Cellular Processes	Cell growth and death	Meiosis - yeast	10	92	0.970463	0.995274	0.108696	ko04113	g211;g3045;g3657;g4199;g5647;g6585;g6979;g8204;g9733;g11814	K04345+K07203+K03363+K03114+K04563+K03349+K06636+K04345+K04630+K06679
Metabolism	Glycan biosynthesis and metabolism	Glycosylphosphatidylinositol(GPI)-anchor biosynthesis	1	19	0.973371	0.995274	0.0526316	ko00563	g790	K05290
Genetic Information Processing	Folding, sorting and degradation	SNARE interactions in vesicular transport	1	19	0.973371	0.995274	0.0526316	ko04130	g4887	K08493
Cellular Processes	Transport and catabolism	Autophagy - yeast	10	94	0.975883	0.995274	0.106383	ko04138	g211;g562;g1432;g2581;g3045;g4887;g6765;g7326;g7760;g8204	K04345+K17260+K20177+K01381+K07203+K08493+K01381+K06027+K21157+K04345
Metabolism	Amino acid metabolism	Lysine degradation	2	30	0.976293	0.995274	0.0666667	ko00310	g6917;g9855	K00128+K00471
Cellular Processes	Transport and catabolism	Endocytosis	8	81	0.980384	0.995274	0.0987654	ko04144	g213;g1271;g3012;g3939;g6859;g6945;g7095;g8010	K05757+K12472+K12199+K12494+K12193+K12194+K12197+K10365
Metabolism	Amino acid metabolism	Arginine and proline metabolism	4	52	0.986824	0.995274	0.0769231	ko00330	g598;g6917;g7420;g10450	K18123+K00128+K00294+K00273
Genetic Information Processing	Translation	Ribosome biogenesis in eukaryotes	8	85	0.987562	0.995274	0.0941176	ko03008	g533;g2108;g2657;g3129;g7212;g12517;g13374;g13540	K07936+K14574+K11131+K14555+K14521+K14758+K14558+K07562
Metabolism	Nucleotide metabolism	Pyrimidine metabolism	2	34	0.987755	0.995274	0.0588235	ko00240	g1070;g6837	K00940+K01591
Cellular Processes	Transport and catabolism	Autophagy - other eukaryotes	1	24	0.9898	0.995274	0.0416667	ko04136	g3045	K07203
Metabolism	Carbohydrate metabolism	Inositol phosphate metabolism	1	28	0.995274	0.995274	0.0357143	ko00562	g476	K21798

## Sheet: Cluster 1 DEGs
KEGG_A_class	KEGG_B_class	Pathway	out (159)	All (2323)	Pvalue	Qvalue	Rich factor	Pathway ID	Genes	K_IDs
Genetic Information Processing	Translation	Ribosome	33	98	4.6199e-16	2.91053e-14	0.336735	ko03010	g269;g355;g538;g2500;g2602;g3244;g3354;g4163;g4216;g4395;g4454;g4455;g4588;g4621;g5507;g5556;g5857;g6513;g6694;g6715;g6791;g6842;g6973;g7434;g7672;g8622;g8919;g10977;g11259;g12008;g12635;g12656;g14375	K02923+K02951+K02906+K02985+K02879+K02863+K02956+K02995+K02996+K02981+K02991+K02953+K02988+K02876+K02943+K02933+K02888+K02993+K02963+K02891+K02940+K02932+K02984+K02865+K02957+K02941+K02936+K02969+K02875+K02883+K02910+K02977+K02931
Metabolism	Lipid metabolism	Fatty acid elongation	5	10	0.000268594	0.00846073	0.5	ko00062	g2545;g2940;g4492;g4647;g10268	K10245+K10251+K10703+K10258+K16339
Genetic Information Processing	Transcription	Spliceosome	15	101	0.00292946	0.0615187	0.148515	ko03040	g158;g2232;g2867;g3254;g4452;g4608;g6683;g6845;g6878;g7118;g8110;g9077;g9827;g10950;g12007	K12733+K12826+K10599+K12852+K12862+K12822+K12860+K12864+K12893+K13025+K11984+K12891+K12854+K12856+K12897
Genetic Information Processing	Replication and repair	Nucleotide excision repair	8	40	0.0047051	0.0741053	0.2	ko03420	g333;g715;g869;g2493;g2931;g4224;g5773;g9249	K02326+K10844+K10755+K10747+K10755+K03141+K03504+K04802
Genetic Information Processing	Translation	mRNA surveillance pathway	9	54	0.00965931	0.121707	0.166667	ko03015	g908;g1027;g1360;g3295;g7118;g7369;g7393;g9913;g13775	K00565+K14325+K15542+K14405+K13025+K14324+K14376+K14409+K14401
Genetic Information Processing	Replication and repair	Mismatch repair	5	23	0.017312	0.172017	0.217391	ko03430	g869;g2493;g2931;g5773;g9249	K10755+K10747+K10755+K03504+K04802
Genetic Information Processing	Replication and repair	Base excision repair	6	32	0.019113	0.172017	0.1875	ko03410	g333;g2493;g5384;g5773;g9249;g11440	K02326+K10747+K10773+K03504+K04802+K02330
Genetic Information Processing	Replication and repair	DNA replication	6	42	0.0630889	0.472064	0.142857	ko03030	g333;g869;g2493;g2931;g5773;g9249	K02326+K10755+K10747+K10755+K03504+K04802
Metabolism	Lipid metabolism	Biosynthesis of unsaturated fatty acids	4	23	0.0674377	0.472064	0.173913	ko01040	g2545;g2940;g4492;g4647	K10245+K10251+K10703+K10258
Metabolism	Global and overview maps	2-Oxocarboxylic acid metabolism	5	35	0.0865614	0.496852	0.142857	ko01210	g5564;g6860;g7083;g8461;g10781	K00053+K00030+K05824+K01647+K01687
Genetic Information Processing	Folding, sorting and degradation	Protein export	4	25	0.0867519	0.496852	0.16	ko03060	g1364;g9036;g9048;g9349	K13431+K03217+K03217+K09490
Metabolism	Carbohydrate metabolism	Citrate cycle (TCA cycle)	4	29	0.132317	0.655431	0.137931	ko00020	g2642;g6860;g7906;g8461	K00627+K00030+K00161+K01647
Genetic Information Processing	Translation	RNA transport	10	99	0.135248	0.655431	0.10101	ko03013	g933;g1027;g2455;g3753;g5284;g7118;g7369;g7817;g8315;g13579	K00784+K14325+K14312+K14315+K14304+K13025+K14324+K14307+K14298+K03249
Metabolism	Lipid metabolism	Steroid biosynthesis	3	22	0.187303	0.754743	0.136364	ko00100	g2876;g6024;g12536	K09831+K00223+K00227
Metabolism	Lipid metabolism	Sphingolipid metabolism	3	22	0.187303	0.754743	0.136364	ko00600	g3303;g6944;g13843	K07407+K04709+K12350
Metabolism	Glycan biosynthesis and metabolism	Mannose type O-glycan biosyntheis	1	3	0.191681	0.754743	0.333333	ko00515	g5949	K00728
Metabolism	Amino acid metabolism	Valine, leucine and isoleucine biosynthesis	2	14	0.248042	0.914264	0.142857	ko00290	g5564;g10781	K00053+K01687
Metabolism	Metabolism of cofactors and vitamins	Pantothenate and CoA biosynthesis	3	26	0.261218	0.914264	0.115385	ko00770	g3040;g5564;g10781	K00077+K00053+K01687
Genetic Information Processing	Transcription	RNA polymerase	3	27	0.280315	0.929466	0.111111	ko03020	g1885;g5784;g9423	K03006+K03012+K03008
Genetic Information Processing	Folding, sorting and degradation	RNA degradation	5	56	0.336721	0.988143	0.0892857	ko03018	g1209;g3766;g8466;g10309;g13268	K12598+K04043+K11600+K04077+K12614
Metabolism	Glycan biosynthesis and metabolism	N-Glycan biosynthesis	3	30	0.338148	0.988143	0.1	ko00510	g1606;g6142;g7957	K12670+K00729+K03847
Genetic Information Processing	Folding, sorting and degradation	Protein processing in endoplasmic reticulum	7	86	0.37413	0.988143	0.0813953	ko04141	g809;g1606;g5736;g6754;g8246;g9135;g9349	K10088+K12670+K09523+K09487+K14002+K09486+K09490
Metabolism	Glycan biosynthesis and metabolism	Other types of O-glycan biosynthesis	1	7	0.391631	0.988143	0.142857	ko00514	g5949	K00728
Metabolism	Glycan biosynthesis and metabolism	Glycosphingolipid biosynthesis - globo and isoglobo series	1	7	0.391631	0.988143	0.142857	ko00603	g3303	K07407
Metabolism	Lipid metabolism	Ether lipid metabolism	1	8	0.433397	0.988143	0.125	ko00565	g12003	K13519
Metabolism	Global and overview maps	Fatty acid metabolism	4	49	0.434939	0.988143	0.0816327	ko01212	g2545;g2940;g4492;g4647	K10245+K10251+K10703+K10258
Genetic Information Processing	Translation	Aminoacyl-tRNA biosynthesis	3	37	0.47028	0.988143	0.0810811	ko00970	g2930;g4003;g10458	K01875+K02434+K01870
Environmental Information Processing	Signal transduction	MAPK signaling pathway - yeast	8	109	0.473394	0.988143	0.0733945	ko04011	g4199;g4298;g4533;g5647;g5884;g8291;g13079;g14116	K03114+K02555+K06276+K04563+K15174+K23469+K04627+K04627
Metabolism	Glycan biosynthesis and metabolism	Various types of N-glycan biosynthesis	2	23	0.474201	0.988143	0.0869565	ko00513	g1606;g7957	K12670+K03847
Genetic Information Processing	Replication and repair	Homologous recombination	2	25	0.519124	0.988143	0.08	ko03440	g2434;g5773	K04482+K03504
Cellular Processes	Transport and catabolism	Mitophagy - yeast	3	41	0.540479	0.988143	0.0731707	ko04139	g119;g694;g4182	K11841+K08955+K17800
Metabolism	Carbohydrate metabolism	Ascorbate and aldarate metabolism	1	11	0.542353	0.988143	0.0909091	ko00053	g10160	K00012
Genetic Information Processing	Replication and repair	Non-homologous end-joining	1	11	0.542353	0.988143	0.0909091	ko03450	g5570	K10777
Genetic Information Processing	Transcription	Basal transcription factors	2	27	0.561441	0.988143	0.0740741	ko03022	g715;g4224	K10844+K03141
Cellular Processes	Cell growth and death	Cell cycle - yeast	7	103	0.566655	0.988143	0.0679612	ko04111	g3657;g4199;g4298;g5647;g8291;g11814;g14334	K03363+K03114+K02555+K04563+K23469+K06679+K06656
Organismal Systems	Aging	Longevity regulating pathway - multiple species	3	43	0.573541	0.988143	0.0697674	ko04213	g211;g6383;g9031	K04345+K04564+K04565
Genetic Information Processing	Folding, sorting and degradation	Ubiquitin mediated proteolysis	4	59	0.583626	0.988143	0.0677966	ko04120	g1272;g2867;g3657;g5821	K06688+K10599+K03363+K10590
Metabolism	Amino acid metabolism	Lysine biosynthesis	1	13	0.603147	0.988143	0.0769231	ko00300	g7083	K05824
Cellular Processes	Cell growth and death	Meiosis - yeast	6	92	0.611707	0.988143	0.0652174	ko04113	g211;g3657;g4199;g5647;g9733;g11814	K04345+K03363+K03114+K04563+K04630+K06679
Metabolism	Lipid metabolism	Glycerophospholipid metabolism	3	50	0.677075	0.995379	0.06	ko00564	g9572;g10269;g12003	K00551+K16368+K13519
Metabolism	Metabolism of terpenoids and polyketides	Terpenoid backbone biosynthesis	1	18	0.722264	0.995379	0.0555556	ko00900	g6691	K00787
Metabolism	Carbohydrate metabolism	Pentose and glucuronate interconversions	2	37	0.732599	0.995379	0.0540541	ko00040	g10160;g11561	K00012+K01213
Metabolism	Metabolism of cofactors and vitamins	Ubiquinone and other terpenoid-quinone biosynthesis	1	19	0.741422	0.995379	0.0526316	ko00130	g945	K06134
Metabolism	Glycan biosynthesis and metabolism	Glycosylphosphatidylinositol(GPI)-anchor biosynthesis	1	19	0.741422	0.995379	0.0526316	ko00563	g790	K05290
Metabolism	Carbohydrate metabolism	Galactose metabolism	1	20	0.759267	0.995379	0.05	ko00052	g3303	K07407
Metabolism	Carbohydrate metabolism	Glycolysis / Gluconeogenesis	2	40	0.77156	0.995379	0.05	ko00010	g2642;g7906	K00627+K00161
Metabolism	Carbohydrate metabolism	Pyruvate metabolism	2	40	0.77156	0.995379	0.05	ko00620	g2642;g7906	K00627+K00161
Cellular Processes	Transport and catabolism	Peroxisome	4	76	0.776868	0.995379	0.0526316	ko04146	g4590;g6383;g8445;g9031	K13348+K04564+K17879+K04565
Metabolism	Global and overview maps	Biosynthesis of amino acids	6	112	0.792656	0.995379	0.0535714	ko01230	g5564;g6860;g7083;g8461;g10781;g13565	K00053+K00030+K05824+K01647+K01687+K00616
Metabolism	Lipid metabolism	Glycerolipid metabolism	2	42	0.794721	0.995379	0.047619	ko00561	g3303;g12003	K07407+K13519
Environmental Information Processing	Membrane transport	ABC transporters	1	23	0.805783	0.995379	0.0434783	ko02010	g2440	K08711
Metabolism	Carbohydrate metabolism	Pentose phosphate pathway	1	25	0.831713	1	0.04	ko00030	g13565	K00616
Metabolism	Carbohydrate metabolism	Amino sugar and nucleotide sugar metabolism	3	68	0.856553	1	0.0441176	ko00520	g6657;g10160;g13992	K01183+K00012+K01183
Metabolism	Global and overview maps	Carbon metabolism	5	113	0.898396	1	0.0442478	ko01200	g2642;g6860;g7906;g8461;g13565	K00627+K00030+K00161+K01647+K00616
Metabolism	Carbohydrate metabolism	Glyoxylate and dicarboxylate metabolism	1	33	0.905258	1	0.030303	ko00630	g8461	K01647
Metabolism	Global and overview maps	Biosynthesis of secondary metabolites	22	409	0.922737	1	0.0537897	ko01110	g945;g2545;g2642;g2876;g2940;g3040;g4492;g4647;g5564;g6024;g6691;g6860;g7083;g7906;g8461;g9572;g10268;g10269;g10781;g12003;g12536;g13565	K06134+K10245+K00627+K09831+K10251+K00077+K10703+K10258+K00053+K00223+K00787+K00030+K05824+K00161+K01647+K00551+K16339+K16368+K01687+K13519+K00227+K00616
Cellular Processes	Transport and catabolism	Phagosome	1	37	0.928969	1	0.027027	ko04145	g6614	K07374
Metabolism	Metabolism of other amino acids	Glutathione metabolism	1	48	0.967917	1	0.0208333	ko00480	g1570	K00383
Metabolism	Energy metabolism	Oxidative phosphorylation	2	76	0.971733	1	0.0263158	ko00190	g3305;g11618	K01549+K02140
Metabolism	Carbohydrate metabolism	Starch and sucrose metabolism	1	58	0.984477	1	0.0172414	ko00500	g1418	K01210
Cellular Processes	Transport and catabolism	Autophagy - yeast	2	94	0.990911	1	0.0212766	ko04138	g211;g6765	K04345+K01381
Genetic Information Processing	Translation	Ribosome biogenesis in eukaryotes	1	85	0.99785	1	0.0117647	ko03008	g2657	K11131
Metabolism	Global and overview maps	Metabolic pathways	38	1018	1	1	0.0373281	ko01100	g790;g945;g1418;g1570;g1606;g2545;g2642;g2876;g2940;g3040;g3303;g3305;g4003;g4492;g4647;g5564;g5949;g6024;g6142;g6657;g6691;g6860;g6944;g7083;g7906;g7957;g8461;g9572;g10160;g10269;g10781;g11561;g11618;g12003;g12536;g13565;g13843;g13992	K05290+K06134+K01210+K00383+K12670+K10245+K00627+K09831+K10251+K00077+K07407+K01549+K02434+K10703+K10258+K00053+K00728+K00223+K00729+K01183+K00787+K00030+K04709+K05824+K00161+K03847+K01647+K00551+K00012+K16368+K01687+K01213+K02140+K13519+K00227+K00616+K12350+K01183

## Sheet: Cluster 3 DEGs
KEGG_A_class	KEGG_B_class	Pathway	out (65)	All (2323)	Pvalue	Qvalue	Rich factor	Pathway ID	Genes	K_IDs
Metabolism	Energy metabolism	Sulfur metabolism	5	19	0.000126166	0.00681294	0.263158	ko00920	g236;g4267;g5681;g7027;g11237	K00387+K00381+K00381+K00380+K17069
Metabolism	Global and overview maps	Metabolic pathways	42	1018	0.000498983	0.0134725	0.0412574	ko01100	g236;g501;g527;g607;g675;g697;g1005;g1214;g1287;g1363;g1462;g2070;g2401;g2743;g2918;g3679;g4165;g4267;g5406;g5629;g5681;g5908;g6571;g6917;g6937;g7027;g7153;g7420;g7435;g7635;g8290;g9339;g9855;g9878;g9938;g10136;g10137;g10170;g11237;g12068;g13316;g13496	K00387+K01915+K02149+K04718+K00236+K03841+K13566+K01835+K02144+K01069+K01027+K01736+K18337+K02148+K02510+K18107+K00963+K00381+K01950+K01958+K00381+K01697+K11415+K00128+K18097+K00380+K01969+K00294+K01182+K00799+K14729+K00103+K00471+K01505+K01711+K15428+K15428+K01904+K17069+K00467+K00505+K01922
Metabolism	Carbohydrate metabolism	Pyruvate metabolism	5	40	0.00453192	0.0815745	0.125	ko00620	g1363;g3383;g5629;g6917;g12068	K01069+K00027+K01958+K00128+K00467
Metabolism	Carbohydrate metabolism	Galactose metabolism	3	20	0.016965	0.229028	0.15	ko00052	g1214;g4165;g7435	K01835+K00963+K01182
Metabolism	Metabolism of cofactors and vitamins	Nicotinate and nicotinamide metabolism	3	24	0.0278232	0.30049	0.125	ko00760	g5406;g6571;g6792	K01950+K11415+K18551
Metabolism	Carbohydrate metabolism	Ascorbate and aldarate metabolism	2	11	0.0360368	0.307214	0.181818	ko00053	g6917;g9339	K00128+K00103
Metabolism	Amino acid metabolism	Alanine, aspartate and glutamate metabolism	3	28	0.0416156	0.307214	0.107143	ko00250	g501;g1005;g7420	K01915+K13566+K00294
Metabolism	Carbohydrate metabolism	Fructose and mannose metabolism	3	29	0.0455132	0.307214	0.103448	ko00051	g697;g2401;g9938	K03841+K18337+K01711
Metabolism	Amino acid metabolism	Valine, leucine and isoleucine degradation	3	35	0.0724847	0.386568	0.0857143	ko00280	g1462;g6917;g7153	K01027+K00128+K01969
Genetic Information Processing	Folding, sorting and degradation	Ubiquitin mediated proteolysis	4	59	0.080678	0.386568	0.0677966	ko04120	g6707;g6896;g9332;g12449	K03360+K10576+K10575+K10580
Cellular Processes	Transport and catabolism	Phagosome	3	37	0.0827633	0.386568	0.0810811	ko04145	g527;g1287;g2743	K02149+K02144+K02148
Metabolism	Global and overview maps	Carbon metabolism	6	113	0.0930108	0.386568	0.0530973	ko01200	g675;g697;g3383;g5629;g8290;g11237	K00236+K03841+K00027+K01958+K14729+K17069
Metabolism	Carbohydrate metabolism	Glycolysis / Gluconeogenesis	3	40	0.0992842	0.386568	0.075	ko00010	g697;g1214;g6917	K03841+K01835+K00128
Metabolism	Amino acid metabolism	Cysteine and methionine metabolism	3	41	0.105069	0.386568	0.0731707	ko00270	g5908;g9878;g11237	K01697+K01505+K17069
Metabolism	Lipid metabolism	Synthesis and degradation of ketone bodies	1	4	0.10738	0.386568	0.25	ko00072	g1462	K01027
Metabolism	Metabolism of other amino acids	Glutathione metabolism	3	48	0.148985	0.45648	0.0625	ko00480	g7635;g10136;g10137	K00799+K15428+K15428
Metabolism	Carbohydrate metabolism	Pentose phosphate pathway	2	25	0.153487	0.45648	0.08	ko00030	g697;g1214	K03841+K01835
Metabolism	Metabolism of other amino acids	beta-Alanine metabolism	2	25	0.153487	0.45648	0.08	ko00410	g6917;g8290	K00128+K14729
Metabolism	Energy metabolism	Oxidative phosphorylation	4	76	0.161091	0.45648	0.0526316	ko00190	g527;g675;g1287;g2743	K02149+K00236+K02144+K02148
Cellular Processes	Transport and catabolism	Endocytosis	4	81	0.188964	0.45648	0.0493827	ko04144	g213;g6859;g7095;g8010	K05757+K12193+K12197+K10365
Metabolism	Carbohydrate metabolism	Citrate cycle (TCA cycle)	2	29	0.193826	0.45648	0.0689655	ko00020	g675;g5629	K00236+K01958
Metabolism	Amino acid metabolism	Tyrosine metabolism	2	29	0.193826	0.45648	0.0689655	ko00350	g2918;g13316	K02510+K00505
Metabolism	Global and overview maps	Biosynthesis of amino acids	5	112	0.201558	0.45648	0.0446429	ko01230	g501;g2070;g5629;g5908;g11237	K01915+K01736+K01958+K01697+K17069
Metabolism	Amino acid metabolism	Lysine degradation	2	30	0.204129	0.45648	0.0666667	ko00310	g6917;g9855	K00128+K00471
Metabolism	Lipid metabolism	Fatty acid degradation	2	31	0.214494	0.45648	0.0645161	ko00071	g6917;g8351	K00128+K07517
Metabolism	Carbohydrate metabolism	Starch and sucrose metabolism	3	58	0.219787	0.45648	0.0517241	ko00500	g1214;g4165;g7435	K01835+K00963+K01182
Cellular Processes	Transport and catabolism	Autophagy - yeast	4	94	0.267548	0.532952	0.0425532	ko04138	g562;g1432;g7326;g7760	K17260+K20177+K06027+K21157
Metabolism	Carbohydrate metabolism	Pentose and glucuronate interconversions	2	37	0.277401	0.532952	0.0540541	ko00040	g3679;g4165	K18107+K00963
Environmental Information Processing	Signal transduction	Hippo signaling pathway - multiple species	1	12	0.289212	0.532952	0.0833333	ko04392	g6981	K06685
Metabolism	Carbohydrate metabolism	Amino sugar and nucleotide sugar metabolism	3	68	0.296084	0.532952	0.0441176	ko00520	g1214;g4165;g9938	K01835+K00963+K01711
Metabolism	Lipid metabolism	Glycerolipid metabolism	2	42	0.329769	0.574437	0.047619	ko00561	g6917;g6937	K00128+K18097
Cellular Processes	Transport and catabolism	Peroxisome	3	76	0.358436	0.598771	0.0394737	ko04146	g1006;g2313;g6623	K13339+K13347+K12663
Metabolism	Carbohydrate metabolism	Butanoate metabolism	1	16	0.365916	0.598771	0.0625	ko00650	g1462	K01027
Metabolism	Amino acid metabolism	Arginine biosynthesis	1	17	0.383781	0.609535	0.0588235	ko00220	g501	K01915
Metabolism	Amino acid metabolism	Phenylalanine, tyrosine and tryptophan biosynthesis	1	18	0.401151	0.617385	0.0555556	ko00400	g2070	K01736
Metabolism	Metabolism of cofactors and vitamins	Ubiquinone and other terpenoid-quinone biosynthesis	1	19	0.418038	0.617385	0.0526316	ko00130	g10170	K01904
Metabolism	Amino acid metabolism	Arginine and proline metabolism	2	52	0.430863	0.617385	0.0384615	ko00330	g6917;g7420	K00128+K00294
Metabolism	Amino acid metabolism	Histidine metabolism	1	20	0.434456	0.617385	0.05	ko00340	g6917	K00128
Metabolism	Energy metabolism	Nitrogen metabolism	1	21	0.450418	0.623656	0.047619	ko00910	g501	K01915
Metabolism	Lipid metabolism	Sphingolipid metabolism	1	22	0.465936	0.629014	0.0454545	ko00600	g607	K04718
Metabolism	Carbohydrate metabolism	Propanoate metabolism	1	24	0.49569	0.65286	0.0416667	ko00640	g8290	K14729
Metabolism	Metabolism of cofactors and vitamins	Pantothenate and CoA biosynthesis	1	26	0.52381	0.673469	0.0384615	ko00770	g13496	K01922
Cellular Processes	Cell growth and death	Cell cycle - yeast	3	103	0.557365	0.6911	0.0291262	ko04111	g6707;g6981;g10917	K03360+K06685+K04371
Metabolism	Energy metabolism	Methane metabolism	1	29	0.563118	0.6911	0.0344828	ko00680	g697	K03841
Metabolism	Carbohydrate metabolism	Glyoxylate and dicarboxylate metabolism	1	33	0.610599	0.729765	0.030303	ko00630	g501	K01915
Metabolism	Amino acid metabolism	Tryptophan metabolism	1	34	0.621652	0.729765	0.0294118	ko00380	g6917	K00128
Cellular Processes	Transport and catabolism	Mitophagy - yeast	1	41	0.690829	0.793719	0.0243902	ko04139	g3285	K04441
Metabolism	Global and overview maps	Biosynthesis of secondary metabolites	10	409	0.732836	0.807319	0.0244499	ko01110	g675;g697;g1214;g2070;g4165;g5908;g6917;g10170;g11237;g13316	K00236+K03841+K01835+K01736+K00963+K01697+K00128+K01904+K17069+K00505
Metabolism	Amino acid metabolism	Glycine, serine and threonine metabolism	1	47	0.740095	0.807319	0.0212766	ko00260	g5908	K01697
Metabolism	Nucleotide metabolism	Purine metabolism	1	48	0.747518	0.807319	0.0208333	ko00230	g1214	K01835
Genetic Information Processing	Translation	RNA transport	2	99	0.774727	0.820299	0.020202	ko03013	g533;g4654	K07936+K05019
Environmental Information Processing	Signal transduction	MAPK signaling pathway - yeast	2	109	0.819354	0.850867	0.0183486	ko04011	g3285;g10917	K04441+K04371
Genetic Information Processing	Translation	Ribosome biogenesis in eukaryotes	1	85	0.914365	0.916852	0.0117647	ko03008	g533	K07936
Genetic Information Processing	Folding, sorting and degradation	Protein processing in endoplasmic reticulum	1	86	0.916852	0.916852	0.0116279	ko04141	g9332	K10575

## Sheet: SR>ER, SR>TR DEGs
KEGG_A_class	KEGG_B_class	Pathway	out (507)	All (2321)	Pvalue	Qvalue	Pathway ID	Genes	K_IDs
Metabolism	Global and overview maps	Metabolic pathways	305	1017	4.5468e-17	5.04695e-15	ko01100	g16;g37;g147;g201;g204;g207;g236;g287;g291;g320;g349;g350;g474;g476;g479;g486;g501;g527;g579;g598;g607;g675;g697;g701;g726;g731;g761;g795;g806;g819;g830;g950;g1001;g1005;g1007;g1070;g1072;g1077;g1084;g1116;g1123;g1214;g1219;g1242;g1287;g1306;g1317;g1334;g1346;g1354;g1359;g1363;g1415;g1454;g1462;g1569;g1689;g2070;g2101;g2239;g2242;g2285;g2349;g2354;g2363;g2367;g2385;g2401;g2406;g2409;g2435;g2443;g…	K11142+K05857+K00794+K01476+K00253+K00059+K00387+K01626+K00765+K01895+K01649+K01885+K00860+K21798+K01915+K17900+K01915+K02149+K00949+K18123+K04718+K00236+K03841+K00288+K00166+K16066+K20247+K01953+K01556+K01755+K00831+K01515+K00927+K13566+K01113+K00940+K00615+K01580+K01580+K00965+K18123+K01835+K01183+K17066+K02144+K01081+K01610+K00767+K01810+K00020+K00143+K01069+K01210+K01693+K01027+K01480+K00799+…
Metabolism	Global and overview maps	Biosynthesis of secondary metabolites	142	407	1.35565e-11	7.52385e-10	ko01110	g147;g201;g207;g287;g291;g320;g349;g350;g675;g697;g726;g795;g819;g830;g1001;g1070;g1072;g1077;g1083;g1084;g1095;g1214;g1306;g1317;g1346;g1359;g1454;g2070;g2101;g2242;g2285;g2349;g2354;g2385;g2435;g2443;g2472;g2537;g2648;g2726;g2936;g2948;g2960;g3014;g3081;g3189;g3368;g3369;g3835;g4075;g4087;g4165;g4255;g4334;g4503;g4637;g4679;g4868;g4913;g4923;g5179;g5201;g5205;g5263;g5267;g5569;g5596;g5675;g5881…	K00794+K01476+K00059+K01626+K00765+K01895+K01649+K01885+K00236+K03841+K00166+K01953+K01755+K00831+K00927+K00940+K00615+K01580+K18693+K01580+K00111+K01835+K01081+K01610+K01810+K00143+K01693+K01736+K01749+K01808+K00618+K00873+K13953+K01783+K01663+K01823+K13035+K01792+K01679+K00033+K01904+K11788+K01952+K00059+K00793+K01803+K01689+K00276+K00015+K01754+K10775+K00963+K00958+K01687+K00850+K09478+K00616+…
Metabolism	Global and overview maps	Biosynthesis of amino acids	55	112	5.64699e-11	2.08939e-09	ko01230	g201;g287;g291;g349;g479;g501;g795;g819;g830;g1001;g1072;g1359;g1454;g2070;g2242;g2285;g2349;g2385;g2435;g3189;g3368;g4075;g4334;g4503;g4679;g5263;g5629;g5862;g5881;g5885;g5908;g6071;g6632;g6834;g6858;g7039;g7140;g7332;g7516;g7877;g8375;g8525;g9151;g9209;g9933;g10851;g10930;g11081;g11083;g11105;g11237;g11832;g13255;g13768;g14402	K01476+K01626+K00765+K01649+K01915+K01915+K01953+K01755+K00831+K00927+K00615+K00143+K01693+K01736+K01808+K00618+K00873+K01783+K01663+K01803+K01689+K01754+K01687+K00850+K00616+K01940+K01958+K24034+K00147+K00641+K01697+K00616+K01754+K00549+K14152+K00838+K00052+K00931+K00133+K01647+K01655+K12659+K00134+K01626+K00620+K01739+K00290+K01626+K00948+K01624+K17069+K15633+K00789+K00003+K01758
Metabolism	Carbohydrate metabolism	Glycolysis / Gluconeogenesis	26	40	3.93637e-09	1.09234e-07	ko00010	g320;g697;g1001;g1214;g1317;g1346;g2349;g2354;g2537;g3189;g3368;g4503;g5179;g5205;g5976;g6366;g6411;g6917;g8726;g9151;g9848;g10040;g11039;g11105;g11832;g12292	K01895+K03841+K00927+K01835+K01610+K01810+K00873+K13953+K01792+K01803+K01689+K00850+K00002+K01785+K01835+K00844+K00121+K00128+K13953+K00134+K14085+K00844+K01568+K01624+K15633+K00128
Metabolism	Carbohydrate metabolism	Pentose phosphate pathway	18	25	1.00912e-07	2.24025e-06	ko00030	g697;g1072;g1214;g1346;g2242;g2385;g2726;g2919;g4503;g4679;g5976;g6071;g6648;g6898;g10312;g11083;g11105;g12602	K03841+K00615+K01835+K01810+K01808+K01783+K00033+K00852+K00850+K00616+K01835+K00616+K00851+K00036+K01619+K00948+K01624+K01053
Metabolism	Global and overview maps	Carbon metabolism	46	113	2.73208e-06	5.05435e-05	ko01200	g320;g675;g697;g830;g1001;g1072;g1242;g1317;g1346;g2239;g2242;g2349;g2385;g2648;g2726;g3189;g3368;g3378;g3383;g4075;g4503;g4679;g5629;g5675;g6071;g6366;g6411;g6632;g6648;g6898;g7700;g7877;g8289;g8290;g9151;g9161;g10040;g10482;g10943;g11083;g11105;g11237;g11377;g11832;g12588;g12602	K01895+K00236+K03841+K00831+K00927+K00615+K17066+K01610+K01810+K01070+K01808+K00873+K01783+K01679+K00033+K01803+K01689+K00863+K00027+K01754+K00850+K00616+K01958+K00830+K00616+K00844+K00121+K01754+K00851+K00036+K17100+K01647+K14729+K14729+K00134+K00026+K00844+K00232+K01637+K00948+K01624+K17069+K00236+K15633+K03781+K01053
Metabolism	Nucleotide metabolism	Purine metabolism	24	48	1.30553e-05	0.00020702	ko00230	g474;g950;g1070;g1214;g1306;g2349;g2948;g2960;g3002;g3361;g3362;g4022;g4255;g4453;g5201;g5350;g5976;g6318;g6974;g7452;g11083;g12011;g13385;g14141	K00860+K01515+K00940+K01835+K01081+K00873+K11788+K01952+K07127+K19572+K00856+K01466+K00958+K01427+K00602+K01951+K01835+K01939+K00759+K01923+K00948+K01756+K01519+K01490
Metabolism	Carbohydrate metabolism	Galactose metabolism	13	20	3.77137e-05	0.000523277	ko00052	g1116;g1214;g3213;g4165;g4366;g4503;g5205;g5976;g6366;g7435;g8704;g10040;g11375	K00965+K01835+K01784+K00963+K00849+K00850+K01785+K01835+K00844+K01182+K07407+K00844+K07407
Genetic Information Processing	Translation	Aminoacyl-tRNA biosynthesis	18	37	0.000254516	0.00313903	ko00970	g350;g1393;g2584;g4210;g4460;g4465;g4701;g5456;g5554;g5572;g5793;g6617;g6650;g6678;g7843;g7982;g8249;g11400	K01885+K01893+K22503+K01870+K01872+K01881+K01883+K04567+K01873+K01875+K01887+K01886+K01890+K01889+K01874+K01885+K01866+K01868
Metabolism	Carbohydrate metabolism	Fructose and mannose metabolism	15	29	0.000361823	0.00401624	ko00051	g697;g2242;g2401;g3189;g3378;g3734;g4503;g6366;g7770;g8319;g9938;g9945;g10040;g11105;g13683	K03841+K01808+K18337+K01803+K00863+K18334+K00850+K00844+K12661+K19029+K01711+K02377+K00844+K01624+K19030
Metabolism	Amino acid metabolism	Arginine and proline metabolism	22	52	0.000649258	0.00606544	ko00330	g16;g201;g598;g1123;g1569;g2406;g3157;g3409;g5120;g5862;g5881;g6917;g7332;g7420;g7909;g8812;g9848;g10450;g10464;g10478;g12292;g14882	K11142+K01476+K18123+K18123+K01480+K01426+K01480+K11142+K13366+K24034+K00147+K00128+K00931+K00294+K01259+K01480+K14085+K00273+K00273+K01480+K00128+K01581
Metabolism	Energy metabolism	Sulfur metabolism	11	19	0.000655723	0.00606544	ko00920	g236;g474;g4255;g4267;g5681;g5693;g5885;g7027;g7307;g10851;g11237	K00387+K00860+K00958+K00381+K00381+K01082+K00641+K00380+K00390+K01739+K17069
Metabolism	Amino acid metabolism	Arginine biosynthesis	10	17	0.000987183	0.00842902	ko00220	g201;g479;g501;g819;g2285;g4453;g5263;g8153;g8525;g9933	K01476+K01915+K01915+K01755+K00618+K01427+K01940+K01941+K12659+K00620
Metabolism	Amino acid metabolism	Cysteine and methionine metabolism	18	41	0.00119764	0.00949554	ko00270	g830;g3115;g4356;g4702;g5862;g5885;g5908;g6834;g7039;g7516;g9161;g9878;g10851;g11237;g12282;g13255;g13768;g14402	K00831+K21456+K11204+K08968+K24034+K00641+K01697+K00549+K00838+K00133+K00026+K01505+K01739+K17069+K00772+K00789+K00003+K01758
Metabolism	Amino acid metabolism	Alanine, aspartate and glutamate metabolism	13	28	0.00316565	0.0234258	ko00250	g479;g501;g795;g819;g1005;g1077;g1084;g2822;g5263;g5675;g6318;g7420;g12011	K01915+K01915+K01953+K01755+K13566+K01580+K01580+K00135+K01940+K00830+K01939+K00294+K01756
Metabolism	Energy metabolism	Methane metabolism	13	29	0.00461778	0.0302717	ko00680	g320;g697;g830;g1242;g2239;g3368;g3378;g4503;g5675;g6411;g7700;g11105;g11832	K01895+K03841+K00831+K17066+K01070+K01689+K00863+K00850+K00830+K00121+K17100+K01624+K15633
Metabolism	Lipid metabolism	Glycerolipid metabolism	17	42	0.0046362	0.0302717	ko00561	g486;g1083;g3378;g3853;g3865;g4913;g5179;g5867;g6605;g6917;g6937;g7277;g8704;g9848;g11375;g12292;g13240	K17900+K18693+K00863+K00679+K18097+K13507+K00002+K00864+K06116+K00128+K18097+K15728+K07407+K14085+K07407+K00128+K18097
Metabolism	Metabolism of other amino acids	Selenocompound metabolism	6	10	0.00987129	0.0588511	ko00450	g4255;g6834;g7843;g10851;g12555;g14402	K00958+K00549+K01874+K01739+K00384+K01758
Genetic Information Processing	Folding, sorting and degradation	Ubiquitin mediated proteolysis	21	59	0.0100736	0.0588511	ko04120	g473;g482;g492;g791;g860;g938;g2050;g2100;g4653;g6585;g6624;g6707;g6896;g7074;g7423;g9332;g10002;g12449;g13549;g14092;g14433	K10609+K03094+K10686+K10610+K06689+K10259+K10591+K10688+K03872+K03349+K03360+K03360+K10576+K03178+K03347+K10575+K03868+K10580+K06689+K10597+K04649
Metabolism	Metabolism of other amino acids	beta-Alanine metabolism	11	25	0.0106462	0.0590867	ko00410	g1077;g1084;g3369;g5120;g6917;g7368;g8289;g8290;g9848;g10482;g12292	K01580+K01580+K00276+K13366+K00128+K00276+K14729+K14729+K14085+K00232+K00128
Metabolism	Amino acid metabolism	Lysine biosynthesis	7	13	0.0113497	0.0599915	ko00300	g1359;g5862;g7039;g7516;g8375;g10930;g13768	K00143+K24034+K00838+K00133+K01655+K00290+K00003
Metabolism	Carbohydrate metabolism	Amino sugar and nucleotide sugar metabolism	23	68	0.0142079	0.0716852	ko00520	g1116;g1214;g1219;g1346;g3213;g3718;g4165;g4297;g4366;g5542;g5976;g6366;g6659;g6739;g6763;g7318;g8852;g9938;g9945;g10040;g10507;g11964;g14387	K00965+K01835+K01183+K01810+K01784+K02564+K00963+K01183+K00849+K00698+K01835+K00844+K01183+K01443+K01452+K01209+K15920+K01711+K02377+K00844+K01183+K08678+K12373
Metabolism	Carbohydrate metabolism	Pyruvate metabolism	15	40	0.0168828	0.0788719	ko00620	g320;g349;g1317;g1363;g2349;g2648;g3383;g4883;g5629;g6917;g8375;g9161;g9848;g12068;g12292	K01895+K01649+K01610+K01069+K00873+K01679+K00027+K01759+K01958+K00128+K01655+K00026+K14085+K00467+K00128
Metabolism	Amino acid metabolism	Histidine metabolism	9	20	0.0173322	0.0788719	ko00340	g291;g761;g1454;g2435;g4604;g6858;g6917;g9848;g12292	K00765+K20247+K01693+K01663+K20247+K14152+K00128+K14085+K00128
Metabolism	Carbohydrate metabolism	Ascorbate and aldarate metabolism	6	11	0.017764	0.0788719	ko00053	g6917;g7601;g9339;g9848;g12292;g12602	K00128+K00103+K00103+K14085+K00128+K01053
Metabolism	Metabolism of other amino acids	Glutathione metabolism	17	48	0.0207431	0.088557	ko00480	g16;g1689;g2726;g3115;g3405;g3409;g4356;g5411;g5862;g6898;g6909;g7635;g9989;g10136;g10137;g13665;g14882	K11142+K00799+K00033+K21456+K00799+K11142+K11204+K00799+K24034+K00036+K00799+K00799+K01469+K15428+K15428+K00799+K01581
Metabolism	Glycan biosynthesis and metabolism	Other glycan degradation	5	9	0.0280385	0.11527	ko00511	g6993;g10967;g11270;g11402;g14387	K01192+K01227+K01192+K15923+K12373
Cellular Processes	Transport and catabolism	Peroxisome	24	76	0.0292889	0.116109	ko04146	g1006;g2313;g2363;g2647;g2854;g4335;g4538;g5675;g5922;g6623;g7441;g7451;g7833;g7978;g8682;g10171;g10321;g10450;g10464;g10482;g12548;g12588;g13577;g14074	K13339+K13347+K08726+K13352+K15628+K13342+K11187+K00830+K00624+K12663+K07513+K17879+K13354+K08726+K13337+K04564+K04565+K00273+K00273+K00232+K04564+K03781+K00624+K08726
Metabolism	Amino acid metabolism	Glycine, serine and threonine metabolism	16	47	0.0355465	0.136057	ko00260	g731;g830;g2409;g3369;g4075;g5675;g5908;g6632;g7368;g7516;g9848;g10450;g10464;g11832;g13768;g14402	K16066+K00831+K20498+K00276+K01754+K00830+K01697+K01754+K00276+K00133+K14085+K00273+K00273+K15633+K00003+K01758
Metabolism	Lipid metabolism	Arachidonic acid metabolism	4	7	0.0447881	0.16526	ko00590	g2363;g3155;g7978;g14074	K08726+K01254+K08726+K08726
Metabolism	Biosynthesis of other secondary metabolites	Carbapenem biosynthesis	2	2	0.0476426	0.16526	ko00332	g5881;g7332	K00147+K00931
Metabolism	Biosynthesis of other secondary metabolites	Neomycin, kanamycin and gentamicin biosynthesis	2	2	0.0476426	0.16526	ko00524	g6366;g10040	K00844+K00844
Metabolism	Metabolism of cofactors and vitamins	Nicotinate and nicotinamide metabolism	9	24	0.058814	0.197829	ko00760	g1306;g1334;g2822;g3772;g3889;g5406;g6571;g6792;g10924	K01081+K00767+K00135+K06210+K10524+K01950+K11415+K18551+K01240
Metabolism	Amino acid metabolism	Phenylalanine metabolism	6	14	0.0636582	0.207825	ko00360	g2406;g3369;g4087;g7039;g7368;g8823	K01426+K00276+K10775+K00838+K00276+K07253
Metabolism	Amino acid metabolism	Tyrosine metabolism	10	29	0.0808159	0.256302	ko00350	g2354;g2822;g2918;g3369;g6411;g7039;g7368;g8726;g8823;g13316	K13953+K00135+K02510+K00276+K00121+K00838+K00276+K13953+K07253+K00505
Metabolism	Carbohydrate metabolism	Glyoxylate and dicarboxylate metabolism	11	33	0.0854621	0.263508	ko00630	g320;g479;g501;g598;g1123;g3835;g5675;g7877;g9161;g10943;g12588	K01895+K01915+K01915+K18123+K18123+K00015+K00830+K01647+K00026+K01637+K03781
Metabolism	Metabolism of cofactors and vitamins	Pantothenate and CoA biosynthesis	9	26	0.0932673	0.279802	ko00770	g3227;g4334;g5981;g6464;g6550;g8140;g9991;g11824;g13496	K09680+K01687+K02201+K06133+K06133+K00077+K00077+K00077+K01922
Metabolism	Nucleotide metabolism	Pyrimidine metabolism	11	34	0.102619	0.292069	ko00240	g731;g1070;g1306;g4379;g6837;g7032;g8078;g10337;g10924;g11401;g12196	K16066+K00940+K01081+K01937+K01591+K00761+K00761+K01465+K01240+K01489+K00757
Metabolism	Amino acid metabolism	Tryptophan metabolism	11	34	0.102619	0.292069	ko00380	g806;g2367;g2406;g6596;g6917;g7039;g9848;g12292;g12558;g12588;g14079	K01556+K01501+K01426+K03392+K00128+K00838+K14085+K00128+K14265+K03781+K00452
Metabolism	Lipid metabolism	Fatty acid degradation	10	31	0.118537	0.322899	ko00071	g2354;g4637;g6411;g6917;g7441;g8351;g8726;g9848;g10482;g12292	K13953+K09478+K00121+K00128+K07513+K07517+K13953+K14085+K00232+K00128
Metabolism	Amino acid metabolism	Valine, leucine and isoleucine degradation	11	35	0.121653	0.322899	ko00280	g204;g726;g1354;g1462;g3355;g4637;g6917;g7153;g7441;g9848;g12292	K00253+K00166+K00020+K01027+K01968+K09478+K00128+K01969+K07513+K14085+K00128
Metabolism	Xenobiotics biodegradation and metabolism	Atrazine degradation	2	3	0.122178	0.322899	ko00791	g4453;g8153	K01427+K01941
Metabolism	Metabolism of cofactors and vitamins	Biotin metabolism	6	17	0.146391	0.375755	ko00780	g207;g2794;g3014;g5267;g7098;g8258	K00059+K01012+K00059+K00059+K01942+K00059
Cellular Processes	Transport and catabolism	Endocytosis	22	81	0.148948	0.375755	ko04144	g213;g682;g762;g2050;g3012;g3259;g4138;g4923;g6475;g6610;g6629;g6859;g6945;g7095;g7103;g7138;g8010;g8234;g9888;g10941;g10969;g11194	K05757+K10396+K03283+K10591+K12199+K19476+K05755+K01115+K12188+K07937+K05754+K12193+K12194+K12197+K12198+K05756+K10365+K12200+K23612+K10364+K23612+K12185
Metabolism	Carbohydrate metabolism	Pentose and glucuronate interconversions	11	37	0.165138	0.406112	ko00040	g2385;g3039;g3679;g4165;g5179;g6833;g7721;g7910;g10423;g10474;g13313	K01783+K17743+K18107+K00963+K00002+K05351+K00065+K00875+K17818+K17818+K01213
Metabolism	Amino acid metabolism	Valine, leucine and isoleucine biosynthesis	5	14	0.171957	0.406112	ko00290	g349;g4075;g4334;g6632;g7140	K01649+K01754+K01687+K01754+K00052
Metabolism	Metabolism of cofactors and vitamins	Folate biosynthesis	5	14	0.171957	0.406112	ko00790	g1007;g3006;g4125;g6504;g7374	K01113+K13950+K06897+K01495+K15376
Metabolism	Glycan biosynthesis and metabolism	Glycosphingolipid biosynthesis - globo and isoglobo series	3	7	0.180881	0.418288	ko00603	g8704;g11375;g14387	K07407+K07407+K12373
Metabolism	Biosynthesis of other secondary metabolites	Monobactam biosynthesis	2	4	0.209623	0.467782	ko00261	g4255;g7516	K00958+K00133
Metabolism	Global and overview maps	2-Oxocarboxylic acid metabolism	10	35	0.217627	0.467782	ko01210	g349;g2285;g4334;g7039;g7140;g7516;g7877;g8375;g8525;g9933	K01649+K00618+K01687+K00838+K00052+K00133+K01647+K01655+K12659+K00620
Metabolism	Lipid metabolism	Cutin, suberine and wax biosynthesis	1	1	0.21844	0.467782	ko00073	g2023	K17991
Metabolism	Metabolism of cofactors and vitamins	Ubiquinone and other terpenoid-quinone biosynthesis	6	19	0.219141	0.467782	ko00130	g2936;g7039;g7470;g9824;g10170;g11812	K01904+K00838+K03809+K03809+K01904+K06125
Metabolism	Metabolism of cofactors and vitamins	Vitamin B6 metabolism	3	8	0.244752	0.512595	ko00750	g830;g9477;g11222	K00831+K06215+K00275
Cellular Processes	Transport and catabolism	Autophagy - other eukaryotes	7	24	0.257258	0.528809	ko04136	g611;g1036;g3045;g4845;g7890;g8454;g11336	K17906+K08337+K07203+K08343+K04382+K17908+K17606
Metabolism	Amino acid metabolism	Phenylalanine, tyrosine and tryptophan biosynthesis	5	18	0.354867	0.716187	ko00400	g287;g2070;g7039;g9209;g11081	K01626+K01736+K00838+K01626+K01626
Metabolism	Carbohydrate metabolism	Starch and sucrose metabolism	14	58	0.384496	0.746245	ko00500	g1214;g1346;g1415;g4165;g5543;g5596;g5976;g6366;g7394;g7435;g9159;g10040;g13177;g13847	K01835+K01810+K01210+K00963+K01210+K00697+K01835+K00844+K05349+K01182+K22337+K00844+K00688+K16055
Metabolism	Metabolism of other amino acids	Phosphonate and phosphinate metabolism	1	2	0.389238	0.746245	ko00440	g4868	K00993
Genetic Information Processing	Folding, sorting and degradation	Sulfur relay system	2	6	0.38993	0.746245	ko04122	g6229;g8091	K14171+K14169
Genetic Information Processing	Translation	RNA transport	23	99	0.406099	0.756934	ko03013	g418;g533;g742;g804;g853;g866;g2308;g2563;g3915;g3979;g4654;g5400;g5612;g6913;g8020;g8210;g9200;g9281;g9599;g10080;g10821;g12051;g13540	K03754+K07936+K03239+K03240+K03113+K14290+K14319+K03231+K03237+K14328+K05019+K14530+K03236+K14294+K03245+K14288+K14293+K03242+K03257+K03238+K14319+K03243+K07562
Metabolism	Lipid metabolism	Glycerophospholipid metabolism	12	50	0.409154	0.756934	ko00564	g45;g1083;g1095;g3175;g4868;g4913;g4923;g7245;g7277;g9327;g14075;g14226	K13333+K18693+K00111+K14676+K00993+K13507+K01115+K06130+K15728+K00551+K01049+K08730
Metabolism	Carbohydrate metabolism	Citrate cycle (TCA cycle)	7	29	0.453652	0.825498	ko00020	g675;g1317;g2648;g5629;g7877;g9161;g11377	K00236+K01610+K01679+K01958+K01647+K00026+K00236
Metabolism	Metabolism of other amino acids	Taurine and hypotaurine metabolism	2	7	0.473549	0.837831	ko00430	g1077;g1084	K01580+K01580
Metabolism	Carbohydrate metabolism	Butanoate metabolism	4	16	0.475526	0.837831	ko00650	g1077;g1084;g1462;g2822	K01580+K01580+K01027+K00135
Metabolism	Amino acid metabolism	Lysine degradation	7	30	0.492829	0.838002	ko00310	g2822;g5862;g6917;g9848;g9855;g10930;g12292	K00135+K24034+K00128+K14085+K00471+K00290+K00128
Cellular Processes	Transport and catabolism	Autophagy - yeast	21	94	0.494558	0.838002	ko04138	g486;g562;g611;g1036;g1432;g2892;g3045;g3176;g3791;g3915;g4040;g4288;g4845;g6929;g7326;g7760;g7890;g8075;g8454;g9191;g11336	K17900+K17260+K17906+K08337+K20177+K06655+K07203+K20182+K18584+K03237+K00915+K21197+K08343+K01381+K06027+K21157+K04382+K12761+K17908+K12761+K17606
Metabolism	Energy metabolism	Nitrogen metabolism	5	21	0.498271	0.838002	ko00910	g479;g501;g2367;g3811;g13129	K01915+K01915+K01501+K01673+K00459
Metabolism	Carbohydrate metabolism	C5-Branched dibasic acid metabolism	1	3	0.522768	0.866079	ko00660	g7140	K00052
Metabolism	Lipid metabolism	Ether lipid metabolism	2	8	0.549815	0.884485	ko00565	g4868;g4923	K00993+K01115
Metabolism	Lipid metabolism	alpha-Linolenic acid metabolism	2	8	0.549815	0.884485	ko00592	g7441;g10482	K07513+K00232
Metabolism	Metabolism of cofactors and vitamins	One carbon pool by folate	2	9	0.617946	0.912331	ko00670	g701;g5201	K00288+K00602
Metabolism	Lipid metabolism	Fatty acid biosynthesis	4	19	0.623062	0.912331	ko00061	g207;g3014;g5267;g8258	K00059+K00059+K00059+K00059
Genetic Information Processing	Folding, sorting and degradation	Protein processing in endoplasmic reticulum	18	86	0.62587	0.912331	ko04141	g457;g482;g762;g828;g860;g2818;g3915;g3974;g4385;g5725;g5868;g6175;g7423;g9332;g9628;g10002;g13549;g14092	K04523+K03094+K03283+K04079+K06689+K14015+K03237+K11863+K10839+K23741+K23741+K13525+K03347+K10575+K14012+K03868+K06689+K10597
Metabolism	Lipid metabolism	Synthesis and degradation of ketone bodies	1	4	0.62715	0.912331	ko00072	g1462	K01027
Metabolism	Glycan biosynthesis and metabolism	Glycosaminoglycan degradation	1	4	0.62715	0.912331	ko00531	g14387	K12373
Metabolism	Glycan biosynthesis and metabolism	Glycosphingolipid biosynthesis - ganglio series	1	4	0.62715	0.912331	ko00604	g14387	K12373
Metabolism	Carbohydrate metabolism	Propanoate metabolism	5	24	0.62782	0.912331	ko00640	g320;g726;g8289;g8290;g10482	K01895+K00166+K14729+K14729+K00232
Environmental Information Processing	Signal transduction	Phosphatidylinositol signaling system	6	29	0.632878	0.912331	ko04070	g37;g476;g1199;g4040;g5316;g12581	K05857+K21798+K02183+K00915+K02183+K02183
Metabolism	Biosynthesis of other secondary metabolites	Penicillin and cephalosporin biosynthesis	2	10	0.677851	0.952424	ko00311	g10450;g10464	K00273+K00273
Metabolism	Metabolism of other amino acids	D-Arginine and D-ornithine metabolism	2	10	0.677851	0.952424	ko00472	g10450;g10464	K00273+K00273
Metabolism	Metabolism of cofactors and vitamins	Riboflavin metabolism	2	11	0.729868	1	ko00740	g147;g3081	K00794+K00793
Metabolism	Lipid metabolism	Steroid biosynthesis	4	22	0.741425	1	ko00100	g3733;g10367;g11505;g11734	K01052+K00227+K00559+K07750
Metabolism	Lipid metabolism	Sphingolipid metabolism	4	22	0.741425	1	ko00600	g607;g3063;g8704;g11375	K04718+K04711+K07407+K07407
Cellular Processes	Cell growth and death	Cell cycle - yeast	20	103	0.764746	1	ko04111	g295;g482;g938;g1010;g2536;g2892;g4274;g6506;g6585;g6624;g6707;g6979;g6981;g7423;g7838;g7890;g8816;g9868;g10002;g10917	K02219+K03094+K10259+K02831+K03456+K06655+K12411+K06653+K03349+K03360+K03360+K06636+K06685+K03347+K02216+K04382+K06666+K02605+K03868+K04371
Metabolism	Metabolism of other amino acids	Cyanoamino acid metabolism	3	18	0.788175	1	ko00460	g2367;g2472;g7394	K01501+K13035+K05349
Metabolism	Metabolism of terpenoids and polyketides	Terpenoid backbone biosynthesis	3	18	0.788175	1	ko00900	g2443;g5569;g10317	K01823+K05955+K00804
Genetic Information Processing	Replication and repair	Nucleotide excision repair	7	40	0.803628	1	ko03420	g307;g473;g791;g2670;g4089;g4385;g10002	K02326+K10609+K10610+K06634+K03142+K10839+K03868
Metabolism	Metabolism of cofactors and vitamins	Porphyrin and chlorophyll metabolism	3	20	0.846158	1	ko00860	g350;g2101;g7982	K01885+K01749+K01885
Cellular Processes	Transport and catabolism	Phagosome	6	37	0.850955	1	ko04145	g527;g1287;g2743;g2803;g4909;g7058	K02149+K02144+K02148+K02151+K02150+K08517
Organismal Systems	Aging	Longevity regulating pathway - multiple species	7	43	0.861204	1	ko04213	g762;g2586;g3045;g10171;g10321;g12548;g12588	K03283+K07200+K07203+K04564+K04565+K04564+K03781
Metabolism	Carbohydrate metabolism	Inositol phosphate metabolism	4	28	0.890818	1	ko00562	g37;g476;g3189;g4040	K05857+K21798+K01803+K00915
Metabolism	Glycan biosynthesis and metabolism	Various types of N-glycan biosynthesis	3	23	0.907232	1	ko00513	g5725;g5868;g14387	K23741+K23741+K12373
Environmental Information Processing	Membrane transport	ABC transporters	3	23	0.907232	1	ko02010	g2341;g2854;g4136	K05665+K15628+K05658
Metabolism	Global and overview maps	Fatty acid metabolism	7	48	0.926117	1	ko01212	g207;g3014;g4637;g5267;g7441;g8258;g10482	K00059+K00059+K09478+K00059+K07513+K00059+K00232
Metabolism	Metabolism of cofactors and vitamins	Thiamine metabolism	1	11	0.933977	1	ko00730	g579	K00949
Environmental Information Processing	Signal transduction	Hippo signaling pathway - multiple species	1	12	0.948468	1	ko04392	g6981	K06685
Genetic Information Processing	Translation	mRNA surveillance pathway	7	54	0.967809	1	ko03015	g1585;g2536;g3979;g6662;g6913;g7044;g7890	K03265+K03456+K14328+K06965+K14294+K03267+K04382
Metabolism	Lipid metabolism	Biosynthesis of unsaturated fatty acids	2	22	0.968984	1	ko01040	g7441;g10482	K07513+K00232
Environmental Information Processing	Signal transduction	MAPK signaling pathway - yeast	16	109	0.979611	1	ko04011	g423;g2050;g3285;g3331;g4284;g4920;g5711;g8095;g8816;g9955;g10056;g10257;g10917;g12212;g12588;g14155	K07973+K10591+K04441+K19860+K08294+K19860+K19841+K19842+K06666+K19860+K11246+K11232+K04371+K04627+K03781+K11226
Metabolism	Energy metabolism	Oxidative phosphorylation	10	76	0.982249	1	ko00190	g527;g675;g1287;g2743;g2803;g3046;g4062;g4909;g11377;g12608	K02149+K00236+K02144+K02148+K02151+K01507+K02258+K02150+K00236+K03885
Genetic Information Processing	Replication and repair	Base excision repair	3	32	0.982281	1	ko03410	g307;g3963;g8789	K02326+K01247+K20813
Genetic Information Processing	Folding, sorting and degradation	Protein export	2	25	0.983568	1	ko03060	g616;g10515	K03106+K03105
Cellular Processes	Transport and catabolism	Mitophagy - yeast	4	41	0.987926	1	ko04139	g3045;g3285;g4161;g4284	K07203+K04441+K03097+K08294
Genetic Information Processing	Translation	Ribosome biogenesis in eukaryotes	11	85	0.988376	1	ko03008	g533;g866;g2108;g3129;g4161;g5400;g6015;g6075;g7139;g10900;g13540	K07936+K14290+K14574+K14555+K03097+K14530+K14538+K14758+K11883+K14575+K07562
Genetic Information Processing	Transcription	Basal transcription factors	2	27	0.989315	1	ko03022	g2670;g4089	K06634+K03142
Cellular Processes	Cell growth and death	Meiosis - yeast	12	92	0.990009	1	ko04113	g1010;g2536;g3045;g6585;g6979;g7838;g7890;g8075;g9191;g9868;g10414;g12607	K02831+K03456+K07203+K03349+K06636+K02216+K04382+K12761+K12761+K02605+K12765+K08139
Genetic Information Processing	Folding, sorting and degradation	SNARE interactions in vesicular transport	1	19	0.990937	1	ko04130	g7058	K08517
Genetic Information Processing	Folding, sorting and degradation	RNA degradation	6	56	0.991014	1	ko03018	g3261;g3368;g3922;g4503;g6507;g9199	K12599+K01689+K12625+K00850+K12585+K12626
Metabolism	Glycan biosynthesis and metabolism	N-Glycan biosynthesis	2	30	0.994446	1	ko00510	g5725;g5868	K23741+K23741
Genetic Information Processing	Folding, sorting and degradation	Proteasome	3	39	0.995576	1	ko03050	g6920;g7036;g8328	K02726+K06700+K03039
Genetic Information Processing	Replication and repair	DNA replication	1	42	0.999971	1	ko03030	g307	K02326
Genetic Information Processing	Transcription	Spliceosome	3	101	1	1	ko03040	g762;g3922;g9199	K03283+K12625+K12626
