# Supplementary material for: Transcriptome Profiling Reveals Candidate Genes Related to Stipe Gradient Elongation of Flammulina filiformis
Source: J Fungi (Basel). 2022 Dec 31;9(1):64. doi: 10.3390/jof9010064 (PMC9862757; doi:10.3390/jof9010064)
Supplement: Supplementary file 1 [file jof-09-00064-s001.zip › Table S9. Pearsoní»s correlation coefficient analysis of expression patterns and stipe elongation rates of five genes.xlsx]

## Sheet: Sheet1
	FfELO2	FfHSF17B12	FfPHS1	FfTER	FfTHEM4	Elongation rate
FfELO2	1	0.970*	0.953*	0.957*	0.992**	0.959*
FfHSF17B12		1	0.998**	0.999**	0.993**	0.999**
FfPHS1			1	1.000**	0.983*	1.000**
FfTER				1	0.985*	1.000**
FfTHEM4					1	0.986*
Elongation rate						1
*There was a significant correlation at the 0.05 level (both sides)
**There was a significant correlation at the 0.01 level (both sides)
